# Supplementary material for: Investigating the cardioprotective effects of Fuzheng Yangxin recipe based on network pharmacology and experimental evaluation
Source: Front Pharmacol. 2022 Sep 26;13:1004929. doi: 10.3389/fphar.2022.1004929 (PMC9549113; doi:10.3389/fphar.2022.1004929)
Supplement: Supplementary file 2 [file Table3.XLSX]

## Sheet: Sheet1
AverageShortestPathLength	BetweennessCentrality	ClosenessCentrality	ClusteringCoefficient	Degree	Eccentricity	IsSingleNode	name	NeighborhoodConnectivity	NumberOfDirectedEdges	NumberOfUndirectedEdges	PartnerOfMultiEdgedNodePairs	Radiality	selected	SelfLoops	shared name	Stress	TopologicalCoefficient	Type
2.43678	0.252397	0.410377	0	18	5	FALSE	PIM1	4.55556	0	18	0	0.920179	FALSE	0	PIM1	18760	0.136752	gene
2.52874	0.212578	0.395455	0	17	6	FALSE	ALOX5	4.35294	0	17	0	0.91507	FALSE	0	ALOX5	15492	0.134118	gene
2.94253	0.121237	0.339844	0	12	5	FALSE	KIT	3.83333	0	12	0	0.892082	FALSE	0	KIT	9352	0.188889	gene
2.82759	0.12616	0.353659	0	12	5	FALSE	CTSK	3.75	0	12	0	0.898467	FALSE	0	CTSK	7910	0.144737	gene
2.8046	0.0946654	0.356557	0	12	5	FALSE	ABCG2	4.58333	0	12	0	0.899745	FALSE	0	ABCG2	9722	0.210784	gene
2.62069	0.101269	0.381579	0	10	5	FALSE	3001662	7.1	0	10	0	0.909962	FALSE	0	3001662	7520	0.179412	Panax ginseng C. A. Meyer
2.82759	0.0556503	0.353659	0	9	5	FALSE	PDE5A	6.11111	0	9	0	0.898467	FALSE	0	PDE5A	5800	0.255556	gene
2.68966	0.0718378	0.371795	0	8	5	FALSE	133568458	7.75	0	8	0	0.90613	FALSE	0	133568458	5290	0.204545	Angelica sinensis (Oliv.) Diels
2.91954	0.0656815	0.34252	0	8	5	FALSE	MAP2K1	3.625	0	8	0	0.893359	FALSE	0	MAP2K1	4076	0.164062	gene
3.05747	0.0220053	0.327068	0	7	5	FALSE	PLA2G2A	4.71429	0	7	0	0.885696	FALSE	0	PLA2G2A	2356	0.285714	gene
2.64368	0.0557748	0.378261	0	6	6	FALSE	5318869	12.5	0	6	0	0.908685	FALSE	0	5318869	6258	0.294872	Astragalus membranaceus (Fisch.) Bunge
2.85057	0.0437154	0.350806	0	6	6	FALSE	92449512	8.83333	0	6	0	0.89719	FALSE	0	92449512	4090	0.244792	Ophiopogon japonicus (Linn. f.) Ker-Gawl
2.85057	0.0437154	0.350806	0	6	6	FALSE	53466984	8.83333	0	6	0	0.89719	FALSE	0	53466984	4090	0.244792	Ophiopogon japonicus (Linn. f.) Ker-Gawl
2.91954	0.0510344	0.34252	0	6	6	FALSE	53467849	9.5	0	6	0	0.893359	FALSE	0	53467849	4982	0.274194	Ophiopogon japonicus (Linn. f.) Ker-Gawl
2.94253	0.027075	0.339844	0	6	6	FALSE	STAT3	5.66667	0	6	0	0.892082	FALSE	0	STAT3	2450	0.245614	gene
3.12644	0.0779203	0.319853	0	6	5	FALSE	EDNRA	4	0	6	0	0.881865	FALSE	0	EDNRA	4688	0.214286	gene
2.94253	0.0362563	0.339844	0	6	6	FALSE	121712	8.83333	0	6	0	0.892082	FALSE	0	121712	3014	0.270115	Panax notoginseng (Burkill) F. H. Chen
3.01149	0.0297465	0.332061	0	6	6	FALSE	CCND1	4.83333	0	6	0	0.88825	FALSE	0	CCND1	2276	0.239583	gene
2.89655	0.0464482	0.345238	0	6	6	FALSE	23278158	8.33333	0	6	0	0.894636	FALSE	0	23278158	3418	0.244444	Panax notoginseng (Burkill) F. H. Chen
3.28736	0.0711936	0.304196	0	5	6	FALSE	5315165	4.6	0	5	0	0.872925	FALSE	0	5315165	4174	0.211765	Angelica sinensis (Oliv.) Diels
3.24138	0.039148	0.308511	0	5	6	FALSE	15612	7	0	5	0	0.875479	FALSE	0	15612	3158	0.285714	Angelica sinensis (Oliv.) Diels
3.12644	0.0306994	0.319853	0	5	6	FALSE	3085257	7.6	0	5	0	0.881865	FALSE	0	3085257	2272	0.3	Angelica sinensis (Oliv.) Diels
3.24138	0.0344695	0.308511	0	5	6	FALSE	46886723	8	0	5	0	0.875479	FALSE	0	46886723	2790	0.304348	Ophiopogon japonicus (Linn. f.) Ker-Gawl
3.54023	0.0122509	0.282468	0	5	7	FALSE	HPGDS	4.6	0	5	0	0.858876	FALSE	0	HPGDS	1010	0.4	gene
3.4023	0.0235107	0.293919	0	5	7	FALSE	SERPINE1	4.2	0	5	0	0.866539	FALSE	0	SERPINE1	1462	0.32	gene
2.98851	0.0379408	0.334615	0	5	5	FALSE	MAPK10	6.4	0	5	0	0.889527	FALSE	0	MAPK10	2954	0.284211	gene
2.96552	0.0342563	0.337209	0	5	6	FALSE	171548	9	0	5	0	0.890805	FALSE	0	171548	2976	0.296296	Panax ginseng C. A. Meyer
3.12644	0.0219478	0.319853	0	5	6	FALSE	ANPEP	5	0	5	0	0.881865	FALSE	0	ANPEP	1868	0.333333	gene
2.8046	0.0567466	0.356557	0	5	6	FALSE	5325711	8.6	0	5	0	0.899745	FALSE	0	5325711	3288	0.223529	Panax notoginseng (Burkill) F. H. Chen
3.10345	0.0436462	0.322222	0	4	6	FALSE	5319599	8.75	0	4	0	0.883142	FALSE	0	5319599	2840	0.298077	Angelica sinensis (Oliv.) Diels
3.31034	0.00977538	0.302083	0	4	6	FALSE	12315453	7.25	0	4	0	0.871648	FALSE	0	12315453	838	0.328947	Angelica sinensis (Oliv.) Diels
3.24138	0.0101996	0.308511	0	4	6	FALSE	7829	8.25	0	4	0	0.875479	FALSE	0	7829	1180	0.3625	Angelica sinensis (Oliv.) Diels
3.05747	0.0228087	0.327068	0	4	6	FALSE	6542164	8.25	0	4	0	0.885696	FALSE	0	6542164	1942	0.29	Angelica sinensis (Oliv.) Diels
2.98851	0.0187929	0.334615	0	4	5	FALSE	5352004	9.25	0	4	0	0.889527	FALSE	0	5352004	1622	0.33	Angelica sinensis (Oliv.) Diels
3.56322	0.0251667	0.280645	0	4	6	FALSE	5319022	5.25	0	4	0	0.857599	FALSE	0	5319022	1522	0.283333	Angelica sinensis (Oliv.) Diels
3.21839	0.0144325	0.310714	0	4	7	FALSE	445858	8.25	0	4	0	0.876756	FALSE	0	445858	1022	0.329545	Angelica sinensis (Oliv.) Diels
2.85057	0.0303758	0.350806	0	4	6	FALSE	336327	11	0	4	0	0.89719	FALSE	0	336327	2602	0.322581	Astragalus membranaceus (Fisch.) Bunge
3.51724	0.0265947	0.284314	0	4	6	FALSE	637306	7.5	0	4	0	0.860153	FALSE	0	637306	2340	0.382353	Ophiopogon japonicus (Linn. f.) Ker-Gawl
3.44828	0.00886	0.29	0	4	6	FALSE	53468064	8.5	0	4	0	0.863985	FALSE	0	53468064	1174	0.394737	Ophiopogon japonicus (Linn. f.) Ker-Gawl
3.51724	0.0180302	0.284314	0	4	6	FALSE	5372945	5	0	4	0	0.860153	FALSE	0	5372945	1044	0.285714	Ophiopogon japonicus (Linn. f.) Ker-Gawl
3.1954	0.0246973	0.31295	0	4	6	FALSE	5280537	7.25	0	4	0	0.878033	FALSE	0	5280537	1882	0.284091	Ophiopogon japonicus (Linn. f.) Ker-Gawl
3.44828	0.0171273	0.29	0	4	7	FALSE	F3	4.5	0	4	0	0.863985	FALSE	0	F3	1242	0.388889	gene
3.31034	0.0186735	0.302083	0	4	6	FALSE	CCR1	5	0	4	0	0.871648	FALSE	0	CCR1	1414	0.285714	gene
2.82759	0.0183331	0.353659	0	4	6	FALSE	5280863	12.75	0	4	0	0.898467	FALSE	0	5280863	2440	0.356061	multiDrug
3.42529	0.00386812	0.291946	0	4	6	FALSE	CTSC	4.75	0	4	0	0.865262	FALSE	0	CTSC	388	0.416667	gene
3.6092	0.00467457	0.27707	0	4	7	FALSE	CD38	4.25	0	4	0	0.855045	FALSE	0	CD38	568	0.464286	gene
2.82759	0.0183331	0.353659	0	4	6	FALSE	5280343	12.75	0	4	0	0.898467	FALSE	0	5280343	2440	0.356061	Panax notoginseng (Burkill) F. H. Chen
3.24138	0.0116397	0.308511	0	3	6	FALSE	160710	10.3333	0	3	0	0.875479	FALSE	0	160710	1196	0.405797	Angelica sinensis (Oliv.) Diels
3.90805	0.0245026	0.255882	0	3	7	FALSE	EPHX2	3	0	3	0	0.838442	FALSE	0	EPHX2	1400	0.4	gene
3.17241	0.0262762	0.315217	0	3	6	FALSE	11185637	9	0	3	0	0.87931	FALSE	0	11185637	1382	0.4	Ophiopogon japonicus (Linn. f.) Ker-Gawl
3.4023	0.00477461	0.293919	0	3	6	FALSE	NAMPT	6	0	3	0	0.866539	FALSE	0	NAMPT	418	0.416667	gene
2.85057	0.0106079	0.350806	0	3	6	FALSE	5316891	15.6667	0	3	0	0.89719	FALSE	0	5316891	1544	0.444444	Panax ginseng C. A. Meyer
3.28736	0.047221	0.304196	0	3	6	FALSE	60961	8.66667	0	3	0	0.872925	FALSE	0	60961	2706	0.365079	multiDrug
3.54023	0.0120222	0.282468	0	3	7	FALSE	KCNN3	4.33333	0	3	0	0.858876	FALSE	0	KCNN3	824	0.37037	gene
3.37931	0.00296911	0.295918	0	3	6	FALSE	RGS4	6.66667	0	3	0	0.867816	FALSE	0	RGS4	342	0.472222	gene
3.44828	0.000968	0.29	0	2	7	FALSE	853433	11.5	0	2	0	0.863985	FALSE	0	853433	86	0.617647	Angelica sinensis (Oliv.) Diels
4.09195	0.0229885	0.244382	0	2	6	FALSE	2266	3.5	0	2	0	0.828225	FALSE	0	2266	1200	0.5	Angelica sinensis (Oliv.) Diels
3.93103	0.00637661	0.254386	0	2	7	FALSE	RXRG	4.5	0	2	0	0.837165	FALSE	0	RXRG	244	0.5	gene
3.70115	0.00162019	0.270186	0	2	6	FALSE	642376	8	0	2	0	0.849936	FALSE	0	642376	108	0.538462	Angelica sinensis (Oliv.) Diels
4.25287	0.0229885	0.235135	0	2	7	FALSE	MME	3	0	2	0	0.819285	FALSE	0	MME	1274	0.5	gene
3.4023	0.00185965	0.293919	0	2	7	FALSE	5280460	11.5	0	2	0	0.866539	FALSE	0	5280460	184	0.583333	Angelica sinensis (Oliv.) Diels
3.1954	0.00328774	0.31295	0	2	6	FALSE	12304693	13	0	2	0	0.878033	FALSE	0	12304693	422	0.6	Ophiopogon japonicus (Linn. f.) Ker-Gawl
3.56322	0.00713736	0.280645	0	2	6	FALSE	637458	9	0	2	0	0.857599	FALSE	0	637458	490	0.533333	Ophiopogon japonicus (Linn. f.) Ker-Gawl
3.81609	4.46e-05	0.262048	0	2	7	FALSE	ENPP2	6	0	2	0	0.84355	FALSE	0	ENPP2	2	1	gene
3.1954	0.00328774	0.31295	0	2	6	FALSE	5374699	13	0	2	0	0.878033	FALSE	0	5374699	422	0.6	Ophiopogon japonicus (Linn. f.) Ker-Gawl
3.86207	0.00133423	0.258929	0	2	7	FALSE	EPHA3	4	0	2	0	0.840996	FALSE	0	EPHA3	114	0.6	gene
4.11494	0.00173721	0.243017	0	2	8	FALSE	440988	3.5	0	2	0	0.826948	FALSE	0	440988	122	0.5	Aconitum carmichaeli Debx
3.56322	0.0101317	0.280645	0	2	6	FALSE	SNCA	5	0	2	0	0.857599	FALSE	0	SNCA	500	0.5	gene
4.06897	0.00257956	0.245763	0	2	6	FALSE	13250	3.5	0	2	0	0.829502	FALSE	0	13250	162	0.5	Rhodiola crenulata( Hook.f.et Thoms.)H. Ohba
3.51724	0.000625	0.284314	0	2	6	FALSE	ALOX5AP	9	0	2	0	0.860153	FALSE	0	ALOX5AP	50	0.727273	gene
4.25287	0.0229885	0.235135	0	2	7	FALSE	PNP	2	0	2	0	0.819285	FALSE	0	PNP	1270	0.5	gene
1	0	1	0	1	1	FALSE	SLC6A1	1	0	1	0	1	FALSE	0	SLC6A1	0	0	gene
1	0	1	0	1	1	FALSE	119	1	0	1	0	1	FALSE	0	119	0	0	Rehmannia glutinosa Libosch
3.51724	0	0.284314	0	1	7	FALSE	129716150	17	0	1	0	0.860153	FALSE	0	129716150	0	0	Angelica sinensis (Oliv.) Diels
4.89655	0	0.204225	0	1	8	FALSE	8193	3	0	1	0	0.783525	FALSE	0	8193	0	0	Angelica sinensis (Oliv.) Diels
4.22989	0	0.236413	0	1	7	FALSE	BLM	5	0	1	0	0.820562	FALSE	0	BLM	0	0	gene
3.51724	0	0.284314	0	1	7	FALSE	6990	17	0	1	0	0.860153	FALSE	0	6990	0	0	Angelica sinensis (Oliv.) Diels
5.08046	0	0.196833	0	1	7	FALSE	EDNRB	2	0	1	0	0.773308	FALSE	0	EDNRB	0	0	gene
5.24138	0	0.190789	0	1	8	FALSE	5192	2	0	1	0	0.764368	FALSE	0	5192	0	0	Angelica sinensis (Oliv.) Diels
3.42529	0	0.291946	0	1	6	FALSE	7478	18	0	1	0	0.865262	FALSE	0	7478	0	0	Angelica sinensis (Oliv.) Diels
4.50575	0	0.221939	0	1	7	FALSE	FAP	4	0	1	0	0.805236	FALSE	0	FAP	0	0	gene
4.16092	0	0.240331	0	1	7	FALSE	ADAMTS4	3	0	1	0	0.824393	FALSE	0	ADAMTS4	0	0	gene
3.93103	0	0.254386	0	1	6	FALSE	5317212	12	0	1	0	0.837165	FALSE	0	5317212	0	0	Ophiopogon japonicus (Linn. f.) Ker-Gawl
3.93103	0	0.254386	0	1	6	FALSE	5317207	12	0	1	0	0.837165	FALSE	0	5317207	0	0	Ophiopogon japonicus (Linn. f.) Ker-Gawl
3.81609	0	0.262048	0	1	6	FALSE	2537	12	0	1	0	0.84355	FALSE	0	2537	0	0	Ophiopogon japonicus (Linn. f.) Ker-Gawl
5.24138	0	0.190789	0	1	8	FALSE	159278	2	0	1	0	0.764368	FALSE	0	159278	0	0	Rhodiola crenulata( Hook.f.et Thoms.)H. Ohba
3.6092	0	0.27707	0	1	6	FALSE	CX3CR1	10	0	1	0	0.855045	FALSE	0	CX3CR1	0	0	gene
3.93103	0	0.254386	0	1	6	FALSE	14211700	12	0	1	0	0.837165	FALSE	0	14211700	0	0	Panax ginseng C. A. Meyer
3.81609	0	0.262048	0	1	6	FALSE	13246	12	0	1	0	0.84355	FALSE	0	13246	0	0	Panax notoginseng (Burkill) F. H. Chen
3.7931	0	0.263636	0	1	7	FALSE	FURIN	5	0	1	0	0.844828	FALSE	0	FURIN	0	0	gene
