# Supplementary material for: Investigating the cardioprotective effects of Fuzheng Yangxin recipe based on network pharmacology and experimental evaluation
Source: Front Pharmacol. 2022 Sep 26;13:1004929. doi: 10.3389/fphar.2022.1004929 (PMC9549113; doi:10.3389/fphar.2022.1004929)
Supplement: Supplementary file 3 [file Table6.XLSX]

## Sheet: Sheet1
ID	Description	GeneRatio	BgRatio	pvalue	p.adjust	qvalue	geneID	Count
hsa04933	AGE-RAGE signaling pathway in diabetic complications	6/33	100/8096	2.5821e-06	0.000449286	0.000318006	PIM1/CCND1/MAPK10/STAT3/SERPINE1/F3	6
hsa05221	Acute myeloid leukemia	5/33	67/8096	6.61888e-06	0.000575843	0.000407584	PIM1/MAP2K1/CCND1/KIT/STAT3	5
hsa00590	Arachidonic acid metabolism	4/33	61/8096	0.000101368	0.00561534	0.00397456	ALOX5/PLA2G2A/HPGDS/EPHX2	4
hsa04664	Fc epsilon RI signaling pathway	4/33	68/8096	0.000155047	0.00561534	0.00397456	ALOX5/MAP2K1/MAPK10/ALOX5AP	4
hsa04917	Prolactin signaling pathway	4/33	70/8096	0.000173565	0.00561534	0.00397456	MAP2K1/CCND1/MAPK10/STAT3	4
hsa05223	Non-small cell lung cancer	4/33	72/8096	0.000193632	0.00561534	0.00397456	MAP2K1/CCND1/STAT3/RXRG	4
hsa05212	Pancreatic cancer	4/33	76/8096	0.00023872	0.0059339	0.00420004	MAP2K1/CCND1/MAPK10/STAT3	4
hsa00760	Nicotinate and nicotinamide metabolism	3/33	35/8096	0.000369528	0.00803723	0.00568878	CD38/PNP/NAMPT	3
hsa05216	Thyroid cancer	3/33	37/8096	0.000436262	0.0084344	0.0059699	MAP2K1/CCND1/RXRG	3
hsa04640	Hematopoietic cell lineage	4/33	99/8096	0.000655747	0.01141	0.00807605	CD38/ANPEP/KIT/MME	4
hsa05167	Kaposi sarcoma-associated herpesvirus infection	5/33	194/8096	0.00103164	0.0163186	0.0115504	MAP2K1/CCND1/MAPK10/CCR1/STAT3	5
hsa05207	Chemical carcinogenesis - receptor activation	5/33	212/8096	0.00153278	0.0222253	0.0157312	MAP2K1/CCND1/STAT3/RXRG/EPHX2	5
hsa04068	FoxO signaling pathway	4/33	131/8096	0.0018623	0.0249261	0.0176428	MAP2K1/CCND1/MAPK10/STAT3	4
hsa04210	Apoptosis	4/33	136/8096	0.00213623	0.0265503	0.0187924	CTSK/MAP2K1/CTSC/MAPK10	4
hsa04920	Adipocytokine signaling pathway	3/33	69/8096	0.00269211	0.0312285	0.0221036	MAPK10/STAT3/RXRG	3
hsa04614	Renin-angiotensin system	2/33	23/8096	0.00386397	0.0420207	0.0297424	ANPEP/MME	2
hsa04022	cGMP-PKG signaling pathway	4/33	167/8096	0.00448192	0.0458738	0.0324696	MAP2K1/PDE5A/EDNRA/EDNRB	4
hsa05210	Colorectal cancer	3/33	86/8096	0.00501701	0.0484978	0.0343269	MAP2K1/CCND1/MAPK10	3
