# Supplementary material for: Investigating the cardioprotective effects of Fuzheng Yangxin recipe based on network pharmacology and experimental evaluation
Source: Front Pharmacol. 2022 Sep 26;13:1004929. doi: 10.3389/fphar.2022.1004929 (PMC9549113; doi:10.3389/fphar.2022.1004929)
Supplement: Supplementary file 4 [file Table4.XLSX]

## Sheet: Sheet1
annotation.Taxon	bg.annotation.DbId	bg.annotation.DbRelease	bg.annotation.Description	bg.annotation.EntityType	bg.annotation.GO	bg.annotation.ID	bg.annotation.InputName	bg.annotation.IsSeed	bg.annotation.KEGG	bg.annotation.Name	bg.annotation.SourceOrganism	bg.annotation.XNames	Degree	name	selected	shared name
taxon:9606	182275	1902	cyclin dependent kinase inhibitor 2A	gene	biological_process-&-1&-GO:0045736-&&-negative regulation of cyclin-dependent protein serine/threonine kinase activity-%%-GO:0001953-&&-negative regulation of cell-matrix adhesion-%%-GO:0007265-&&-Ras protein signal transduction-%%-GO:0008285-&&-negative regulation of cell proliferation-%%-GO:0000082-&&-G1/S transition of mitotic cell cycle-%%-GO:0030308-&&-negative regulation of cell growth-%%-G…	G:9606:CDKN2A			KEGG-&-1&-hsa01522-&&-Endocrine resistance-%%-hsa05225-&&-Hepatocellular carcinoma-%%-hsa05223-&&-Non-small cell lung cancer-%%-hsa05214-&&-Glioma-%%-hsa05218-&&-Melanoma-%%-hsa04115-&&-p53 signaling pathway-%%-hsa05212-&&-Pancreatic cancer-%%-hsa04110-&&-Cell cycle-%%-hsa05220-&&-Chronic myeloid leukemia-%%-hsa05206-&&-MicroRNAs in cancer-%%-hsa05219-&&-Bladder cancer-%%-hsa04934-&&-Cushing synd…	CDKN2A	Homo sapiens (Human)-&&-9606	Gene Symbol-&-1&-CDKN2A	69	CDKN2A	FALSE	CDKN2A
taxon:9606	178176	1902	peroxisomal membrane protein 2	gene	biological_process-&-1&-GO:0008150-&&-biological_process|cellular_component-&-1&-GO:0016021-&&-integral component of membrane-%%-GO:0005737-&&-cytoplasm-%%-GO:0043234-&&-protein complex-%%-GO:0016020-&&-membrane-%%-GO:0005778-&&-peroxisomal membrane|molecular_function-&-1&-GO:0005515-&&-protein binding	G:9606:PXMP2			KEGG-&-1&-hsa04146-&&-Peroxisome	PXMP2	Homo sapiens (Human)-&&-9606	Gene Symbol-&-1&-PXMP2	1	PXMP2	FALSE	PXMP2
taxon:9606	169985	1902	minichromosome maintenance 10 replication initiation factor	gene	biological_process-&-1&-GO:0006974-&&-cellular response to DNA damage stimulus-%%-GO:0000082-&&-G1/S transition of mitotic cell cycle-%%-GO:0006260-&&-DNA replication-%%-GO:0008283-&&-cell proliferation-%%-GO:0006270-&&-DNA replication initiation|cellular_component-&-1&-GO:0005634-&&-nucleus-%%-GO:0005730-&&-nucleolus-%%-GO:0031298-&&-replication fork protection complex-%%-GO:0005654-&&-nucleopla…	G:9606:MCM10				MCM10	Homo sapiens (Human)-&&-9606	Gene Symbol-&-1&-MCM10	15	MCM10	FALSE	MCM10
taxon:9606	180225	1902	integrin subunit alpha V	gene	biological_process-&-1&-GO:0007204-&&-positive regulation of cytosolic calcium ion concentration-%%-GO:0030335-&&-positive regulation of cell migration-%%-GO:0010745-&&-negative regulation of macrophage derived foam cell differentiation-%%-GO:0030198-&&-extracellular matrix organization-%%-GO:2000425-&&-regulation of apoptotic cell clearance-%%-GO:0010888-&&-negative regulation of lipid storage-%…	G:9606:ITGAV			KEGG-&-1&-hsa05165-&&-Human papillomavirus infection-%%-hsa05412-&&-Arrhythmogenic right ventricular cardiomyopathy (ARVC)-%%-hsa04510-&&-Focal adhesion-%%-hsa04810-&&-Regulation of actin cytoskeleton-%%-hsa05205-&&-Proteoglycans in cancer-%%-hsa04151-&&-PI3K-Akt signaling pathway-%%-hsa04514-&&-Cell adhesion molecules (CAMs)-%%-hsa05410-&&-Hypertrophic cardiomyopathy (HCM)-%%-hsa04919-&&-Thyroid…	ITGAV	Homo sapiens (Human)-&&-9606	Gene Symbol-&-1&-ITGAV	18	ITGAV	FALSE	ITGAV
taxon:9606	182273	1902	cyclin dependent kinase inhibitor 2C	gene	biological_process-&-1&-GO:0008285-&&-negative regulation of cell proliferation-%%-GO:0000082-&&-G1/S transition of mitotic cell cycle-%%-GO:0045736-&&-negative regulation of cyclin-dependent protein serine/threonine kinase activity-%%-GO:0000079-&&-regulation of cyclin-dependent protein serine/threonine kinase activity-%%-GO:0030308-&&-negative regulation of cell growth-%%-GO:0048709-&&-oligoden…	G:9606:CDKN2C			KEGG-&-1&-hsa04110-&&-Cell cycle-%%-hsa01522-&&-Endocrine resistance-%%-hsa04934-&&-Cushing syndrome-%%-hsa05202-&&-Transcriptional misregulation in cancer-%%-hsa05166-&&-Human T-cell leukemia virus 1 infection	CDKN2C	Homo sapiens (Human)-&&-9606	Gene Symbol-&-1&-CDKN2C	17	CDKN2C	FALSE	CDKN2C
taxon:9606	182278	1902	cyclin dependent kinase inhibitor 1A	gene	biological_process-&-1&-GO:0051412-&&-response to corticosterone-%%-GO:0043068-&&-positive regulation of programmed cell death-%%-GO:0045736-&&-negative regulation of cyclin-dependent protein serine/threonine kinase activity-%%-GO:0046685-&&-response to arsenic-containing substance-%%-GO:0050821-&&-protein stabilization-%%-GO:0031100-&&-animal organ regeneration-%%-GO:0034605-&&-cellular response…	G:9606:CDKN1A			KEGG-&-1&-hsa04068-&&-FoxO signaling pathway-%%-hsa05160-&&-Hepatitis C-%%-hsa05167-&&-Kaposi sarcoma-associated herpesvirus infection-%%-hsa04630-&&-JAK-STAT signaling pathway-%%-hsa05202-&&-Transcriptional misregulation in cancer-%%-hsa05224-&&-Breast cancer-%%-hsa05212-&&-Pancreatic cancer-%%-hsa04928-&&-Parathyroid hormone synthesis, secretion and action-%%-hsa05217-&&-Basal cell carcinoma-%%…	CDKN1A	Homo sapiens (Human)-&&-9606	Gene Symbol-&-1&-CDKN1A	89	CDKN1A	FALSE	CDKN1A
taxon:9606	167943	1902	centrosomal protein 290	gene	biological_process-&-1&-GO:0015031-&&-protein transport-%%-GO:0045893-&&-positive regulation of transcription, DNA-templated-%%-GO:0090316-&&-positive regulation of intracellular protein transport-%%-GO:0042462-&&-eye photoreceptor cell development-%%-GO:0030902-&&-hindbrain development-%%-GO:0060271-&&-cilium assembly-%%-GO:0030916-&&-otic vesicle formation-%%-GO:0043312-&&-neutrophil degranulat…	G:9606:CEP290				CEP290	Homo sapiens (Human)-&&-9606	Gene Symbol-&-1&-CEP290	13	CEP290	FALSE	CEP290
taxon:9606	182279	1902	cyclin dependent kinase 9	gene	biological_process-&-1&-GO:0042795-&&-snRNA transcription from RNA polymerase II promoter-%%-GO:0006366-&&-transcription from RNA polymerase II promoter-%%-GO:0033129-&&-positive regulation of histone phosphorylation-%%-GO:0031297-&&-replication fork processing-%%-GO:0006368-&&-transcription elongation from RNA polymerase II promoter-%%-GO:0007346-&&-regulation of mitotic cell cycle-%%-GO:0050434…	G:9606:CDK9			KEGG-&-1&-hsa05202-&&-Transcriptional misregulation in cancer	CDK9	Homo sapiens (Human)-&&-9606	Gene Symbol-&-1&-CDK9	53	CDK9	FALSE	CDK9
taxon:9606	182276	1902	cyclin dependent kinase inhibitor 1C	gene	biological_process-&-1&-GO:0030511-&&-positive regulation of transforming growth factor beta receptor signaling pathway-%%-GO:0045892-&&-negative regulation of transcription, DNA-templated-%%-GO:0042551-&&-neuron maturation-%%-GO:0030099-&&-myeloid cell differentiation-%%-GO:0000122-&&-negative regulation of transcription from RNA polymerase II promoter-%%-GO:0042326-&&-negative regulation of pho…	G:9606:CDKN1C			KEGG-&-1&-hsa04110-&&-Cell cycle	CDKN1C	Homo sapiens (Human)-&&-9606	Gene Symbol-&-1&-CDKN1C	13	CDKN1C	FALSE	CDKN1C
taxon:9606	182277	1902	cyclin dependent kinase inhibitor 1B	gene	biological_process-&-1&-GO:0006919-&&-activation of cysteine-type endopeptidase activity involved in apoptotic process-%%-GO:0045892-&&-negative regulation of transcription, DNA-templated-%%-GO:0048839-&&-inner ear development-%%-GO:0045736-&&-negative regulation of cyclin-dependent protein serine/threonine kinase activity-%%-GO:0008285-&&-negative regulation of cell proliferation-%%-GO:0045732-&…	G:9606:CDKN1B			KEGG-&-1&-hsa01522-&&-Endocrine resistance-%%-hsa04068-&&-FoxO signaling pathway-%%-hsa05165-&&-Human papillomavirus infection-%%-hsa04933-&&-AGE-RAGE signaling pathway in diabetic complications-%%-hsa04066-&&-HIF-1 signaling pathway-%%-hsa05202-&&-Transcriptional misregulation in cancer-%%-hsa04151-&&-PI3K-Akt signaling pathway-%%-hsa05162-&&-Measles-%%-hsa04110-&&-Cell cycle-%%-hsa04012-&&-ErbB…	CDKN1B	Homo sapiens (Human)-&&-9606	Gene Symbol-&-1&-CDKN1B	48	CDKN1B	FALSE	CDKN1B
taxon:9606	159754	1902	C-C motif chemokine ligand 4 like 1	gene	biological_process-&-1&-GO:0006954-&&-inflammatory response-%%-GO:0030593-&&-neutrophil chemotaxis-%%-GO:0007186-&&-G-protein coupled receptor signaling pathway-%%-GO:0043547-&&-positive regulation of GTPase activity-%%-GO:0071356-&&-cellular response to tumor necrosis factor-%%-GO:0070098-&&-chemokine-mediated signaling pathway-%%-GO:0070374-&&-positive regulation of ERK1 and ERK2 cascade-%%-GO:…	G:9606:CCL4L1			KEGG-&-1&-hsa04060-&&-Cytokine-cytokine receptor interaction-%%-hsa04064-&&-NF-kappa B signaling pathway-%%-hsa04620-&&-Toll-like receptor signaling pathway-%%-hsa05132-&&-Salmonella infection-%%-hsa04623-&&-Cytosolic DNA-sensing pathway-%%-hsa04062-&&-Chemokine signaling pathway-%%-hsa05163-&&-Human cytomegalovirus infection	CCL4L1	Homo sapiens (Human)-&&-9606	Gene Symbol-&-1&-CCL4L1	5	CCL4L1	FALSE	CCL4L1
taxon:9606	176139	1902	ribosomal protein S6 kinase A4	gene	biological_process-&-1&-GO:0043988-&&-histone H3-S28 phosphorylation-%%-GO:0051092-&&-positive regulation of NF-kappaB transcription factor activity-%%-GO:0070498-&&-interleukin-1-mediated signaling pathway-%%-GO:0033129-&&-positive regulation of histone phosphorylation-%%-GO:0035556-&&-intracellular signal transduction-%%-GO:0006954-&&-inflammatory response-%%-GO:0032793-&&-positive regulation o…	G:9606:RPS6KA4			KEGG-&-1&-hsa04010-&&-MAPK signaling pathway-%%-hsa04668-&&-TNF signaling pathway	RPS6KA4	Homo sapiens (Human)-&&-9606	Gene Symbol-&-1&-RPS6KA4	7	RPS6KA4	FALSE	RPS6KA4
taxon:9606	182283	1902	cyclin dependent kinase 6	gene	biological_process-&-1&-GO:0007165-&&-signal transduction-%%-GO:0042063-&&-gliogenesis-%%-GO:0045596-&&-negative regulation of cell differentiation-%%-GO:0045638-&&-negative regulation of myeloid cell differentiation-%%-GO:0051301-&&-cell division-%%-GO:0045668-&&-negative regulation of osteoblast differentiation-%%-GO:0045786-&&-negative regulation of cell cycle-%%-GO:0050680-&&-negative regulat…	G:9606:CDK6			KEGG-&-1&-hsa05160-&&-Hepatitis C-%%-hsa05165-&&-Human papillomavirus infection-%%-hsa05214-&&-Glioma-%%-hsa05223-&&-Non-small cell lung cancer-%%-hsa05225-&&-Hepatocellular carcinoma-%%-hsa05167-&&-Kaposi sarcoma-associated herpesvirus infection-%%-hsa05218-&&-Melanoma-%%-hsa04115-&&-p53 signaling pathway-%%-hsa04151-&&-PI3K-Akt signaling pathway-%%-hsa05212-&&-Pancreatic cancer-%%-hsa05224-&&-B…	CDK6	Homo sapiens (Human)-&&-9606	Gene Symbol-&-1&-CDK6	34	CDK6	FALSE	CDK6
taxon:9606	182280	1902	cyclin dependent kinase 8	gene	biological_process-&-1&-GO:0006367-&&-transcription initiation from RNA polymerase II promoter-%%-GO:0045944-&&-positive regulation of transcription from RNA polymerase II promoter-%%-GO:0006468-&&-protein phosphorylation-%%-GO:0007346-&&-regulation of mitotic cell cycle|cellular_component-&-1&-GO:0005634-&&-nucleus-%%-GO:0005730-&&-nucleolus-%%-GO:0043234-&&-protein complex-%%-GO:0016592-&&-medi…	G:9606:CDK8				CDK8	Homo sapiens (Human)-&&-9606	Gene Symbol-&-1&-CDK8	33	CDK8	FALSE	CDK8
taxon:9606	174088	1902	RuvB like AAA ATPase 2	gene	biological_process-&-1&-GO:0032508-&&-DNA duplex unwinding-%%-GO:0006457-&&-protein folding-%%-GO:0071733-&&-transcriptional activation by promoter-enhancer looping-%%-GO:0071899-&&-negative regulation of estrogen receptor binding-%%-GO:0006338-&&-chromatin remodeling-%%-GO:0006310-&&-DNA recombination-%%-GO:0040008-&&-regulation of growth-%%-GO:0035066-&&-positive regulation of histone acetylati…	G:9606:RUVBL2				RUVBL2	Homo sapiens (Human)-&&-9606	Gene Symbol-&-1&-RUVBL2	74	RUVBL2	FALSE	RUVBL2
taxon:9606	180233	1902	heterogeneous nuclear ribonucleoprotein K	gene	biological_process-&-1&-GO:0006396-&&-RNA processing-%%-GO:1902165-&&-regulation of intrinsic apoptotic signaling pathway in response to DNA damage by p53 class mediator-%%-GO:0007165-&&-signal transduction-%%-GO:0045716-&&-positive regulation of low-density lipoprotein particle receptor biosynthetic process-%%-GO:0048260-&&-positive regulation of receptor-mediated endocytosis-%%-GO:0072369-&&-re…	G:9606:HNRNPK			KEGG-&-1&-hsa05206-&&-MicroRNAs in cancer-%%-hsa03040-&&-Spliceosome-%%-hsa05203-&&-Viral carcinogenesis-%%-hsa05168-&&-Herpes simplex infection	HNRNPK	Homo sapiens (Human)-&&-9606	Gene Symbol-&-1&-HNRNPK	85	HNRNPK	FALSE	HNRNPK
taxon:9606	180239	1902	heterogeneous nuclear ribonucleoprotein D	gene	biological_process-&-1&-GO:0097167-&&-circadian regulation of translation-%%-GO:0000723-&&-telomere maintenance-%%-GO:0021549-&&-cerebellum development-%%-GO:1901355-&&-response to rapamycin-%%-GO:0051592-&&-response to calcium ion-%%-GO:0006401-&&-RNA catabolic process-%%-GO:0045727-&&-positive regulation of translation-%%-GO:0042752-&&-regulation of circadian rhythm-%%-GO:1905663-&&-positive re…	G:9606:HNRNPD				HNRNPD	Homo sapiens (Human)-&&-9606	Gene Symbol-&-1&-HNRNPD	67	HNRNPD	FALSE	HNRNPD
taxon:9606	182287	1902	cyclin dependent kinase 2	gene	biological_process-&-1&-GO:0018105-&&-peptidyl-serine phosphorylation-%%-GO:0006260-&&-DNA replication-%%-GO:0000086-&&-G2/M transition of mitotic cell cycle-%%-GO:0008284-&&-positive regulation of cell proliferation-%%-GO:0000122-&&-negative regulation of transcription from RNA polymerase II promoter-%%-GO:0051301-&&-cell division-%%-GO:0032298-&&-positive regulation of DNA-dependent DNA replica…	G:9606:CDK2			KEGG-&-1&-hsa04068-&&-FoxO signaling pathway-%%-hsa05165-&&-Human papillomavirus infection-%%-hsa05160-&&-Hepatitis C-%%-hsa04115-&&-p53 signaling pathway-%%-hsa04151-&&-PI3K-Akt signaling pathway-%%-hsa04114-&&-Oocyte meiosis-%%-hsa05168-&&-Herpes simplex infection-%%-hsa04110-&&-Cell cycle-%%-hsa05162-&&-Measles-%%-hsa04934-&&-Cushing syndrome-%%-hsa05222-&&-Small cell lung cancer-%%-hsa05169-&…	CDK2	Homo sapiens (Human)-&&-9606	Gene Symbol-&-1&-CDK2	165	CDK2	FALSE	CDK2
taxon:9606	182284	1902	cyclin dependent kinase 5	gene	biological_process-&-1&-GO:0016079-&&-synaptic vesicle exocytosis-%%-GO:0007160-&&-cell-matrix adhesion-%%-GO:0051301-&&-cell division-%%-GO:0045860-&&-positive regulation of protein kinase activity-%%-GO:1901796-&&-regulation of signal transduction by p53 class mediator-%%-GO:0048709-&&-oligodendrocyte differentiation-%%-GO:0048488-&&-synaptic vesicle endocytosis-%%-GO:0022038-&&-corpus callosum…	G:9606:CDK5			KEGG-&-1&-hsa05030-&&-Cocaine addiction-%%-hsa04360-&&-Axon guidance-%%-hsa05010-&&-Alzheimer disease	CDK5	Homo sapiens (Human)-&&-9606	Gene Symbol-&-1&-CDK5	40	CDK5	FALSE	CDK5
taxon:9606	180236	1902	heterogeneous nuclear ribonucleoprotein H1	gene	biological_process-&-1&-GO:0008543-&&-fibroblast growth factor receptor signaling pathway-%%-GO:0006396-&&-RNA processing-%%-GO:0010467-&&-gene expression-%%-GO:0000398-&&-mRNA splicing, via spliceosome-%%-GO:0043484-&&-regulation of RNA splicing|cellular_component-&-1&-GO:0005634-&&-nucleus-%%-GO:0005829-&&-cytosol-%%-GO:0005654-&&-nucleoplasm-%%-GO:0071013-&&-catalytic step 2 spliceosome-%%-GO:…	G:9606:HNRNPH1				HNRNPH1	Homo sapiens (Human)-&&-9606	Gene Symbol-&-1&-HNRNPH1	59	HNRNPH1	FALSE	HNRNPH1
taxon:9606	182285	1902	cyclin dependent kinase 4	gene	biological_process-&-1&-GO:0007165-&&-signal transduction-%%-GO:0051301-&&-cell division-%%-GO:0045793-&&-positive regulation of cell size-%%-GO:0031100-&&-animal organ regeneration-%%-GO:0050994-&&-regulation of lipid catabolic process-%%-GO:0010288-&&-response to lead ion-%%-GO:0046890-&&-regulation of lipid biosynthetic process-%%-GO:0000082-&&-G1/S transition of mitotic cell cycle-%%-GO:00606…	G:9606:CDK4			KEGG-&-1&-hsa05160-&&-Hepatitis C-%%-hsa04933-&&-AGE-RAGE signaling pathway in diabetic complications-%%-hsa05167-&&-Kaposi sarcoma-associated herpesvirus infection-%%-hsa05212-&&-Pancreatic cancer-%%-hsa05224-&&-Breast cancer-%%-hsa04530-&&-Tight junction-%%-hsa05220-&&-Chronic myeloid leukemia-%%-hsa05219-&&-Bladder cancer-%%-hsa05222-&&-Small cell lung cancer-%%-hsa05169-&&-Epstein-Barr virus …	CDK4	Homo sapiens (Human)-&&-9606	Gene Symbol-&-1&-CDK4	56	CDK4	FALSE	CDK4
taxon:9606	178195	1902	protein tyrosine phosphatase, receptor type O	gene	biological_process-&-1&-GO:0035335-&&-peptidyl-tyrosine dephosphorylation-%%-GO:0072112-&&-glomerular visceral epithelial cell differentiation-%%-GO:0003093-&&-regulation of glomerular filtration-%%-GO:0032835-&&-glomerulus development-%%-GO:0090260-&&-negative regulation of retinal ganglion cell axon guidance-%%-GO:0010812-&&-negative regulation of cell-substrate adhesion-%%-GO:0006470-&&-protei…	G:9606:PTPRO				PTPRO	Homo sapiens (Human)-&&-9606	Gene Symbol-&-1&-PTPRO	16	PTPRO	FALSE	PTPRO
taxon:9606	180243	1902	heterogeneous nuclear ribonucleoprotein A1	gene	biological_process-&-1&-GO:0051028-&&-mRNA transport-%%-GO:0051170-&&-nuclear import-%%-GO:0000398-&&-mRNA splicing, via spliceosome-%%-GO:0032212-&&-positive regulation of telomere maintenance via telomerase-%%-GO:0008543-&&-fibroblast growth factor receptor signaling pathway-%%-GO:0032211-&&-negative regulation of telomere maintenance via telomerase-%%-GO:0006405-&&-RNA export from nucleus-%%-G…	G:9606:HNRNPA1			KEGG-&-1&-hsa03040-&&-Spliceosome	HNRNPA1	Homo sapiens (Human)-&&-9606	Gene Symbol-&-1&-HNRNPA1	108	HNRNPA1	FALSE	HNRNPA1
taxon:9606	170000	1902	TBC1 domain family member 2	gene	biological_process-&-1&-GO:0031338-&&-regulation of vesicle fusion-%%-GO:0006886-&&-intracellular protein transport-%%-GO:1902017-&&-regulation of cilium assembly-%%-GO:0043547-&&-positive regulation of GTPase activity-%%-GO:0090630-&&-activation of GTPase activity|cellular_component-&-1&-GO:0005634-&&-nucleus-%%-GO:0012505-&&-endomembrane system-%%-GO:0030054-&&-cell junction-%%-GO:0005829-&&-cy…	G:9606:TBC1D2				TBC1D2	Homo sapiens (Human)-&&-9606	Gene Symbol-&-1&-TBC1D2	10	TBC1D2	FALSE	TBC1D2
taxon:9606	176150	1902	beta-transducin repeat containing E3 ubiquitin protein ligase	gene	biological_process-&-1&-GO:0038061-&&-NIK/NF-kappaB signaling-%%-GO:0045862-&&-positive regulation of proteolysis-%%-GO:0000209-&&-protein polyubiquitination-%%-GO:0043122-&&-regulation of I-kappaB kinase/NF-kappaB signaling-%%-GO:0050852-&&-T cell receptor signaling pathway-%%-GO:0061136-&&-regulation of proteasomal protein catabolic process-%%-GO:0045893-&&-positive regulation of transcription,…	G:9606:BTRC			KEGG-&-1&-hsa04710-&&-Circadian rhythm-%%-hsa04218-&&-Cellular senescence-%%-hsa04340-&&-Hedgehog signaling pathway-%%-hsa05170-&&-Human immunodeficiency virus 1 infection-%%-hsa04114-&&-Oocyte meiosis-%%-hsa04390-&&-Hippo signaling pathway-%%-hsa04310-&&-Wnt signaling pathway-%%-hsa04120-&&-Ubiquitin mediated proteolysis-%%-hsa05131-&&-Shigellosis	BTRC	Homo sapiens (Human)-&&-9606	Gene Symbol-&-1&-BTRC	82	BTRC	FALSE	BTRC
taxon:9606	182292	1902	cadherin 13	gene	biological_process-&-1&-GO:0042058-&&-regulation of epidermal growth factor receptor signaling pathway-%%-GO:0002040-&&-sprouting angiogenesis-%%-GO:0050850-&&-positive regulation of calcium-mediated signaling-%%-GO:0007266-&&-Rho protein signal transduction-%%-GO:0051668-&&-localization within membrane-%%-GO:0048661-&&-positive regulation of smooth muscle cell proliferation-%%-GO:0016601-&&-Rac …	G:9606:CDH13				CDH13	Homo sapiens (Human)-&&-9606	Gene Symbol-&-1&-CDH13	9	CDH13	FALSE	CDH13
taxon:9606	176148	1902	histone cluster 1 H2A family member g	gene	biological_process-&-1&-GO:0006342-&&-chromatin silencing-%%-GO:0008150-&&-biological_process|cellular_component-&-1&-GO:0005634-&&-nucleus-%%-GO:0000790-&&-nuclear chromatin-%%-GO:0070062-&&-extracellular exosome-%%-GO:0000786-&&-nucleosome|molecular_function-&-1&-GO:0046982-&&-protein heterodimerization activity-%%-GO:0003677-&&-DNA binding-%%-GO:0019899-&&-enzyme binding-%%-GO:0005515-&&-prote…	G:9606:HIST1H2AG			KEGG-&-1&-hsa05034-&&-Alcoholism-%%-hsa05322-&&-Systemic lupus erythematosus-%%-hsa04217-&&-Necroptosis	HIST1H2AG	Homo sapiens (Human)-&&-9606	Gene Symbol-&-1&-HIST1H2AG	14	HIST1H2AG	FALSE	HIST1H2AG
taxon:9606	167960	1902	enhancer of mRNA decapping 3	gene	biological_process-&-1&-GO:0033962-&&-cytoplasmic mRNA processing body assembly-%%-GO:0031087-&&-deadenylation-independent decapping of nuclear-transcribed mRNA-%%-GO:0043928-&&-exonucleolytic nuclear-transcribed mRNA catabolic process involved in deadenylation-dependent decay-%%-GO:0090502-&&-RNA phosphodiester bond hydrolysis, endonucleolytic|cellular_component-&-1&-GO:0005829-&&-cytosol-%%-GO:…	G:9606:EDC3			KEGG-&-1&-hsa03018-&&-RNA degradation	EDC3	Homo sapiens (Human)-&&-9606	Gene Symbol-&-1&-EDC3	14	EDC3	FALSE	EDC3
taxon:9606	178200	1902	protein tyrosine phosphatase, receptor type J	gene	biological_process-&-1&-GO:0035335-&&-peptidyl-tyrosine dephosphorylation-%%-GO:0060242-&&-contact inhibition-%%-GO:0050852-&&-T cell receptor signaling pathway-%%-GO:0030155-&&-regulation of cell adhesion-%%-GO:0043116-&&-negative regulation of vascular permeability-%%-GO:0051898-&&-negative regulation of protein kinase B signaling-%%-GO:0045785-&&-positive regulation of cell adhesion-%%-GO:0043…	G:9606:PTPRJ			KEGG-&-1&-hsa04520-&&-Adherens junction	PTPRJ	Homo sapiens (Human)-&&-9606	Gene Symbol-&-1&-PTPRJ	32	PTPRJ	FALSE	PTPRJ
taxon:9606	159768	1902	small ubiquitin-like modifier 4	gene	biological_process-&-1&-GO:0016925-&&-protein sumoylation|cellular_component-&-1&-GO:0005634-&&-nucleus|molecular_function-&-1&-GO:0031386-&&-protein tag	G:9606:SUMO4			KEGG-&-1&-hsa03013-&&-RNA transport-%%-hsa05418-&&-Fluid shear stress and atherosclerosis	SUMO4	Homo sapiens (Human)-&&-9606	Gene Symbol-&-1&-SUMO4	27	SUMO4	FALSE	SUMO4
taxon:9606	180254	1902	nuclear receptor subfamily 4 group A member 1	gene	biological_process-&-1&-GO:0006367-&&-transcription initiation from RNA polymerase II promoter-%%-GO:0061469-&&-regulation of type B pancreatic cell proliferation-%%-GO:0045444-&&-fat cell differentiation-%%-GO:0045786-&&-negative regulation of cell cycle-%%-GO:0007165-&&-signal transduction-%%-GO:0035767-&&-endothelial cell chemotaxis-%%-GO:0071376-&&-cellular response to corticotropin-releasing…	G:9606:NR4A1			KEGG-&-1&-hsa04010-&&-MAPK signaling pathway-%%-hsa04927-&&-Cortisol synthesis and secretion-%%-hsa04925-&&-Aldosterone synthesis and secretion-%%-hsa04934-&&-Cushing syndrome-%%-hsa04151-&&-PI3K-Akt signaling pathway	NR4A1	Homo sapiens (Human)-&&-9606	Gene Symbol-&-1&-NR4A1	39	NR4A1	FALSE	NR4A1
taxon:9606	182307	1902	cell division cycle 34	gene	biological_process-&-1&-GO:0016567-&&-protein ubiquitination-%%-GO:0035458-&&-cellular response to interferon-beta-%%-GO:0000082-&&-G1/S transition of mitotic cell cycle-%%-GO:0006464-&&-cellular protein modification process-%%-GO:0000209-&&-protein polyubiquitination-%%-GO:0043951-&&-negative regulation of cAMP-mediated signaling-%%-GO:0043161-&&-proteasome-mediated ubiquitin-dependent protein c…	G:9606:CDC34			KEGG-&-1&-hsa04120-&&-Ubiquitin mediated proteolysis-%%-hsa05168-&&-Herpes simplex infection	CDC34	Homo sapiens (Human)-&&-9606	Gene Symbol-&-1&-CDC34	30	CDC34	FALSE	CDC34
taxon:9606	182305	1902	cadherin 1	gene	biological_process-&-1&-GO:0030198-&&-extracellular matrix organization-%%-GO:0045893-&&-positive regulation of transcription, DNA-templated-%%-GO:0021983-&&-pituitary gland development-%%-GO:0009636-&&-response to toxic substance-%%-GO:0071681-&&-cellular response to indole-3-methanol-%%-GO:0016337-&&-single organismal cell-cell adhesion-%%-GO:0034332-&&-adherens junction organization-%%-GO:0072…	G:9606:CDH1			KEGG-&-1&-hsa05218-&&-Melanoma-%%-hsa04371-&&-Apelin signaling pathway-%%-hsa04514-&&-Cell adhesion molecules (CAMs)-%%-hsa05100-&&-Bacterial invasion of epithelial cells-%%-hsa04520-&&-Adherens junction-%%-hsa05219-&&-Bladder cancer-%%-hsa05213-&&-Endometrial cancer-%%-hsa04015-&&-Rap1 signaling pathway-%%-hsa05130-&&-Pathogenic Escherichia coli infection-%%-hsa05200-&&-Pathways in cancer-%%-hsa…	CDH1	Homo sapiens (Human)-&&-9606	Gene Symbol-&-1&-CDH1	47	CDH1	FALSE	CDH1
taxon:9606	163878	1902	thiosulfate sulfurtransferase like domain containing 2	gene	biological_process-&-1&-GO:0008150-&&-biological_process|cellular_component-&-1&-GO:0005575-&&-cellular_component|molecular_function-&-1&-GO:0003674-&&-molecular_function-%%-GO:0005515-&&-protein binding	G:9606:TSTD2				TSTD2	Homo sapiens (Human)-&&-9606	Gene Symbol-&-1&-TSTD2	11	TSTD2	FALSE	TSTD2
taxon:9606	182311	1902	cell division cycle 25A	gene	biological_process-&-1&-GO:0016579-&&-protein deubiquitination-%%-GO:0000082-&&-G1/S transition of mitotic cell cycle-%%-GO:0006260-&&-DNA replication-%%-GO:0051726-&&-regulation of cell cycle-%%-GO:0008283-&&-cell proliferation-%%-GO:0009314-&&-response to radiation-%%-GO:0051301-&&-cell division-%%-GO:0007067-&&-mitotic nuclear division-%%-GO:0035335-&&-peptidyl-tyrosine dephosphorylation-%%-GO…	G:9606:CDC25A			KEGG-&-1&-hsa04110-&&-Cell cycle-%%-hsa05206-&&-MicroRNAs in cancer-%%-hsa04218-&&-Cellular senescence-%%-hsa04914-&&-Progesterone-mediated oocyte maturation	CDC25A	Homo sapiens (Human)-&&-9606	Gene Symbol-&-1&-CDC25A	30	CDC25A	FALSE	CDC25A
taxon:9606	182308	1902	cell division cycle 27	gene	biological_process-&-1&-GO:0070979-&&-protein K11-linked ubiquitination-%%-GO:0043161-&&-proteasome-mediated ubiquitin-dependent protein catabolic process-%%-GO:0051439-&&-regulation of ubiquitin-protein ligase activity involved in mitotic cell cycle-%%-GO:0008283-&&-cell proliferation-%%-GO:0051436-&&-negative regulation of ubiquitin-protein ligase activity involved in mitotic cell cycle-%%-GO:0…	G:9606:CDC27			KEGG-&-1&-hsa04110-&&-Cell cycle-%%-hsa04914-&&-Progesterone-mediated oocyte maturation-%%-hsa05166-&&-Human T-cell leukemia virus 1 infection-%%-hsa04120-&&-Ubiquitin mediated proteolysis-%%-hsa04114-&&-Oocyte meiosis	CDC27	Homo sapiens (Human)-&&-9606	Gene Symbol-&-1&-CDC27	34	CDC27	FALSE	CDC27
taxon:9606	178212	1902	protein tyrosine phosphatase, non-receptor type 12	gene	biological_process-&-1&-GO:0042058-&&-regulation of epidermal growth factor receptor signaling pathway-%%-GO:2000587-&&-negative regulation of platelet-derived growth factor receptor-beta signaling pathway-%%-GO:0042246-&&-tissue regeneration-%%-GO:0038128-&&-ERBB2 signaling pathway-%%-GO:0035335-&&-peptidyl-tyrosine dephosphorylation-%%-GO:0071364-&&-cellular response to epidermal growth factor …	G:9606:PTPN12				PTPN12	Homo sapiens (Human)-&&-9606	Gene Symbol-&-1&-PTPN12	26	PTPN12	FALSE	PTPN12
taxon:9606	178213	1902	protein tyrosine phosphatase, non-receptor type 11	gene	biological_process-&-1&-GO:0060020-&&-Bergmann glial cell differentiation-%%-GO:0035265-&&-organ growth-%%-GO:0045931-&&-positive regulation of mitotic cell cycle-%%-GO:0048839-&&-inner ear development-%%-GO:0048873-&&-homeostasis of number of cells within a tissue-%%-GO:0060338-&&-regulation of type I interferon-mediated signaling pathway-%%-GO:0008543-&&-fibroblast growth factor receptor signal…	G:9606:PTPN11			KEGG-&-1&-hsa04722-&&-Neurotrophin signaling pathway-%%-hsa04920-&&-Adipocytokine signaling pathway-%%-hsa04625-&&-C-type lectin receptor signaling pathway-%%-hsa04630-&&-JAK-STAT signaling pathway-%%-hsa04014-&&-Ras signaling pathway-%%-hsa04931-&&-Insulin resistance-%%-hsa05120-&&-Epithelial cell signaling in Helicobacter pylori infection-%%-hsa05211-&&-Renal cell carcinoma-%%-hsa05205-&&-Prote…	PTPN11	Homo sapiens (Human)-&&-9606	Gene Symbol-&-1&-PTPN11	67	PTPN11	FALSE	PTPN11
taxon:9606	178219	1902	protein tyrosine phosphatase, non-receptor type 2	gene	biological_process-&-1&-GO:0035335-&&-peptidyl-tyrosine dephosphorylation-%%-GO:0042527-&&-negative regulation of tyrosine phosphorylation of Stat6 protein-%%-GO:0060336-&&-negative regulation of interferon-gamma-mediated signaling pathway-%%-GO:0061099-&&-negative regulation of protein tyrosine kinase activity-%%-GO:1903899-&&-positive regulation of PERK-mediated unfolded protein response-%%-GO:…	G:9606:PTPN2			KEGG-&-1&-hsa04630-&&-JAK-STAT signaling pathway	PTPN2	Homo sapiens (Human)-&&-9606	Gene Symbol-&-1&-PTPN2	19	PTPN2	FALSE	PTPN2
taxon:9606	182312	1902	cell division cycle 20	gene	biological_process-&-1&-GO:0016579-&&-protein deubiquitination-%%-GO:0051301-&&-cell division-%%-GO:0090129-&&-positive regulation of synapse maturation-%%-GO:0090307-&&-mitotic spindle assembly-%%-GO:0051437-&&-positive regulation of ubiquitin-protein ligase activity involved in regulation of mitotic cell cycle transition-%%-GO:0007064-&&-mitotic sister chromatid cohesion-%%-GO:0040020-&&-regula…	G:9606:CDC20			KEGG-&-1&-hsa04110-&&-Cell cycle-%%-hsa05166-&&-Human T-cell leukemia virus 1 infection-%%-hsa05203-&&-Viral carcinogenesis-%%-hsa04120-&&-Ubiquitin mediated proteolysis-%%-hsa04114-&&-Oocyte meiosis	CDC20	Homo sapiens (Human)-&&-9606	Gene Symbol-&-1&-CDC20	43	CDC20	FALSE	CDC20
taxon:9606	178216	1902	protein tyrosine phosphatase, non-receptor type 6	gene	biological_process-&-1&-GO:0002924-&&-negative regulation of humoral immune response mediated by circulating immunoglobulin-%%-GO:0050900-&&-leukocyte migration-%%-GO:0070527-&&-platelet aggregation-%%-GO:0050859-&&-negative regulation of B cell receptor signaling pathway-%%-GO:0035335-&&-peptidyl-tyrosine dephosphorylation-%%-GO:0014068-&&-positive regulation of phosphatidylinositol 3-kinase sig…	G:9606:PTPN6			KEGG-&-1&-hsa04520-&&-Adherens junction-%%-hsa05140-&&-Leishmaniasis-%%-hsa04630-&&-JAK-STAT signaling pathway-%%-hsa05205-&&-Proteoglycans in cancer-%%-hsa04662-&&-B cell receptor signaling pathway-%%-hsa04650-&&-Natural killer cell mediated cytotoxicity-%%-hsa04660-&&-T cell receptor signaling pathway	PTPN6	Homo sapiens (Human)-&&-9606	Gene Symbol-&-1&-PTPN6	52	PTPN6	FALSE	PTPN6
taxon:9606	174126	1902	zinc finger and BTB domain containing 1	gene	biological_process-&-1&-GO:2000176-&&-positive regulation of pro-T cell differentiation-%%-GO:0045087-&&-innate immune response-%%-GO:0002711-&&-positive regulation of T cell mediated immunity-%%-GO:0034644-&&-cellular response to UV-%%-GO:0006338-&&-chromatin remodeling-%%-GO:0033077-&&-T cell differentiation in thymus-%%-GO:0042789-&&-mRNA transcription from RNA polymerase II promoter-%%-GO:004…	G:9606:ZBTB1				ZBTB1	Homo sapiens (Human)-&&-9606	Gene Symbol-&-1&-ZBTB1	22	ZBTB1	FALSE	ZBTB1
taxon:9606	182318	1902	cyclin dependent kinase 1	gene	biological_process-&-1&-GO:0016477-&&-cell migration-%%-GO:0006915-&&-apoptotic process-%%-GO:0045931-&&-positive regulation of mitotic cell cycle-%%-GO:0014075-&&-response to amine-%%-GO:0051301-&&-cell division-%%-GO:0031100-&&-animal organ regeneration-%%-GO:0010628-&&-positive regulation of gene expression-%%-GO:0007346-&&-regulation of mitotic cell cycle-%%-GO:1900182-&&-positive regulation …	G:9606:CDK1			KEGG-&-1&-hsa04110-&&-Cell cycle-%%-hsa04540-&&-Gap junction-%%-hsa04218-&&-Cellular senescence-%%-hsa04115-&&-p53 signaling pathway-%%-hsa04914-&&-Progesterone-mediated oocyte maturation-%%-hsa05203-&&-Viral carcinogenesis-%%-hsa05170-&&-Human immunodeficiency virus 1 infection-%%-hsa04114-&&-Oocyte meiosis-%%-hsa05168-&&-Herpes simplex infection	CDK1	Homo sapiens (Human)-&&-9606	Gene Symbol-&-1&-CDK1	93	CDK1	FALSE	CDK1
taxon:9606	178220	1902	protein tyrosine phosphatase, non-receptor type 1	gene	biological_process-&-1&-GO:0035335-&&-peptidyl-tyrosine dephosphorylation-%%-GO:0009968-&&-negative regulation of signal transduction-%%-GO:1990264-&&-peptidyl-tyrosine dephosphorylation involved in inactivation of protein kinase activity-%%-GO:0030968-&&-endoplasmic reticulum unfolded protein response-%%-GO:0036498-&&-IRE1-mediated unfolded protein response-%%-GO:0060338-&&-regulation of type I …	G:9606:PTPN1			KEGG-&-1&-hsa04520-&&-Adherens junction-%%-hsa04910-&&-Insulin signaling pathway-%%-hsa04931-&&-Insulin resistance	PTPN1	Homo sapiens (Human)-&&-9606	Gene Symbol-&-1&-PTPN1	50	PTPN1	FALSE	PTPN1
taxon:9606	172080	1902	forkhead box P1	gene	biological_process-&-1&-GO:0032680-&&-regulation of tumor necrosis factor production-%%-GO:0035926-&&-chemokine (C-C motif) ligand 2 secretion-%%-GO:1900424-&&-regulation of defense response to bacterium-%%-GO:0010595-&&-positive regulation of endothelial cell migration-%%-GO:0045892-&&-negative regulation of transcription, DNA-templated-%%-GO:0036035-&&-osteoclast development-%%-GO:0042118-&&-en…	G:9606:FOXP1			KEGG-&-1&-hsa05206-&&-MicroRNAs in cancer	FOXP1	Homo sapiens (Human)-&&-9606	Gene Symbol-&-1&-FOXP1	8	FOXP1	FALSE	FOXP1
taxon:9606	182324	1902	CD81 molecule	gene	biological_process-&-1&-GO:0030890-&&-positive regulation of B cell proliferation-%%-GO:0046813-&&-receptor-mediated virion attachment to host cell-%%-GO:0071404-&&-cellular response to low-density lipoprotein particle stimulus-%%-GO:0050731-&&-positive regulation of peptidyl-tyrosine phosphorylation-%%-GO:0008284-&&-positive regulation of cell proliferation-%%-GO:0045944-&&-positive regulation o…	G:9606:CD81			KEGG-&-1&-hsa05144-&&-Malaria-%%-hsa05160-&&-Hepatitis C-%%-hsa04662-&&-B cell receptor signaling pathway	CD81	Homo sapiens (Human)-&&-9606	Gene Symbol-&-1&-CD81	50	CD81	FALSE	CD81
taxon:9606	176184	1902	copine 1	gene	biological_process-&-1&-GO:1990138-&&-neuron projection extension-%%-GO:0046474-&&-glycerophospholipid biosynthetic process-%%-GO:0006508-&&-proteolysis-%%-GO:0006629-&&-lipid metabolic process-%%-GO:0006355-&&-regulation of transcription, DNA-templated-%%-GO:0043122-&&-regulation of I-kappaB kinase/NF-kappaB signaling-%%-GO:0051897-&&-positive regulation of protein kinase B signaling-%%-GO:19012…	G:9606:CPNE1				CPNE1	Homo sapiens (Human)-&&-9606	Gene Symbol-&-1&-CPNE1	12	CPNE1	FALSE	CPNE1
taxon:9606	172094	1902	staphylococcal nuclease and tudor domain containing 1	gene	biological_process-&-1&-GO:0001649-&&-osteoblast differentiation-%%-GO:0006401-&&-RNA catabolic process-%%-GO:0006355-&&-regulation of transcription, DNA-templated-%%-GO:0016032-&&-viral process-%%-GO:0006351-&&-transcription, DNA-templated-%%-GO:0031047-&&-gene silencing by RNA-%%-GO:0090305-&&-nucleic acid phosphodiester bond hydrolysis|cellular_component-&-1&-GO:0070062-&&-extracellular exosom…	G:9606:SND1			KEGG-&-1&-hsa05203-&&-Viral carcinogenesis	SND1	Homo sapiens (Human)-&&-9606	Gene Symbol-&-1&-SND1	31	SND1	FALSE	SND1
taxon:9606	172095	1902	proline, glutamate and leucine rich protein 1	gene	biological_process-&-1&-GO:0045944-&&-positive regulation of transcription from RNA polymerase II promoter-%%-GO:0071391-&&-cellular response to estrogen stimulus-%%-GO:0006351-&&-transcription, DNA-templated-%%-GO:0006364-&&-rRNA processing|cellular_component-&-1&-GO:0005634-&&-nucleus-%%-GO:0005737-&&-cytoplasm-%%-GO:0035327-&&-transcriptionally active chromatin-%%-GO:0005730-&&-nucleolus-%%-GO…	G:9606:PELP1				PELP1	Homo sapiens (Human)-&&-9606	Gene Symbol-&-1&-PELP1	29	PELP1	FALSE	PELP1
taxon:9606	182332	1902	CD63 molecule	gene	biological_process-&-1&-GO:0034613-&&-cellular protein localization-%%-GO:0007160-&&-cell-matrix adhesion-%%-GO:0048757-&&-pigment granule maturation-%%-GO:0015031-&&-protein transport-%%-GO:0002092-&&-positive regulation of receptor internalization-%%-GO:0016477-&&-cell migration-%%-GO:2001046-&&-positive regulation of integrin-mediated signaling pathway-%%-GO:2000680-&&-regulation of rubidium i…	G:9606:CD63			KEGG-&-1&-hsa05205-&&-Proteoglycans in cancer-%%-hsa04142-&&-Lysosome	CD63	Homo sapiens (Human)-&&-9606	Gene Symbol-&-1&-CD63	6	CD63	FALSE	CD63
taxon:9606	174146	1902	zinc finger protein 510	gene	biological_process-&-1&-GO:0006355-&&-regulation of transcription, DNA-templated-%%-GO:0006351-&&-transcription, DNA-templated|cellular_component-&-1&-GO:0005634-&&-nucleus|molecular_function-&-1&-GO:0003677-&&-DNA binding-%%-GO:0046872-&&-metal ion binding	G:9606:ZNF510				ZNF510	Homo sapiens (Human)-&&-9606	Gene Symbol-&-1&-ZNF510	20	ZNF510	FALSE	ZNF510
taxon:9606	180291	1902	major histocompatibility complex, class II, DR alpha	gene	biological_process-&-1&-GO:0031295-&&-T cell costimulation-%%-GO:0006955-&&-immune response-%%-GO:0019886-&&-antigen processing and presentation of exogenous peptide antigen via MHC class II-%%-GO:0050852-&&-T cell receptor signaling pathway-%%-GO:0050890-&&-cognition-%%-GO:0002503-&&-peptide antigen assembly with MHC class II protein complex-%%-GO:0060333-&&-interferon-gamma-mediated signaling p…	G:9606:HLA-DRA			KEGG-&-1&-hsa05321-&&-Inflammatory bowel disease (IBD)-%%-hsa04940-&&-Type I diabetes mellitus-%%-hsa05152-&&-Tuberculosis-%%-hsa05164-&&-Influenza A-%%-hsa05320-&&-Autoimmune thyroid disease-%%-hsa04514-&&-Cell adhesion molecules (CAMs)-%%-hsa05168-&&-Herpes simplex infection-%%-hsa05145-&&-Toxoplasmosis-%%-hsa04659-&&-Th17 cell differentiation-%%-hsa04612-&&-Antigen processing and presentation-…	HLA-DRA	Homo sapiens (Human)-&&-9606	Gene Symbol-&-1&-HLA-DRA	7	HLA-DRA	FALSE	HLA-DRA
taxon:9606	178243	1902	prohibitin	gene	biological_process-&-1&-GO:0030308-&&-negative regulation of cell growth-%%-GO:0042981-&&-regulation of apoptotic process-%%-GO:0007005-&&-mitochondrion organization-%%-GO:0045892-&&-negative regulation of transcription, DNA-templated-%%-GO:0001649-&&-osteoblast differentiation-%%-GO:0045893-&&-positive regulation of transcription, DNA-templated-%%-GO:0006355-&&-regulation of transcription, DNA-t…	G:9606:PHB				PHB	Homo sapiens (Human)-&&-9606	Gene Symbol-&-1&-PHB	56	PHB	FALSE	PHB
taxon:9606	182339	1902	ATRX, chromatin remodeler	gene	biological_process-&-1&-GO:0070192-&&-chromosome organization involved in meiotic cell cycle-%%-GO:0032508-&&-DNA duplex unwinding-%%-GO:0031297-&&-replication fork processing-%%-GO:0010571-&&-positive regulation of nuclear cell cycle DNA replication-%%-GO:0006355-&&-regulation of transcription, DNA-templated-%%-GO:0006306-&&-DNA methylation-%%-GO:1901581-&&-negative regulation of telomeric RNA t…	G:9606:ATRX				ATRX	Homo sapiens (Human)-&&-9606	Gene Symbol-&-1&-ATRX	22	ATRX	FALSE	ATRX
taxon:9606	178246	1902	progesterone receptor	gene	biological_process-&-1&-GO:0007267-&&-cell-cell signaling-%%-GO:0006367-&&-transcription initiation from RNA polymerase II promoter-%%-GO:0045944-&&-positive regulation of transcription from RNA polymerase II promoter-%%-GO:0007165-&&-signal transduction-%%-GO:0010629-&&-negative regulation of gene expression-%%-GO:0043401-&&-steroid hormone mediated signaling pathway|cellular_component-&-1&-GO:0…	G:9606:PGR			KEGG-&-1&-hsa04915-&&-Estrogen signaling pathway-%%-hsa04914-&&-Progesterone-mediated oocyte maturation-%%-hsa05224-&&-Breast cancer-%%-hsa04114-&&-Oocyte meiosis	PGR	Homo sapiens (Human)-&&-9606	Gene Symbol-&-1&-PGR	29	PGR	FALSE	PGR
taxon:9606	170055	1902	F-box and WD repeat domain containing 7	gene	biological_process-&-1&-GO:0051443-&&-positive regulation of ubiquitin-protein transferase activity-%%-GO:1902806-&&-regulation of cell cycle G1/S phase transition-%%-GO:0000209-&&-protein polyubiquitination-%%-GO:0001944-&&-vasculature development-%%-GO:1903146-&&-regulation of mitophagy-%%-GO:0031398-&&-positive regulation of protein ubiquitination-%%-GO:0050821-&&-protein stabilization-%%-GO:1…	G:9606:FBXW7			KEGG-&-1&-hsa04120-&&-Ubiquitin mediated proteolysis	FBXW7	Homo sapiens (Human)-&&-9606	Gene Symbol-&-1&-FBXW7	50	FBXW7	FALSE	FBXW7
taxon:9606	182340	1902	ATR serine/threonine kinase	gene	biological_process-&-1&-GO:0018105-&&-peptidyl-serine phosphorylation-%%-GO:0006260-&&-DNA replication-%%-GO:0043517-&&-positive regulation of DNA damage response, signal transduction by p53 class mediator-%%-GO:0071480-&&-cellular response to gamma radiation-%%-GO:1901796-&&-regulation of signal transduction by p53 class mediator-%%-GO:0046777-&&-protein autophosphorylation-%%-GO:0070198-&&-prot…	G:9606:ATR			KEGG-&-1&-hsa04110-&&-Cell cycle-%%-hsa05165-&&-Human papillomavirus infection-%%-hsa04115-&&-p53 signaling pathway-%%-hsa04218-&&-Cellular senescence-%%-hsa05166-&&-Human T-cell leukemia virus 1 infection-%%-hsa05170-&&-Human immunodeficiency virus 1 infection-%%-hsa03460-&&-Fanconi anemia pathway	ATR	Homo sapiens (Human)-&&-9606	Gene Symbol-&-1&-ATR	41	ATR	FALSE	ATR
taxon:9606	176196	1902	minichromosome maintenance complex component 3 associated protein	gene	biological_process-&-1&-GO:0006260-&&-DNA replication-%%-GO:0051028-&&-mRNA transport-%%-GO:0002376-&&-immune system process-%%-GO:0006606-&&-protein import into nucleus|cellular_component-&-1&-GO:0005634-&&-nucleus-%%-GO:0005643-&&-nuclear pore-%%-GO:0031965-&&-nuclear membrane-%%-GO:0005829-&&-cytosol-%%-GO:0005654-&&-nucleoplasm|molecular_function-&-1&-GO:0003677-&&-DNA binding-%%-GO:0016746-&…	G:9606:MCM3AP				MCM3AP	Homo sapiens (Human)-&&-9606	Gene Symbol-&-1&-MCM3AP	12	MCM3AP	FALSE	MCM3AP
taxon:9606	178245	1902	ATP binding cassette subfamily B member 1	gene	biological_process-&-1&-GO:0045332-&&-phospholipid translocation-%%-GO:0055085-&&-transmembrane transport-%%-GO:0042908-&&-xenobiotic transport-%%-GO:0099040-&&-ceramide translocation-%%-GO:0072089-&&-stem cell proliferation-%%-GO:0006810-&&-transport-%%-GO:0000086-&&-G2/M transition of mitotic cell cycle-%%-GO:0042493-&&-response to drug-%%-GO:0006855-&&-drug transmembrane transport|cellular_com…	G:9606:ABCB1			KEGG-&-1&-hsa05206-&&-MicroRNAs in cancer-%%-hsa04976-&&-Bile secretion-%%-hsa02010-&&-ABC transporters-%%-hsa05226-&&-Gastric cancer	ABCB1	Homo sapiens (Human)-&&-9606	Gene Symbol-&-1&-ABCB1	8	ABCB1	FALSE	ABCB1
taxon:9606	172107	1902	mutL homolog 3	gene	biological_process-&-1&-GO:0008104-&&-protein localization-%%-GO:0006298-&&-mismatch repair-%%-GO:0007140-&&-male meiosis-%%-GO:0007130-&&-synaptonemal complex assembly-%%-GO:0007144-&&-female meiosis I-%%-GO:0007131-&&-reciprocal meiotic recombination|cellular_component-&-1&-GO:0005712-&&-chiasma-%%-GO:0001673-&&-male germ cell nucleus-%%-GO:0032300-&&-mismatch repair complex-%%-GO:0000795-&&-sy…	G:9606:MLH3			KEGG-&-1&-hsa03430-&&-Mismatch repair	MLH3	Homo sapiens (Human)-&&-9606	Gene Symbol-&-1&-MLH3	18	MLH3	FALSE	MLH3
taxon:9606	165961	1902	synaptonemal complex central element protein 1	gene	biological_process-&-1&-GO:0051301-&&-cell division-%%-GO:0007130-&&-synaptonemal complex assembly|cellular_component-&-1&-GO:0000801-&&-central element|molecular_function-&-1&-GO:0005515-&&-protein binding	G:9606:SYCE1				SYCE1	Homo sapiens (Human)-&&-9606	Gene Symbol-&-1&-SYCE1	2	SYCE1	FALSE	SYCE1
taxon:9606	176205	1902	sequestosome 1	gene	biological_process-&-1&-GO:0016239-&&-positive regulation of macroautophagy-%%-GO:0035556-&&-intracellular signal transduction-%%-GO:0051291-&&-protein heterooligomerization-%%-GO:0006915-&&-apoptotic process-%%-GO:0016236-&&-macroautophagy-%%-GO:0000122-&&-negative regulation of transcription from RNA polymerase II promoter-%%-GO:0000422-&&-mitophagy-%%-GO:0043122-&&-regulation of I-kappaB kinas…	G:9606:SQSTM1			KEGG-&-1&-hsa04380-&&-Osteoclast differentiation-%%-hsa04137-&&-Mitophagy - animal-%%-hsa04218-&&-Cellular senescence-%%-hsa04217-&&-Necroptosis-%%-hsa05418-&&-Fluid shear stress and atherosclerosis	SQSTM1	Homo sapiens (Human)-&&-9606	Gene Symbol-&-1&-SQSTM1	64	SQSTM1	FALSE	SQSTM1
taxon:9606	180306	1902	major histocompatibility complex, class I, B	gene	biological_process-&-1&-GO:0002480-&&-antigen processing and presentation of exogenous peptide antigen via MHC class I, TAP-independent-%%-GO:0002474-&&-antigen processing and presentation of peptide antigen via MHC class I-%%-GO:0060337-&&-type I interferon signaling pathway-%%-GO:0050776-&&-regulation of immune response-%%-GO:0016032-&&-viral process-%%-GO:0002479-&&-antigen processing and pres…	G:9606:HLA-B			KEGG-&-1&-hsa05165-&&-Human papillomavirus infection-%%-hsa04940-&&-Type I diabetes mellitus-%%-hsa05167-&&-Kaposi sarcoma-associated herpesvirus infection-%%-hsa05320-&&-Autoimmune thyroid disease-%%-hsa04650-&&-Natural killer cell mediated cytotoxicity-%%-hsa04514-&&-Cell adhesion molecules (CAMs)-%%-hsa05170-&&-Human immunodeficiency virus 1 infection-%%-hsa05168-&&-Herpes simplex infection-%%…	HLA-B	Homo sapiens (Human)-&&-9606	Gene Symbol-&-1&-HLA-B	56	HLA-B	FALSE	HLA-B
taxon:9606	180309	1902	hexokinase 3	gene	biological_process-&-1&-GO:0051156-&&-glucose 6-phosphate metabolic process-%%-GO:0001678-&&-cellular glucose homeostasis-%%-GO:0043312-&&-neutrophil degranulation-%%-GO:0046835-&&-carbohydrate phosphorylation-%%-GO:0006096-&&-glycolytic process-%%-GO:0015758-&&-glucose transport-%%-GO:0061621-&&-canonical glycolysis|cellular_component-&-1&-GO:0034774-&&-secretory granule lumen-%%-GO:1904813-&&-f…	G:9606:HK3			KEGG-&-1&-hsa05230-&&-Central carbon metabolism in cancer-%%-hsa00520-&&-Amino sugar and nucleotide sugar metabolism-%%-hsa04066-&&-HIF-1 signaling pathway-%%-hsa00500-&&-Starch and sucrose metabolism-%%-hsa01200-&&-Carbon metabolism-%%-hsa00524-&&-Neomycin, kanamycin and gentamicin biosynthesis-%%-hsa00010-&&-Glycolysis / Gluconeogenesis-%%-hsa00051-&&-Fructose and mannose metabolism-%%-hsa01100…	HK3	Homo sapiens (Human)-&&-9606	Gene Symbol-&-1&-HK3	1	HK3	FALSE	HK3
taxon:9606	180313	1902	human immunodeficiency virus type I enhancer binding protein 1	gene	biological_process-&-1&-GO:0007165-&&-signal transduction-%%-GO:0007275-&&-multicellular organism development-%%-GO:0000122-&&-negative regulation of transcription from RNA polymerase II promoter-%%-GO:0006366-&&-transcription from RNA polymerase II promoter|cellular_component-&-1&-GO:0005634-&&-nucleus-%%-GO:0005654-&&-nucleoplasm-%%-GO:0016604-&&-nuclear body-%%-GO:0005739-&&-mitochondrion|mole…	G:9606:HIVEP1				HIVEP1	Homo sapiens (Human)-&&-9606	Gene Symbol-&-1&-HIVEP1	15	HIVEP1	FALSE	HIVEP1
taxon:9606	180318	1902	HIC ZBTB transcriptional repressor 1	gene	biological_process-&-1&-GO:0030178-&&-negative regulation of Wnt signaling pathway-%%-GO:0000122-&&-negative regulation of transcription from RNA polymerase II promoter-%%-GO:0006355-&&-regulation of transcription, DNA-templated-%%-GO:0008630-&&-intrinsic apoptotic signaling pathway in response to DNA damage-%%-GO:0016055-&&-Wnt signaling pathway-%%-GO:0043517-&&-positive regulation of DNA damage…	G:9606:HIC1				HIC1	Homo sapiens (Human)-&&-9606	Gene Symbol-&-1&-HIC1	8	HIC1	FALSE	HIC1
taxon:9606	176222	1902	nuclear receptor subfamily 1 group I member 2	gene	biological_process-&-1&-GO:0006367-&&-transcription initiation from RNA polymerase II promoter-%%-GO:0006805-&&-xenobiotic metabolic process-%%-GO:0045892-&&-negative regulation of transcription, DNA-templated-%%-GO:0042908-&&-xenobiotic transport-%%-GO:0045893-&&-positive regulation of transcription, DNA-templated-%%-GO:0008202-&&-steroid metabolic process-%%-GO:0007165-&&-signal transduction-%%…	G:9606:NR1I2				NR1I2	Homo sapiens (Human)-&&-9606	Gene Symbol-&-1&-NR1I2	13	NR1I2	FALSE	NR1I2
taxon:9606	165983	1902	nicotinate phosphoribosyltransferase	gene	biological_process-&-1&-GO:0006979-&&-response to oxidative stress-%%-GO:0043312-&&-neutrophil degranulation-%%-GO:0019358-&&-nicotinate nucleotide salvage-%%-GO:0034356-&&-NAD biosynthesis via nicotinamide riboside salvage pathway|cellular_component-&-1&-GO:0005576-&&-extracellular region-%%-GO:0005829-&&-cytosol-%%-GO:0070062-&&-extracellular exosome-%%-GO:0035578-&&-azurophil granule lumen|mol…	G:9606:NAPRT			KEGG-&-1&-hsa01100-&&-Metabolic pathways-%%-hsa00760-&&-Nicotinate and nicotinamide metabolism	NAPRT	Homo sapiens (Human)-&&-9606	Gene Symbol-&-1&-NAPRT	7	NAPRT	FALSE	NAPRT
taxon:9606	180317	1902	hypoxia inducible factor 1 alpha subunit	gene	biological_process-&-1&-GO:0032909-&&-regulation of transforming growth factor beta2 production-%%-GO:0001837-&&-epithelial to mesenchymal transition-%%-GO:0007165-&&-signal transduction-%%-GO:0014850-&&-response to muscle activity-%%-GO:0045893-&&-positive regulation of transcription, DNA-templated-%%-GO:0010575-&&-positive regulation of vascular endothelial growth factor production-%%-GO:000175…	G:9606:HIF1A			KEGG-&-1&-hsa04659-&&-Th17 cell differentiation-%%-hsa05230-&&-Central carbon metabolism in cancer-%%-hsa05231-&&-Choline metabolism in cancer-%%-hsa05167-&&-Kaposi sarcoma-associated herpesvirus infection-%%-hsa04137-&&-Mitophagy - animal-%%-hsa04919-&&-Thyroid hormone signaling pathway-%%-hsa04066-&&-HIF-1 signaling pathway-%%-hsa05205-&&-Proteoglycans in cancer-%%-hsa05211-&&-Renal cell carcin…	HIF1A	Homo sapiens (Human)-&&-9606	Gene Symbol-&-1&-HIF1A	73	HIF1A	FALSE	HIF1A
taxon:9606	163938	1902	interleukin 23 receptor	gene	biological_process-&-1&-GO:0050829-&&-defense response to Gram-negative bacterium-%%-GO:0042523-&&-positive regulation of tyrosine phosphorylation of Stat5 protein-%%-GO:0002827-&&-positive regulation of T-helper 1 type immune response-%%-GO:0032725-&&-positive regulation of granulocyte macrophage colony-stimulating factor production-%%-GO:0032729-&&-positive regulation of interferon-gamma produc…	G:9606:IL23R			KEGG-&-1&-hsa04060-&&-Cytokine-cytokine receptor interaction-%%-hsa04659-&&-Th17 cell differentiation-%%-hsa05321-&&-Inflammatory bowel disease (IBD)-%%-hsa04630-&&-JAK-STAT signaling pathway-%%-hsa05200-&&-Pathways in cancer	IL23R	Homo sapiens (Human)-&&-9606	Gene Symbol-&-1&-IL23R	2	IL23R	FALSE	IL23R
taxon:9606	176227	1902	lysine acetyltransferase 2B	gene	biological_process-&-1&-GO:0007219-&&-Notch signaling pathway-%%-GO:0043970-&&-histone H3-K9 acetylation-%%-GO:0043966-&&-histone H3 acetylation-%%-GO:0045736-&&-negative regulation of cyclin-dependent protein serine/threonine kinase activity-%%-GO:0048511-&&-rhythmic process-%%-GO:0006473-&&-protein acetylation-%%-GO:0045944-&&-positive regulation of transcription from RNA polymerase II promoter…	G:9606:KAT2B			KEGG-&-1&-hsa04330-&&-Notch signaling pathway-%%-hsa04919-&&-Thyroid hormone signaling pathway-%%-hsa05166-&&-Human T-cell leukemia virus 1 infection-%%-hsa05203-&&-Viral carcinogenesis	KAT2B	Homo sapiens (Human)-&&-9606	Gene Symbol-&-1&-KAT2B	54	KAT2B	FALSE	KAT2B
taxon:9606	176231	1902	kinase suppressor of ras 1	gene	biological_process-&-1&-GO:0007265-&&-Ras protein signal transduction-%%-GO:0043410-&&-positive regulation of MAPK cascade-%%-GO:0000165-&&-MAPK cascade-%%-GO:0019933-&&-cAMP-mediated signaling-%%-GO:0006468-&&-protein phosphorylation|cellular_component-&-1&-GO:0005783-&&-endoplasmic reticulum-%%-GO:0005789-&&-endoplasmic reticulum membrane-%%-GO:0043234-&&-protein complex-%%-GO:0016020-&&-membra…	G:9606:KSR1			KEGG-&-1&-hsa04625-&&-C-type lectin receptor signaling pathway-%%-hsa05152-&&-Tuberculosis-%%-hsa04014-&&-Ras signaling pathway	KSR1	Homo sapiens (Human)-&&-9606	Gene Symbol-&-1&-KSR1	18	KSR1	FALSE	KSR1
taxon:9606	176234	1902	histone deacetylase 3	gene	biological_process-&-1&-GO:0001934-&&-positive regulation of protein phosphorylation-%%-GO:0032008-&&-positive regulation of TOR signaling-%%-GO:0000122-&&-negative regulation of transcription from RNA polymerase II promoter-%%-GO:0006476-&&-protein deacetylation-%%-GO:0071498-&&-cellular response to fluid shear stress-%%-GO:0045892-&&-negative regulation of transcription, DNA-templated-%%-GO:005…	G:9606:HDAC3			KEGG-&-1&-hsa04919-&&-Thyroid hormone signaling pathway-%%-hsa05034-&&-Alcoholism-%%-hsa05203-&&-Viral carcinogenesis	HDAC3	Homo sapiens (Human)-&&-9606	Gene Symbol-&-1&-HDAC3	78	HDAC3	FALSE	HDAC3
taxon:9606	182378	1902	ATPase plasma membrane Ca2+ transporting 1	gene	biological_process-&-1&-GO:0009409-&&-response to cold-%%-GO:0007420-&&-brain development-%%-GO:0099132-&&-ATP hydrolysis coupled cation transmembrane transport-%%-GO:0006874-&&-cellular calcium ion homeostasis-%%-GO:0071386-&&-cellular response to corticosterone stimulus-%%-GO:0034220-&&-ion transmembrane transport-%%-GO:1901660-&&-calcium ion export-%%-GO:1903779-&&-regulation of cardiac conduc…	G:9606:ATP2B1			KEGG-&-1&-hsa04972-&&-Pancreatic secretion-%%-hsa04978-&&-Mineral absorption-%%-hsa04024-&&-cAMP signaling pathway-%%-hsa04022-&&-cGMP-PKG signaling pathway-%%-hsa04925-&&-Aldosterone synthesis and secretion-%%-hsa04970-&&-Salivary secretion-%%-hsa04961-&&-Endocrine and other factor-regulated calcium reabsorption-%%-hsa04261-&&-Adrenergic signaling in cardiomyocytes-%%-hsa04020-&&-Calcium signali…	ATP2B1	Homo sapiens (Human)-&&-9606	Gene Symbol-&-1&-ATP2B1	12	ATP2B1	FALSE	ATP2B1
taxon:9606	178286	1902	ribosomal protein L30	gene	biological_process-&-1&-GO:0006412-&&-translation-%%-GO:0097421-&&-liver regeneration-%%-GO:0006413-&&-translational initiation-%%-GO:0019083-&&-viral transcription-%%-GO:0006364-&&-rRNA processing-%%-GO:0006614-&&-SRP-dependent cotranslational protein targeting to membrane-%%-GO:1904571-&&-positive regulation of selenocysteine incorporation-%%-GO:0000184-&&-nuclear-transcribed mRNA catabolic pro…	G:9606:RPL30			KEGG-&-1&-hsa03010-&&-Ribosome	RPL30	Homo sapiens (Human)-&&-9606	Gene Symbol-&-1&-RPL30	31	RPL30	FALSE	RPL30
taxon:9606	180335	1902	histone deacetylase 2	gene	biological_process-&-1&-GO:0071300-&&-cellular response to retinoic acid-%%-GO:2000757-&&-negative regulation of peptidyl-lysine acetylation-%%-GO:0031000-&&-response to caffeine-%%-GO:0043433-&&-negative regulation of sequence-specific DNA binding transcription factor activity-%%-GO:0032967-&&-positive regulation of collagen biosynthetic process-%%-GO:0061198-&&-fungiform papilla formation-%%-GO…	G:9606:HDAC2			KEGG-&-1&-hsa04110-&&-Cell cycle-%%-hsa04213-&&-Longevity regulating pathway - multiple species-%%-hsa05165-&&-Human papillomavirus infection-%%-hsa05220-&&-Chronic myeloid leukemia-%%-hsa04330-&&-Notch signaling pathway-%%-hsa04919-&&-Thyroid hormone signaling pathway-%%-hsa05034-&&-Alcoholism-%%-hsa05169-&&-Epstein-Barr virus infection-%%-hsa05202-&&-Transcriptional misregulation in cancer-%%-h…	HDAC2	Homo sapiens (Human)-&&-9606	Gene Symbol-&-1&-HDAC2	75	HDAC2	FALSE	HDAC2
taxon:9606	170093	1902	elongator acetyltransferase complex subunit 2	gene	biological_process-&-1&-GO:0006357-&&-regulation of transcription from RNA polymerase II promoter-%%-GO:0006368-&&-transcription elongation from RNA polymerase II promoter-%%-GO:0046425-&&-regulation of JAK-STAT cascade|cellular_component-&-1&-GO:0000123-&&-histone acetyltransferase complex-%%-GO:0005829-&&-cytosol-%%-GO:0033588-&&-Elongator holoenzyme complex-%%-GO:0005737-&&-cytoplasm-%%-GO:000…	G:9606:ELP2				ELP2	Homo sapiens (Human)-&&-9606	Gene Symbol-&-1&-ELP2	6	ELP2	FALSE	ELP2
taxon:9606	176242	1902	guanine monophosphate synthase	gene	biological_process-&-1&-GO:0006541-&&-glutamine metabolic process-%%-GO:0006177-&&-GMP biosynthetic process-%%-GO:0009168-&&-purine ribonucleoside monophosphate biosynthetic process-%%-GO:0009113-&&-purine nucleobase biosynthetic process|cellular_component-&-1&-GO:0005829-&&-cytosol|molecular_function-&-1&-GO:0005524-&&-ATP binding-%%-GO:0003921-&&-GMP synthase activity-%%-GO:0016462-&&-pyrophosp…	G:9606:GMPS			KEGG-&-1&-hsa00230-&&-Purine metabolism-%%-hsa01100-&&-Metabolic pathways-%%-hsa00983-&&-Drug metabolism - other enzymes	GMPS	Homo sapiens (Human)-&&-9606	Gene Symbol-&-1&-GMPS	24	GMPS	FALSE	GMPS
taxon:9606	168048	1902	tectonic family member 1	gene	biological_process-&-1&-GO:0060271-&&-cilium assembly-%%-GO:0001841-&&-neural tube formation-%%-GO:0021523-&&-somatic motor neuron differentiation-%%-GO:1904491-&&-protein localization to ciliary transition zone-%%-GO:0001701-&&-in utero embryonic development-%%-GO:0021904-&&-dorsal/ventral neural tube patterning-%%-GO:0097711-&&-ciliary basal body docking-%%-GO:0021956-&&-central nervous system …	G:9606:TCTN1				TCTN1	Homo sapiens (Human)-&&-9606	Gene Symbol-&-1&-TCTN1	12	TCTN1	FALSE	TCTN1
taxon:9606	180336	1902	histone deacetylase 1	gene	biological_process-&-1&-GO:0006346-&&-methylation-dependent chromatin silencing-%%-GO:0045893-&&-positive regulation of transcription, DNA-templated-%%-GO:0006476-&&-protein deacetylation-%%-GO:0061198-&&-fungiform papilla formation-%%-GO:1901796-&&-regulation of signal transduction by p53 class mediator-%%-GO:0045892-&&-negative regulation of transcription, DNA-templated-%%-GO:0090090-&&-negativ…	G:9606:HDAC1			KEGG-&-1&-hsa05165-&&-Human papillomavirus infection-%%-hsa05202-&&-Transcriptional misregulation in cancer-%%-hsa05031-&&-Amphetamine addiction-%%-hsa04213-&&-Longevity regulating pathway - multiple species-%%-hsa04110-&&-Cell cycle-%%-hsa05220-&&-Chronic myeloid leukemia-%%-hsa04330-&&-Notch signaling pathway-%%-hsa04919-&&-Thyroid hormone signaling pathway-%%-hsa05206-&&-MicroRNAs in cancer-%%…	HDAC1	Homo sapiens (Human)-&&-9606	Gene Symbol-&-1&-HDAC1	132	HDAC1	FALSE	HDAC1
taxon:9606	176240	1902	suppressor of cytokine signaling 2	gene	biological_process-&-1&-GO:0046426-&&-negative regulation of JAK-STAT cascade-%%-GO:0001558-&&-regulation of cell growth-%%-GO:0006469-&&-negative regulation of protein kinase activity-%%-GO:0009966-&&-regulation of signal transduction-%%-GO:0046627-&&-negative regulation of insulin receptor signaling pathway-%%-GO:0060396-&&-growth hormone receptor signaling pathway-%%-GO:0032870-&&-cellular res…	G:9606:SOCS2			KEGG-&-1&-hsa04917-&&-Prolactin signaling pathway-%%-hsa04630-&&-JAK-STAT signaling pathway-%%-hsa04930-&&-Type II diabetes mellitus-%%-hsa04910-&&-Insulin signaling pathway	SOCS2	Homo sapiens (Human)-&&-9606	Gene Symbol-&-1&-SOCS2	13	SOCS2	FALSE	SOCS2
taxon:9606	180337	1902	huntingtin	gene	biological_process-&-1&-GO:0006890-&&-retrograde vesicle-mediated transport, Golgi to ER-%%-GO:0006915-&&-apoptotic process-%%-GO:0031587-&&-positive regulation of inositol 1,4,5-trisphosphate-sensitive calcium-release channel activity-%%-GO:0000132-&&-establishment of mitotic spindle orientation-%%-GO:1905337-&&-positive regulation of aggrephagy-%%-GO:0048513-&&-animal organ development-%%-GO:00…	G:9606:HTT			KEGG-&-1&-hsa05016-&&-Huntington disease	HTT	Homo sapiens (Human)-&&-9606	Gene Symbol-&-1&-HTT	59	HTT	FALSE	HTT
taxon:9606	174197	1902	5'-3' exoribonuclease 2	gene	biological_process-&-1&-GO:0007283-&&-spermatogenesis-%%-GO:0006396-&&-RNA processing-%%-GO:0021766-&&-hippocampus development-%%-GO:0006355-&&-regulation of transcription, DNA-templated-%%-GO:0000738-&&-DNA catabolic process, exonucleolytic-%%-GO:0006397-&&-mRNA processing-%%-GO:0006401-&&-RNA catabolic process-%%-GO:0030182-&&-neuron differentiation-%%-GO:0016070-&&-RNA metabolic process-%%-GO:…	G:9606:XRN2			KEGG-&-1&-hsa03018-&&-RNA degradation-%%-hsa03008-&&-Ribosome biogenesis in eukaryotes	XRN2	Homo sapiens (Human)-&&-9606	Gene Symbol-&-1&-XRN2	22	XRN2	FALSE	XRN2
taxon:9606	182389	1902	ATPase H+/K+ transporting non-gastric alpha2 subunit	gene	biological_process-&-1&-GO:0055075-&&-potassium ion homeostasis-%%-GO:0010248-&&-establishment or maintenance of transmembrane electrochemical gradient-%%-GO:0006885-&&-regulation of pH-%%-GO:0099132-&&-ATP hydrolysis coupled cation transmembrane transport-%%-GO:1902600-&&-hydrogen ion transmembrane transport-%%-GO:0006814-&&-sodium ion transport-%%-GO:0034220-&&-ion transmembrane transport-%%-GO…	G:9606:ATP12A			KEGG-&-1&-hsa00190-&&-Oxidative phosphorylation	ATP12A	Homo sapiens (Human)-&&-9606	Gene Symbol-&-1&-ATP12A	5	ATP12A	FALSE	ATP12A
taxon:9606	159866	1902	keratin associated protein 10-7	gene	biological_process-&-1&-GO:0031424-&&-keratinization|cellular_component-&-1&-GO:0005829-&&-cytosol-%%-GO:0045095-&&-keratin filament|molecular_function-&-1&-GO:0005515-&&-protein binding-%%-GO:0042802-&&-identical protein binding	G:9606:KRTAP10-7				KRTAP10-7	Homo sapiens (Human)-&&-9606	Gene Symbol-&-1&-KRTAP10-7	18	KRTAP10-7	FALSE	KRTAP10-7
taxon:9606	170106	1902	DNA replication regulator and spliceosomal factor	gene	cellular_component-&-1&-GO:0005737-&&-cytoplasm-%%-GO:0005634-&&-nucleus|molecular_function-&-1&-GO:0005515-&&-protein binding	G:9606:SMU1				SMU1	Homo sapiens (Human)-&&-9606	Gene Symbol-&-1&-SMU1	11	SMU1	FALSE	SMU1
taxon:9606	168058	1902	coronin 7	gene	biological_process-&-1&-GO:0006895-&&-Golgi to endosome transport-%%-GO:0015031-&&-protein transport-%%-GO:0030041-&&-actin filament polymerization|cellular_component-&-1&-GO:0005829-&&-cytosol-%%-GO:0000139-&&-Golgi membrane-%%-GO:0005794-&&-Golgi apparatus-%%-GO:0016020-&&-membrane-%%-GO:0016021-&&-integral component of membrane-%%-GO:0005802-&&-trans-Golgi network-%%-GO:0031410-&&-cytoplasmic …	G:9606:CORO7				CORO7	Homo sapiens (Human)-&&-9606	Gene Symbol-&-1&-CORO7	9	CORO7	FALSE	CORO7
taxon:9606	168059	1902	transmembrane protein 231	gene	biological_process-&-1&-GO:0060271-&&-cilium assembly-%%-GO:0007224-&&-smoothened signaling pathway|cellular_component-&-1&-GO:0035869-&&-ciliary transition zone-%%-GO:0016021-&&-integral component of membrane-%%-GO:0060170-&&-ciliary membrane-%%-GO:0036038-&&-MKS complex|molecular_function-&-1&-GO:0005515-&&-protein binding	G:9606:TMEM231				TMEM231	Homo sapiens (Human)-&&-9606	Gene Symbol-&-1&-TMEM231	5	TMEM231	FALSE	TMEM231
taxon:9606	176248	1902	IQ motif containing GTPase activating protein 1	gene	biological_process-&-1&-GO:0045860-&&-positive regulation of protein kinase activity-%%-GO:1903829-&&-positive regulation of cellular protein localization-%%-GO:0001817-&&-regulation of cytokine production-%%-GO:0036120-&&-cellular response to platelet-derived growth factor stimulus-%%-GO:1904754-&&-positive regulation of vascular associated smooth muscle cell migration-%%-GO:0072015-&&-glomerula…	G:9606:IQGAP1			KEGG-&-1&-hsa04520-&&-Adherens junction-%%-hsa04810-&&-Regulation of actin cytoskeleton-%%-hsa05205-&&-Proteoglycans in cancer	IQGAP1	Homo sapiens (Human)-&&-9606	Gene Symbol-&-1&-IQGAP1	76	IQGAP1	FALSE	IQGAP1
taxon:9606	174200	1902	related RAS viral (r-ras) oncogene homolog 2	gene	biological_process-&-1&-GO:0030335-&&-positive regulation of cell migration-%%-GO:1901214-&&-regulation of neuron death-%%-GO:0001649-&&-osteoblast differentiation-%%-GO:0007265-&&-Ras protein signal transduction|cellular_component-&-1&-GO:0005925-&&-focal adhesion-%%-GO:0005886-&&-plasma membrane-%%-GO:0005783-&&-endoplasmic reticulum-%%-GO:0070062-&&-extracellular exosome-%%-GO:0016020-&&-membr…	G:9606:RRAS2			KEGG-&-1&-hsa04010-&&-MAPK signaling pathway-%%-hsa04024-&&-cAMP signaling pathway-%%-hsa04137-&&-Mitophagy - animal-%%-hsa04625-&&-C-type lectin receptor signaling pathway-%%-hsa04371-&&-Apelin signaling pathway-%%-hsa04014-&&-Ras signaling pathway-%%-hsa04218-&&-Cellular senescence-%%-hsa04810-&&-Regulation of actin cytoskeleton-%%-hsa05205-&&-Proteoglycans in cancer-%%-hsa04140-&&-Autophagy - …	RRAS2	Homo sapiens (Human)-&&-9606	Gene Symbol-&-1&-RRAS2	12	RRAS2	FALSE	RRAS2
taxon:9606	180345	1902	HCK proto-oncogene, Src family tyrosine kinase	gene	biological_process-&-1&-GO:0007169-&&-transmembrane receptor protein tyrosine kinase signaling pathway-%%-GO:0038096-&&-Fc-gamma receptor signaling pathway involved in phagocytosis-%%-GO:0046777-&&-protein autophosphorylation-%%-GO:2000251-&&-positive regulation of actin cytoskeleton reorganization-%%-GO:0050690-&&-regulation of defense response to virus by virus-%%-GO:0030838-&&-positive regulat…	G:9606:HCK			KEGG-&-1&-hsa04666-&&-Fc gamma R-mediated phagocytosis-%%-hsa05167-&&-Kaposi sarcoma-associated herpesvirus infection-%%-hsa04062-&&-Chemokine signaling pathway	HCK	Homo sapiens (Human)-&&-9606	Gene Symbol-&-1&-HCK	46	HCK	FALSE	HCK
taxon:9606	174206	1902	synaptopodin	gene	biological_process-&-1&-GO:0008542-&&-visual learning-%%-GO:0032233-&&-positive regulation of actin filament bundle assembly-%%-GO:0048169-&&-regulation of long-term neuronal synaptic plasticity-%%-GO:1905355-&&-spine apparatus assembly-%%-GO:0098886-&&-modification of dendritic spine|cellular_component-&-1&-GO:0015629-&&-actin cytoskeleton-%%-GO:0043197-&&-dendritic spine-%%-GO:0014069-&&-postsy…	G:9606:SYNPO			KEGG-&-1&-hsa04530-&&-Tight junction	SYNPO	Homo sapiens (Human)-&&-9606	Gene Symbol-&-1&-SYNPO	33	SYNPO	FALSE	SYNPO
taxon:9606	176254	1902	HESX homeobox 1	gene	biological_process-&-1&-GO:0043584-&&-nose development-%%-GO:0030916-&&-otic vesicle formation-%%-GO:0000122-&&-negative regulation of transcription from RNA polymerase II promoter-%%-GO:0007420-&&-brain development-%%-GO:0048853-&&-forebrain morphogenesis-%%-GO:0006351-&&-transcription, DNA-templated|cellular_component-&-1&-GO:0005634-&&-nucleus|molecular_function-&-1&-GO:0003677-&&-DNA binding-…	G:9606:HESX1			KEGG-&-1&-hsa04550-&&-Signaling pathways regulating pluripotency of stem cells	HESX1	Homo sapiens (Human)-&&-9606	Gene Symbol-&-1&-HESX1	2	HESX1	FALSE	HESX1
taxon:9606	178303	1902	ribosomal protein L11	gene	biological_process-&-1&-GO:0006364-&&-rRNA processing-%%-GO:0006412-&&-translation-%%-GO:0006413-&&-translational initiation-%%-GO:0034504-&&-protein localization to nucleus-%%-GO:0019083-&&-viral transcription-%%-GO:0042273-&&-ribosomal large subunit biogenesis-%%-GO:0006614-&&-SRP-dependent cotranslational protein targeting to membrane-%%-GO:0000184-&&-nuclear-transcribed mRNA catabolic process…	G:9606:RPL11			KEGG-&-1&-hsa03010-&&-Ribosome	RPL11	Homo sapiens (Human)-&&-9606	Gene Symbol-&-1&-RPL11	48	RPL11	FALSE	RPL11
taxon:9606	170108	1902	coiled-coil domain containing 87	gene	molecular_function-&-1&-GO:0005515-&&-protein binding	G:9606:CCDC87				CCDC87	Homo sapiens (Human)-&&-9606	Gene Symbol-&-1&-CCDC87	4	CCDC87	FALSE	CCDC87
taxon:9606	182396	1902	ATM serine/threonine kinase	gene	biological_process-&-1&-GO:1904354-&&-negative regulation of telomere capping-%%-GO:0000731-&&-DNA synthesis involved in DNA repair-%%-GO:0046777-&&-protein autophosphorylation-%%-GO:0007507-&&-heart development-%%-GO:0030889-&&-negative regulation of B cell proliferation-%%-GO:1901796-&&-regulation of signal transduction by p53 class mediator-%%-GO:0033129-&&-positive regulation of histone phosp…	G:9606:ATM			KEGG-&-1&-hsa04068-&&-FoxO signaling pathway-%%-hsa04210-&&-Apoptosis-%%-hsa05165-&&-Human papillomavirus infection-%%-hsa04115-&&-p53 signaling pathway-%%-hsa05202-&&-Transcriptional misregulation in cancer-%%-hsa05170-&&-Human immunodeficiency virus 1 infection-%%-hsa03440-&&-Homologous recombination-%%-hsa04110-&&-Cell cycle-%%-hsa04064-&&-NF-kappa B signaling pathway-%%-hsa05206-&&-MicroRNAs …	ATM	Homo sapiens (Human)-&&-9606	Gene Symbol-&-1&-ATM	66	ATM	FALSE	ATM
taxon:9606	161922	1902	casein kinase 2 alpha 3	gene		G:9606:CSNK2A3			KEGG-&-1&-hsa05162-&&-Measles-%%-hsa03008-&&-Ribosome biogenesis in eukaryotes-%%-hsa04064-&&-NF-kappa B signaling pathway-%%-hsa04520-&&-Adherens junction-%%-hsa04137-&&-Mitophagy - animal-%%-hsa04310-&&-Wnt signaling pathway-%%-hsa05168-&&-Herpes simplex infection	CSNK2A3	Homo sapiens (Human)-&&-9606	Gene Symbol-&-1&-CSNK2A3	35	CSNK2A3	FALSE	CSNK2A3
taxon:9606	182401	1902	activating transcription factor 3	gene	biological_process-&-1&-GO:0006366-&&-transcription from RNA polymerase II promoter-%%-GO:0008284-&&-positive regulation of cell proliferation-%%-GO:0061394-&&-regulation of transcription from RNA polymerase II promoter in response to arsenic-containing substance-%%-GO:1990440-&&-positive regulation of transcription from RNA polymerase II promoter in response to endoplasmic reticulum stress-%%-GO…	G:9606:ATF3				ATF3	Homo sapiens (Human)-&&-9606	Gene Symbol-&-1&-ATF3	31	ATF3	FALSE	ATF3
taxon:9606	174214	1902	U2 small nuclear RNA auxiliary factor 2	gene	biological_process-&-1&-GO:1903955-&&-positive regulation of protein targeting to mitochondrion-%%-GO:0033120-&&-positive regulation of RNA splicing-%%-GO:0006369-&&-termination of RNA polymerase II transcription-%%-GO:1903146-&&-regulation of mitophagy-%%-GO:0000398-&&-mRNA splicing, via spliceosome-%%-GO:0048025-&&-negative regulation of mRNA splicing, via spliceosome-%%-GO:0006406-&&-mRNA expo…	G:9606:U2AF2			KEGG-&-1&-hsa03040-&&-Spliceosome	U2AF2	Homo sapiens (Human)-&&-9606	Gene Symbol-&-1&-U2AF2	96	U2AF2	FALSE	U2AF2
taxon:9606	166023	1902	collagen type XXIII alpha 1 chain	gene	cellular_component-&-1&-GO:0016021-&&-integral component of membrane-%%-GO:0005581-&&-collagen trimer-%%-GO:0005788-&&-endoplasmic reticulum lumen-%%-GO:0005886-&&-plasma membrane|molecular_function-&-1&-GO:0005515-&&-protein binding	G:9606:COL23A1				COL23A1	Homo sapiens (Human)-&&-9606	Gene Symbol-&-1&-COL23A1	1	COL23A1	FALSE	COL23A1
taxon:9606	182404	1902	zinc finger homeobox 3	gene	biological_process-&-1&-GO:0006366-&&-transcription from RNA polymerase II promoter-%%-GO:0007517-&&-muscle organ development-%%-GO:0045893-&&-positive regulation of transcription, DNA-templated-%%-GO:0007050-&&-cell cycle arrest-%%-GO:0006355-&&-regulation of transcription, DNA-templated-%%-GO:0007420-&&-brain development-%%-GO:0032922-&&-circadian regulation of gene expression-%%-GO:0000122-&&-…	G:9606:ZFHX3			KEGG-&-1&-hsa04550-&&-Signaling pathways regulating pluripotency of stem cells	ZFHX3	Homo sapiens (Human)-&&-9606	Gene Symbol-&-1&-ZFHX3	2	ZFHX3	FALSE	ZFHX3
taxon:9606	174217	1902	chromobox 3	gene	biological_process-&-1&-GO:0045892-&&-negative regulation of transcription, DNA-templated-%%-GO:0006338-&&-chromatin remodeling-%%-GO:0006351-&&-transcription, DNA-templated-%%-GO:0048511-&&-rhythmic process-%%-GO:0071549-&&-cellular response to dexamethasone stimulus-%%-GO:0016569-&&-covalent chromatin modification|cellular_component-&-1&-GO:0005720-&&-nuclear heterochromatin-%%-GO:0031618-&&-nu…	G:9606:CBX3				CBX3	Homo sapiens (Human)-&&-9606	Gene Symbol-&-1&-CBX3	21	CBX3	FALSE	CBX3
taxon:9606	178318	1902	replication protein A2	gene	biological_process-&-1&-GO:0006260-&&-DNA replication-%%-GO:0006296-&&-nucleotide-excision repair, DNA incision, 5'-to lesion-%%-GO:0006293-&&-nucleotide-excision repair, preincision complex stabilization-%%-GO:0031571-&&-mitotic G1 DNA damage checkpoint-%%-GO:0006284-&&-base-excision repair-%%-GO:1901796-&&-regulation of signal transduction by p53 class mediator-%%-GO:0006295-&&-nucleotide-excis…	G:9606:RPA2			KEGG-&-1&-hsa03430-&&-Mismatch repair-%%-hsa03440-&&-Homologous recombination-%%-hsa03030-&&-DNA replication-%%-hsa03420-&&-Nucleotide excision repair-%%-hsa03460-&&-Fanconi anemia pathway	RPA2	Homo sapiens (Human)-&&-9606	Gene Symbol-&-1&-RPA2	110	RPA2	FALSE	RPA2
taxon:9606	182415	1902	argininosuccinate synthase 1	gene	biological_process-&-1&-GO:0000050-&&-urea cycle-%%-GO:0000053-&&-argininosuccinate metabolic process-%%-GO:0006526-&&-arginine biosynthetic process-%%-GO:0006531-&&-aspartate metabolic process-%%-GO:0071499-&&-cellular response to laminar fluid shear stress-%%-GO:0045429-&&-positive regulation of nitric oxide biosynthetic process-%%-GO:0000052-&&-citrulline metabolic process-%%-GO:1903038-&&-neg…	G:9606:ASS1			KEGG-&-1&-hsa00250-&&-Alanine, aspartate and glutamate metabolism-%%-hsa01100-&&-Metabolic pathways-%%-hsa00220-&&-Arginine biosynthesis-%%-hsa05418-&&-Fluid shear stress and atherosclerosis-%%-hsa01230-&&-Biosynthesis of amino acids	ASS1	Homo sapiens (Human)-&&-9606	Gene Symbol-&-1&-ASS1	27	ASS1	FALSE	ASS1
taxon:9606	178319	1902	replication protein A1	gene	biological_process-&-1&-GO:0006296-&&-nucleotide-excision repair, DNA incision, 5'-to lesion-%%-GO:0006260-&&-DNA replication-%%-GO:0006293-&&-nucleotide-excision repair, preincision complex stabilization-%%-GO:0006284-&&-base-excision repair-%%-GO:0006289-&&-nucleotide-excision repair-%%-GO:0034502-&&-protein localization to chromosome-%%-GO:1901796-&&-regulation of signal transduction by p53 cl…	G:9606:RPA1			KEGG-&-1&-hsa03430-&&-Mismatch repair-%%-hsa03440-&&-Homologous recombination-%%-hsa03030-&&-DNA replication-%%-hsa03420-&&-Nucleotide excision repair-%%-hsa03460-&&-Fanconi anemia pathway	RPA1	Homo sapiens (Human)-&&-9606	Gene Symbol-&-1&-RPA1	116	RPA1	FALSE	RPA1
taxon:9606	178316	1902	ribulose-5-phosphate-3-epimerase	gene	biological_process-&-1&-GO:0006098-&&-pentose-phosphate shunt-%%-GO:0019323-&&-pentose catabolic process-%%-GO:0044262-&&-cellular carbohydrate metabolic process-%%-GO:0005975-&&-carbohydrate metabolic process-%%-GO:0009052-&&-pentose-phosphate shunt, non-oxidative branch|cellular_component-&-1&-GO:0005829-&&-cytosol-%%-GO:0070062-&&-extracellular exosome|molecular_function-&-1&-GO:0046872-&&-met…	G:9606:RPE			KEGG-&-1&-hsa00030-&&-Pentose phosphate pathway-%%-hsa01100-&&-Metabolic pathways-%%-hsa01200-&&-Carbon metabolism-%%-hsa01230-&&-Biosynthesis of amino acids-%%-hsa00040-&&-Pentose and glucuronate interconversions	RPE	Homo sapiens (Human)-&&-9606	Gene Symbol-&-1&-RPE	11	RPE	FALSE	RPE
taxon:9606	174221	1902	prohibitin 2	gene	biological_process-&-1&-GO:1902808-&&-positive regulation of cell cycle G1/S phase transition-%%-GO:0060762-&&-regulation of branching involved in mammary gland duct morphogenesis-%%-GO:0007005-&&-mitochondrion organization-%%-GO:0043433-&&-negative regulation of sequence-specific DNA binding transcription factor activity-%%-GO:0045892-&&-negative regulation of transcription, DNA-templated-%%-GO:…	G:9606:PHB2				PHB2	Homo sapiens (Human)-&&-9606	Gene Symbol-&-1&-PHB2	48	PHB2	FALSE	PHB2
taxon:9606	178317	1902	replication protein A3	gene	biological_process-&-1&-GO:0000082-&&-G1/S transition of mitotic cell cycle-%%-GO:0042127-&&-regulation of cell proliferation-%%-GO:0006296-&&-nucleotide-excision repair, DNA incision, 5'-to lesion-%%-GO:0033683-&&-nucleotide-excision repair, DNA incision-%%-GO:0006260-&&-DNA replication-%%-GO:0006293-&&-nucleotide-excision repair, preincision complex stabilization-%%-GO:0006284-&&-base-excision …	G:9606:RPA3			KEGG-&-1&-hsa03430-&&-Mismatch repair-%%-hsa03440-&&-Homologous recombination-%%-hsa03030-&&-DNA replication-%%-hsa03420-&&-Nucleotide excision repair-%%-hsa03460-&&-Fanconi anemia pathway	RPA3	Homo sapiens (Human)-&&-9606	Gene Symbol-&-1&-RPA3	85	RPA3	FALSE	RPA3
taxon:9606	178324	1902	retinitis pigmentosa 2 (X-linked recessive)	gene	biological_process-&-1&-GO:0006457-&&-protein folding-%%-GO:0006892-&&-post-Golgi vesicle-mediated transport-%%-GO:0015031-&&-protein transport-%%-GO:0007023-&&-post-chaperonin tubulin folding pathway-%%-GO:0043547-&&-positive regulation of GTPase activity-%%-GO:0007601-&&-visual perception-%%-GO:0000902-&&-cell morphogenesis-%%-GO:0007010-&&-cytoskeleton organization|cellular_component-&-1&-GO:1…	G:9606:RP2				RP2	Homo sapiens (Human)-&&-9606	Gene Symbol-&-1&-RP2	5	RP2	FALSE	RP2
taxon:9606	174234	1902	Parkinsonism associated deglycase	gene	biological_process-&-1&-GO:0043523-&&-regulation of neuron apoptotic process-%%-GO:0006508-&&-proteolysis-%%-GO:0036531-&&-glutathione deglycation-%%-GO:2000157-&&-negative regulation of ubiquitin-specific protease activity-%%-GO:0050821-&&-protein stabilization-%%-GO:0036527-&&-peptidyl-arginine deglycation-%%-GO:1900182-&&-positive regulation of protein localization to nucleus-%%-GO:1903428-&&-…	G:9606:PARK7			KEGG-&-1&-hsa05012-&&-Parkinson disease	PARK7	Homo sapiens (Human)-&&-9606	Gene Symbol-&-1&-PARK7	27	PARK7	FALSE	PARK7
taxon:9606	180380	1902	H2A histone family member X	gene	biological_process-&-1&-GO:0071480-&&-cellular response to gamma radiation-%%-GO:0006342-&&-chromatin silencing-%%-GO:0021987-&&-cerebral cortex development-%%-GO:0010212-&&-response to ionizing radiation-%%-GO:0006334-&&-nucleosome assembly-%%-GO:0006303-&&-double-strand break repair via nonhomologous end joining-%%-GO:0045739-&&-positive regulation of DNA repair-%%-GO:0090398-&&-cellular senesc…	G:9606:H2AFX			KEGG-&-1&-hsa05034-&&-Alcoholism-%%-hsa05322-&&-Systemic lupus erythematosus-%%-hsa04217-&&-Necroptosis	H2AFX	Homo sapiens (Human)-&&-9606	Gene Symbol-&-1&-H2AFX	72	H2AFX	FALSE	H2AFX
taxon:9606	176293	1902	multiple PDZ domain crumbs cell polarity complex component	gene	biological_process-&-1&-GO:0007155-&&-cell adhesion-%%-GO:0016032-&&-viral process|cellular_component-&-1&-GO:0043220-&&-Schmidt-Lanterman incisure-%%-GO:0005737-&&-cytoplasm-%%-GO:0030425-&&-dendrite-%%-GO:0016327-&&-apicolateral plasma membrane-%%-GO:0014069-&&-postsynaptic density-%%-GO:0045211-&&-postsynaptic membrane-%%-GO:0016324-&&-apical plasma membrane-%%-GO:0005923-&&-bicellular tight j…	G:9606:MPDZ			KEGG-&-1&-hsa04530-&&-Tight junction	MPDZ	Homo sapiens (Human)-&&-9606	Gene Symbol-&-1&-MPDZ	6	MPDZ	FALSE	MPDZ
taxon:9606	176298	1902	histone cluster 1 H2A family member i	gene	biological_process-&-1&-GO:0006342-&&-chromatin silencing-%%-GO:0008150-&&-biological_process|cellular_component-&-1&-GO:0005634-&&-nucleus-%%-GO:0000790-&&-nuclear chromatin-%%-GO:0070062-&&-extracellular exosome-%%-GO:0000786-&&-nucleosome|molecular_function-&-1&-GO:0046982-&&-protein heterodimerization activity-%%-GO:0003677-&&-DNA binding-%%-GO:0019899-&&-enzyme binding-%%-GO:0005515-&&-prote…	G:9606:HIST1H2AI			KEGG-&-1&-hsa05034-&&-Alcoholism-%%-hsa05322-&&-Systemic lupus erythematosus-%%-hsa04217-&&-Necroptosis	HIST1H2AI	Homo sapiens (Human)-&&-9606	Gene Symbol-&-1&-HIST1H2AI	14	HIST1H2AI	FALSE	HIST1H2AI
taxon:9606	170152	1902	replication timing regulatory factor 1	gene	biological_process-&-1&-GO:0019827-&&-stem cell population maintenance-%%-GO:0000723-&&-telomere maintenance-%%-GO:0043247-&&-telomere maintenance in response to DNA damage-%%-GO:0000122-&&-negative regulation of transcription from RNA polymerase II promoter-%%-GO:0051574-&&-positive regulation of histone H3-K9 methylation-%%-GO:2001034-&&-positive regulation of double-strand break repair via non…	G:9606:RIF1			KEGG-&-1&-hsa04550-&&-Signaling pathways regulating pluripotency of stem cells	RIF1	Homo sapiens (Human)-&&-9606	Gene Symbol-&-1&-RIF1	24	RIF1	FALSE	RIF1
taxon:9606	157864	1902	C-C motif chemokine ligand 3 like 3	gene	biological_process-&-1&-GO:0008285-&&-negative regulation of cell proliferation-%%-GO:0030593-&&-neutrophil chemotaxis-%%-GO:0007186-&&-G-protein coupled receptor signaling pathway-%%-GO:0043547-&&-positive regulation of GTPase activity-%%-GO:0071356-&&-cellular response to tumor necrosis factor-%%-GO:0070098-&&-chemokine-mediated signaling pathway-%%-GO:0006954-&&-inflammatory response-%%-GO:007…	G:9606:CCL3L3			KEGG-&-1&-hsa04060-&&-Cytokine-cytokine receptor interaction-%%-hsa05142-&&-Chagas disease (American trypanosomiasis)-%%-hsa04620-&&-Toll-like receptor signaling pathway-%%-hsa05132-&&-Salmonella infection-%%-hsa04062-&&-Chemokine signaling pathway-%%-hsa05323-&&-Rheumatoid arthritis-%%-hsa05163-&&-Human cytomegalovirus infection	CCL3L3	Homo sapiens (Human)-&&-9606	Gene Symbol-&-1&-CCL3L3	3	CCL3L3	FALSE	CCL3L3
taxon:9606	176297	1902	histone cluster 1 H2A family member k	gene	biological_process-&-1&-GO:0006342-&&-chromatin silencing-%%-GO:0008150-&&-biological_process|cellular_component-&-1&-GO:0005634-&&-nucleus-%%-GO:0000790-&&-nuclear chromatin-%%-GO:0070062-&&-extracellular exosome-%%-GO:0000786-&&-nucleosome|molecular_function-&-1&-GO:0003674-&&-molecular_function-%%-GO:0046982-&&-protein heterodimerization activity-%%-GO:0003677-&&-DNA binding-%%-GO:0019899-&&-e…	G:9606:HIST1H2AK			KEGG-&-1&-hsa05034-&&-Alcoholism-%%-hsa05322-&&-Systemic lupus erythematosus-%%-hsa04217-&&-Necroptosis	HIST1H2AK	Homo sapiens (Human)-&&-9606	Gene Symbol-&-1&-HIST1H2AK	15	HIST1H2AK	FALSE	HIST1H2AK
taxon:9606	182446	1902	arrestin beta 1	gene	biological_process-&-1&-GO:0090240-&&-positive regulation of histone H4 acetylation-%%-GO:0006915-&&-apoptotic process-%%-GO:0015031-&&-protein transport-%%-GO:0007602-&&-phototransduction-%%-GO:0032088-&&-negative regulation of NF-kappaB transcription factor activity-%%-GO:0002092-&&-positive regulation of receptor internalization-%%-GO:0043280-&&-positive regulation of cysteine-type endopeptida…	G:9606:ARRB1			KEGG-&-1&-hsa04010-&&-MAPK signaling pathway-%%-hsa04740-&&-Olfactory transduction-%%-hsa04144-&&-Endocytosis-%%-hsa04926-&&-Relaxin signaling pathway-%%-hsa04062-&&-Chemokine signaling pathway-%%-hsa04340-&&-Hedgehog signaling pathway-%%-hsa05032-&&-Morphine addiction-%%-hsa04928-&&-Parathyroid hormone synthesis, secretion and action	ARRB1	Homo sapiens (Human)-&&-9606	Gene Symbol-&-1&-ARRB1	86	ARRB1	FALSE	ARRB1
taxon:9606	182445	1902	arrestin beta 2	gene	biological_process-&-1&-GO:0002032-&&-desensitization of G-protein coupled receptor protein signaling pathway by arrestin-%%-GO:2000573-&&-positive regulation of DNA biosynthetic process-%%-GO:0015031-&&-protein transport-%%-GO:0007628-&&-adult walking behavior-%%-GO:0032088-&&-negative regulation of NF-kappaB transcription factor activity-%%-GO:0010628-&&-positive regulation of gene expression-%…	G:9606:ARRB2			KEGG-&-1&-hsa04740-&&-Olfactory transduction-%%-hsa04010-&&-MAPK signaling pathway-%%-hsa04144-&&-Endocytosis-%%-hsa04926-&&-Relaxin signaling pathway-%%-hsa04062-&&-Chemokine signaling pathway-%%-hsa04340-&&-Hedgehog signaling pathway-%%-hsa05032-&&-Morphine addiction-%%-hsa04728-&&-Dopaminergic synapse-%%-hsa04928-&&-Parathyroid hormone synthesis, secretion and action	ARRB2	Homo sapiens (Human)-&&-9606	Gene Symbol-&-1&-ARRB2	92	ARRB2	FALSE	ARRB2
taxon:9606	170160	1902	late endosomal/lysosomal adaptor, MAPK and MTOR activator 1	gene	biological_process-&-1&-GO:0032008-&&-positive regulation of TOR signaling-%%-GO:0010872-&&-regulation of cholesterol esterification-%%-GO:0016236-&&-macroautophagy-%%-GO:0001919-&&-regulation of receptor recycling-%%-GO:0071230-&&-cellular response to amino acid stimulus-%%-GO:0034613-&&-cellular protein localization-%%-GO:0007040-&&-lysosome organization-%%-GO:0032418-&&-lysosome localization-%…	G:9606:LAMTOR1			KEGG-&-1&-hsa04150-&&-mTOR signaling pathway	LAMTOR1	Homo sapiens (Human)-&&-9606	Gene Symbol-&-1&-LAMTOR1	8	LAMTOR1	FALSE	LAMTOR1
taxon:9606	176310	1902	BRCA1 associated protein	gene	biological_process-&-1&-GO:0009968-&&-negative regulation of signal transduction-%%-GO:0016567-&&-protein ubiquitination-%%-GO:0000165-&&-MAPK cascade-%%-GO:0007265-&&-Ras protein signal transduction|cellular_component-&-1&-GO:0005737-&&-cytoplasm-%%-GO:0031965-&&-nuclear membrane-%%-GO:0005829-&&-cytosol-%%-GO:0000151-&&-ubiquitin ligase complex|molecular_function-&-1&-GO:0008139-&&-nuclear loca…	G:9606:BRAP			KEGG-&-1&-hsa04014-&&-Ras signaling pathway	BRAP	Homo sapiens (Human)-&&-9606	Gene Symbol-&-1&-BRAP	15	BRAP	FALSE	BRAP
taxon:9606	159924	1902	centromere protein S	gene	biological_process-&-1&-GO:0006312-&&-mitotic recombination-%%-GO:0031297-&&-replication fork processing-%%-GO:0031398-&&-positive regulation of protein ubiquitination-%%-GO:0051382-&&-kinetochore assembly-%%-GO:0006281-&&-DNA repair-%%-GO:0051301-&&-cell division-%%-GO:0006974-&&-cellular response to DNA damage stimulus-%%-GO:0007067-&&-mitotic nuclear division-%%-GO:0000712-&&-resolution of mei…	G:9606:CENPS			KEGG-&-1&-hsa03460-&&-Fanconi anemia pathway	CENPS	Homo sapiens (Human)-&&-9606	Gene Symbol-&-1&-CENPS	15	CENPS	FALSE	CENPS
taxon:9606	182453	1902	ADP ribosylation factor like GTPase 1	gene	biological_process-&-1&-GO:0009404-&&-toxin metabolic process-%%-GO:0048193-&&-Golgi vesicle transport-%%-GO:0007264-&&-small GTPase mediated signal transduction-%%-GO:0034067-&&-protein localization to Golgi apparatus-%%-GO:0042147-&&-retrograde transport, endosome to Golgi-%%-GO:0007030-&&-Golgi organization-%%-GO:0031584-&&-activation of phospholipase D activity|cellular_component-&-1&-GO:0005…	G:9606:ARL1				ARL1	Homo sapiens (Human)-&&-9606	Gene Symbol-&-1&-ARL1	7	ARL1	FALSE	ARL1
taxon:9606	178360	1902	ATP binding cassette subfamily E member 1	gene	biological_process-&-1&-GO:0055085-&&-transmembrane transport-%%-GO:0006413-&&-translational initiation-%%-GO:0060702-&&-negative regulation of endoribonuclease activity-%%-GO:0006415-&&-translational termination-%%-GO:0016032-&&-viral process-%%-GO:0000054-&&-ribosomal subunit export from nucleus|cellular_component-&-1&-GO:0005737-&&-cytoplasm-%%-GO:0005759-&&-mitochondrial matrix-%%-GO:0005829-…	G:9606:ABCE1				ABCE1	Homo sapiens (Human)-&&-9606	Gene Symbol-&-1&-ABCE1	61	ABCE1	FALSE	ABCE1
taxon:9606	176324	1902	histone cluster 3 H3	gene	biological_process-&-1&-GO:0016233-&&-telomere capping-%%-GO:0006303-&&-double-strand break repair via nonhomologous end joining-%%-GO:0006334-&&-nucleosome assembly-%%-GO:0051290-&&-protein heterotetramerization-%%-GO:0032460-&&-negative regulation of protein oligomerization|cellular_component-&-1&-GO:0005634-&&-nucleus-%%-GO:0000786-&&-nucleosome-%%-GO:0000788-&&-nuclear nucleosome-%%-GO:007006…	G:9606:HIST3H3			KEGG-&-1&-hsa05034-&&-Alcoholism-%%-hsa05202-&&-Transcriptional misregulation in cancer-%%-hsa05322-&&-Systemic lupus erythematosus	HIST3H3	Homo sapiens (Human)-&&-9606	Gene Symbol-&-1&-HIST3H3	54	HIST3H3	FALSE	HIST3H3
taxon:9606	174282	1902	cAMP regulated phosphoprotein 19	gene	biological_process-&-1&-GO:0000086-&&-G2/M transition of mitotic cell cycle-%%-GO:0046326-&&-positive regulation of glucose import-%%-GO:0035308-&&-negative regulation of protein dephosphorylation-%%-GO:0007067-&&-mitotic nuclear division-%%-GO:0043086-&&-negative regulation of catalytic activity-%%-GO:0051301-&&-cell division-%%-GO:0045722-&&-positive regulation of gluconeogenesis|cellular_compo…	G:9606:ARPP19				ARPP19	Homo sapiens (Human)-&&-9606	Gene Symbol-&-1&-ARPP19	2	ARPP19	FALSE	ARPP19
taxon:9606	182479	1902	A-Raf proto-oncogene, serine/threonine kinase	gene	biological_process-&-1&-GO:0000186-&&-activation of MAPKK activity-%%-GO:0007275-&&-multicellular organism development-%%-GO:0032006-&&-regulation of TOR signaling-%%-GO:0070374-&&-positive regulation of ERK1 and ERK2 cascade-%%-GO:0000165-&&-MAPK cascade-%%-GO:0033138-&&-positive regulation of peptidyl-serine phosphorylation-%%-GO:0043066-&&-negative regulation of apoptotic process-%%-GO:0009968…	G:9606:ARAF			KEGG-&-1&-hsa01521-&&-EGFR tyrosine kinase inhibitor resistance-%%-hsa04068-&&-FoxO signaling pathway-%%-hsa05160-&&-Hepatitis C-%%-hsa05221-&&-Acute myeloid leukemia-%%-hsa04810-&&-Regulation of actin cytoskeleton-%%-hsa05224-&&-Breast cancer-%%-hsa05212-&&-Pancreatic cancer-%%-hsa04928-&&-Parathyroid hormone synthesis, secretion and action-%%-hsa04650-&&-Natural killer cell mediated cytotoxicit…	ARAF	Homo sapiens (Human)-&&-9606	Gene Symbol-&-1&-ARAF	34	ARAF	FALSE	ARAF
taxon:9606	182480	1902	ATP binding cassette subfamily C member 6	gene	biological_process-&-1&-GO:0055085-&&-transmembrane transport-%%-GO:0006810-&&-transport-%%-GO:0099133-&&-ATP hydrolysis coupled anion transmembrane transport-%%-GO:0042493-&&-response to drug-%%-GO:0007601-&&-visual perception|cellular_component-&-1&-GO:0016021-&&-integral component of membrane-%%-GO:0005886-&&-plasma membrane-%%-GO:0016323-&&-basolateral plasma membrane-%%-GO:0005789-&&-endopla…	G:9606:ABCC6			KEGG-&-1&-hsa02010-&&-ABC transporters	ABCC6	Homo sapiens (Human)-&&-9606	Gene Symbol-&-1&-ABCC6	3	ABCC6	FALSE	ABCC6
taxon:9606	174288	1902	polo like kinase 2	gene	biological_process-&-1&-GO:0018105-&&-peptidyl-serine phosphorylation-%%-GO:0046599-&&-regulation of centriole replication-%%-GO:0010508-&&-positive regulation of autophagy-%%-GO:0032436-&&-positive regulation of proteasomal ubiquitin-dependent protein catabolic process-%%-GO:0032486-&&-Rap protein signal transduction-%%-GO:0048167-&&-regulation of synaptic plasticity-%%-GO:0043123-&&-positive re…	G:9606:PLK2			KEGG-&-1&-hsa04068-&&-FoxO signaling pathway	PLK2	Homo sapiens (Human)-&&-9606	Gene Symbol-&-1&-PLK2	11	PLK2	FALSE	PLK2
taxon:9606	182481	1902	androgen receptor	gene	biological_process-&-1&-GO:0007267-&&-cell-cell signaling-%%-GO:0045597-&&-positive regulation of cell differentiation-%%-GO:0045893-&&-positive regulation of transcription, DNA-templated-%%-GO:0007548-&&-sex differentiation-%%-GO:0048638-&&-regulation of developmental growth-%%-GO:0060599-&&-lateral sprouting involved in mammary gland duct morphogenesis-%%-GO:0007283-&&-spermatogenesis-%%-GO:003…	G:9606:AR			KEGG-&-1&-hsa05200-&&-Pathways in cancer-%%-hsa05215-&&-Prostate cancer-%%-hsa04114-&&-Oocyte meiosis	AR	Homo sapiens (Human)-&&-9606	Gene Symbol-&-1&-AR	144	AR	FALSE	AR
taxon:9606	170203	1902	zinc finger CCHC-type containing 8	gene	biological_process-&-1&-GO:0000398-&&-mRNA splicing, via spliceosome|cellular_component-&-1&-GO:0005654-&&-nucleoplasm-%%-GO:0016604-&&-nuclear body-%%-GO:0071013-&&-catalytic step 2 spliceosome|molecular_function-&-1&-GO:0003723-&&-RNA binding-%%-GO:0008270-&&-zinc ion binding-%%-GO:0005515-&&-protein binding	G:9606:ZCCHC8				ZCCHC8	Homo sapiens (Human)-&&-9606	Gene Symbol-&-1&-ZCCHC8	18	ZCCHC8	FALSE	ZCCHC8
taxon:9606	176345	1902	structural maintenance of chromosomes 1A	gene	biological_process-&-1&-GO:0019827-&&-stem cell population maintenance-%%-GO:0007126-&&-meiotic nuclear division-%%-GO:0009314-&&-response to radiation-%%-GO:0051301-&&-cell division-%%-GO:0000070-&&-mitotic sister chromatid segregation-%%-GO:0007064-&&-mitotic sister chromatid cohesion-%%-GO:0032876-&&-negative regulation of DNA endoreduplication-%%-GO:0007062-&&-sister chromatid cohesion-%%-GO:…	G:9606:SMC1A			KEGG-&-1&-hsa04110-&&-Cell cycle-%%-hsa04114-&&-Oocyte meiosis	SMC1A	Homo sapiens (Human)-&&-9606	Gene Symbol-&-1&-SMC1A	44	SMC1A	FALSE	SMC1A
taxon:9606	166110	1902	leucine rich repeat and sterile alpha motif containing 1	gene	biological_process-&-1&-GO:0007165-&&-signal transduction-%%-GO:0098656-&&-anion transmembrane transport-%%-GO:0046755-&&-viral budding-%%-GO:0070086-&&-ubiquitin-dependent endocytosis-%%-GO:2000786-&&-positive regulation of autophagosome assembly-%%-GO:0000209-&&-protein polyubiquitination-%%-GO:0006914-&&-autophagy-%%-GO:0045806-&&-negative regulation of endocytosis-%%-GO:0051865-&&-protein aut…	G:9606:LRSAM1				LRSAM1	Homo sapiens (Human)-&&-9606	Gene Symbol-&-1&-LRSAM1	13	LRSAM1	FALSE	LRSAM1
taxon:9606	178399	1902	prefoldin subunit 2	gene	biological_process-&-1&-GO:0051495-&&-positive regulation of cytoskeleton organization-%%-GO:0006457-&&-protein folding|cellular_component-&-1&-GO:0005634-&&-nucleus-%%-GO:0005737-&&-cytoplasm-%%-GO:0070062-&&-extracellular exosome-%%-GO:0005829-&&-cytosol-%%-GO:0016272-&&-prefoldin complex-%%-GO:0005739-&&-mitochondrion|molecular_function-&-1&-GO:0051082-&&-unfolded protein binding-%%-GO:0044183…	G:9606:PFDN2				PFDN2	Homo sapiens (Human)-&&-9606	Gene Symbol-&-1&-PFDN2	16	PFDN2	FALSE	PFDN2
taxon:9606	182495	1902	adenylate cyclase activating polypeptide 1	gene	biological_process-&-1&-GO:0007267-&&-cell-cell signaling-%%-GO:0010976-&&-positive regulation of neuron projection development-%%-GO:0002865-&&-negative regulation of acute inflammatory response to antigenic stimulus-%%-GO:0007204-&&-positive regulation of cytosolic calcium ion concentration-%%-GO:0002878-&&-negative regulation of acute inflammatory response to non-antigenic stimulus-%%-GO:00460…	G:9606:ADCYAP1			KEGG-&-1&-hsa04080-&&-Neuroactive ligand-receptor interaction-%%-hsa04924-&&-Renin secretion-%%-hsa04713-&&-Circadian entrainment-%%-hsa04024-&&-cAMP signaling pathway-%%-hsa04911-&&-Insulin secretion	ADCYAP1	Homo sapiens (Human)-&&-9606	Gene Symbol-&-1&-ADCYAP1	3	ADCYAP1	FALSE	ADCYAP1
taxon:9606	176348	1902	ubiquitin specific peptidase 9, X-linked	gene	biological_process-&-1&-GO:0016579-&&-protein deubiquitination-%%-GO:0048675-&&-axon extension-%%-GO:0007292-&&-female gamete generation-%%-GO:0007059-&&-chromosome segregation-%%-GO:0001764-&&-neuron migration-%%-GO:0051301-&&-cell division-%%-GO:0000122-&&-negative regulation of transcription from RNA polymerase II promoter-%%-GO:0016567-&&-protein ubiquitination-%%-GO:0007067-&&-mitotic nuclea…	G:9606:USP9X				USP9X	Homo sapiens (Human)-&&-9606	Gene Symbol-&-1&-USP9X	38	USP9X	FALSE	USP9X
taxon:9606	174301	1902	GRB2-related adaptor protein	gene	biological_process-&-1&-GO:0007267-&&-cell-cell signaling-%%-GO:0007169-&&-transmembrane receptor protein tyrosine kinase signaling pathway-%%-GO:0030154-&&-cell differentiation-%%-GO:0016477-&&-cell migration-%%-GO:0038083-&&-peptidyl-tyrosine autophosphorylation-%%-GO:0045087-&&-innate immune response-%%-GO:0009967-&&-positive regulation of signal transduction-%%-GO:0042127-&&-regulation of cel…	G:9606:GRAP				GRAP	Homo sapiens (Human)-&&-9606	Gene Symbol-&-1&-GRAP	8	GRAP	FALSE	GRAP
taxon:9606	176354	1902	pseudouridine 5'-phosphatase	gene	biological_process-&-1&-GO:0009117-&&-nucleotide metabolic process-%%-GO:0043097-&&-pyrimidine nucleoside salvage-%%-GO:0008150-&&-biological_process-%%-GO:0016311-&&-dephosphorylation|cellular_component-&-1&-GO:0005829-&&-cytosol-%%-GO:0070062-&&-extracellular exosome-%%-GO:0005737-&&-cytoplasm|molecular_function-&-1&-GO:0016791-&&-phosphatase activity-%%-GO:0003674-&&-molecular_function-%%-GO:0…	G:9606:PUDP				PUDP	Homo sapiens (Human)-&&-9606	Gene Symbol-&-1&-PUDP	2	PUDP	FALSE	PUDP
taxon:9606	172256	1902	G protein nucleolar 3	gene	biological_process-&-1&-GO:0033235-&&-positive regulation of protein sumoylation-%%-GO:1904816-&&-positive regulation of protein localization to chromosome, telomeric region-%%-GO:0008283-&&-cell proliferation-%%-GO:1902895-&&-positive regulation of pri-miRNA transcription from RNA polymerase II promoter-%%-GO:0032206-&&-positive regulation of telomere maintenance-%%-GO:0042127-&&-regulation of c…	G:9606:GNL3			KEGG-&-1&-hsa03008-&&-Ribosome biogenesis in eukaryotes	GNL3	Homo sapiens (Human)-&&-9606	Gene Symbol-&-1&-GNL3	17	GNL3	FALSE	GNL3
taxon:9606	176353	1902	A-kinase anchoring protein 17A	gene	biological_process-&-1&-GO:0007165-&&-signal transduction-%%-GO:0006355-&&-regulation of transcription, DNA-templated-%%-GO:0043484-&&-regulation of RNA splicing-%%-GO:0008380-&&-RNA splicing-%%-GO:0006397-&&-mRNA processing-%%-GO:0042113-&&-B cell activation|cellular_component-&-1&-GO:0005634-&&-nucleus-%%-GO:0005829-&&-cytosol-%%-GO:0016607-&&-nuclear speck-%%-GO:0005681-&&-spliceosomal complex…	G:9606:AKAP17A				AKAP17A	Homo sapiens (Human)-&&-9606	Gene Symbol-&-1&-AKAP17A	2	AKAP17A	FALSE	AKAP17A
taxon:9606	172257	1902	heat shock protein family B (small) member 8	gene	biological_process-&-1&-GO:0008150-&&-biological_process-%%-GO:1900034-&&-regulation of cellular response to heat|cellular_component-&-1&-GO:0005634-&&-nucleus-%%-GO:0005737-&&-cytoplasm-%%-GO:0005829-&&-cytosol-%%-GO:0005622-&&-intracellular-%%-GO:0005654-&&-nucleoplasm|molecular_function-&-1&-GO:0004672-&&-protein kinase activity-%%-GO:0005515-&&-protein binding-%%-GO:0042802-&&-identical prote…	G:9606:HSPB8				HSPB8	Homo sapiens (Human)-&&-9606	Gene Symbol-&-1&-HSPB8	8	HSPB8	FALSE	HSPB8
taxon:9606	170212	1902	kinesin family member 27	gene	biological_process-&-1&-GO:0060271-&&-cilium assembly-%%-GO:0003351-&&-epithelial cilium movement-%%-GO:0007018-&&-microtubule-based movement-%%-GO:0021591-&&-ventricular system development|cellular_component-&-1&-GO:0005871-&&-kinesin complex-%%-GO:0005929-&&-cilium-%%-GO:0005737-&&-cytoplasm-%%-GO:0070062-&&-extracellular exosome-%%-GO:0005874-&&-microtubule|molecular_function-&-1&-GO:0005524-&…	G:9606:KIF27				KIF27	Homo sapiens (Human)-&&-9606	Gene Symbol-&-1&-KIF27	2	KIF27	FALSE	KIF27
taxon:9606	170213	1902	SPT20 homolog, SAGA complex component	gene	biological_process-&-1&-GO:0007369-&&-gastrulation-%%-GO:1903506-&&-regulation of nucleic acid-templated transcription-%%-GO:0006914-&&-autophagy|cellular_component-&-1&-GO:0000124-&&-SAGA complex-%%-GO:0070461-&&-SAGA-type complex-%%-GO:0001650-&&-fibrillar center|molecular_function-&-1&-GO:0003712-&&-transcription cofactor activity-%%-GO:0005515-&&-protein binding	G:9606:SUPT20H			KEGG-&-1&-hsa04140-&&-Autophagy - animal	SUPT20H	Homo sapiens (Human)-&&-9606	Gene Symbol-&-1&-SUPT20H	8	SUPT20H	FALSE	SUPT20H
taxon:9606	182510	1902	adenosine deaminase	gene	biological_process-&-1&-GO:0042542-&&-response to hydrogen peroxide-%%-GO:0060407-&&-negative regulation of penile erection-%%-GO:0048541-&&-Peyer's patch development-%%-GO:0006154-&&-adenosine catabolic process-%%-GO:0060169-&&-negative regulation of adenosine receptor signaling pathway-%%-GO:0045987-&&-positive regulation of smooth muscle contraction-%%-GO:0033632-&&-regulation of cell-cell adh…	G:9606:ADA			KEGG-&-1&-hsa00230-&&-Purine metabolism-%%-hsa01100-&&-Metabolic pathways-%%-hsa05340-&&-Primary immunodeficiency	ADA	Homo sapiens (Human)-&&-9606	Gene Symbol-&-1&-ADA	8	ADA	FALSE	ADA
taxon:9606	178415	1902	peptidase D	gene	biological_process-&-1&-GO:0030574-&&-collagen catabolic process-%%-GO:0006508-&&-proteolysis-%%-GO:0006520-&&-cellular amino acid metabolic process|cellular_component-&-1&-GO:0070062-&&-extracellular exosome|molecular_function-&-1&-GO:0030145-&&-manganese ion binding-%%-GO:0102009-&&-proline dipeptidase activity-%%-GO:0004177-&&-aminopeptidase activity-%%-GO:0004181-&&-metallocarboxypeptidase ac…	G:9606:PEPD				PEPD	Homo sapiens (Human)-&&-9606	Gene Symbol-&-1&-PEPD	11	PEPD	FALSE	PEPD
taxon:9606	168175	1902	zinc finger protein 557	gene	biological_process-&-1&-GO:0006355-&&-regulation of transcription, DNA-templated-%%-GO:0006351-&&-transcription, DNA-templated|cellular_component-&-1&-GO:0005634-&&-nucleus|molecular_function-&-1&-GO:0003677-&&-DNA binding-%%-GO:0046872-&&-metal ion binding	G:9606:ZNF557				ZNF557	Homo sapiens (Human)-&&-9606	Gene Symbol-&-1&-ZNF557	3	ZNF557	FALSE	ZNF557
taxon:9606	182508	1902	ADAM metallopeptidase domain 10	gene	biological_process-&-1&-GO:0007219-&&-Notch signaling pathway-%%-GO:0001701-&&-in utero embryonic development-%%-GO:0010820-&&-positive regulation of T cell chemotaxis-%%-GO:0051089-&&-constitutive protein ectodomain proteolysis-%%-GO:0030335-&&-positive regulation of cell migration-%%-GO:0006468-&&-protein phosphorylation-%%-GO:0051088-&&-PMA-inducible membrane protein ectodomain proteolysis-%%-…	G:9606:ADAM10			KEGG-&-1&-hsa05120-&&-Epithelial cell signaling in Helicobacter pylori infection-%%-hsa05010-&&-Alzheimer disease	ADAM10	Homo sapiens (Human)-&&-9606	Gene Symbol-&-1&-ADAM10	9	ADAM10	FALSE	ADAM10
taxon:9606	176370	1902	nuclear receptor coactivator 3	gene	biological_process-&-1&-GO:0010628-&&-positive regulation of gene expression-%%-GO:0030521-&&-androgen receptor signaling pathway-%%-GO:0035624-&&-receptor transactivation-%%-GO:2001141-&&-regulation of RNA biosynthetic process-%%-GO:0045618-&&-positive regulation of keratinocyte differentiation-%%-GO:0016573-&&-histone acetylation-%%-GO:0071392-&&-cellular response to estradiol stimulus-%%-GO:00…	G:9606:NCOA3			KEGG-&-1&-hsa01522-&&-Endocrine resistance-%%-hsa04915-&&-Estrogen signaling pathway-%%-hsa04919-&&-Thyroid hormone signaling pathway-%%-hsa05200-&&-Pathways in cancer-%%-hsa05224-&&-Breast cancer	NCOA3	Homo sapiens (Human)-&&-9606	Gene Symbol-&-1&-NCOA3	52	NCOA3	FALSE	NCOA3
taxon:9606	180466	1902	isoleucyl-tRNA synthetase	gene	biological_process-&-1&-GO:0006428-&&-isoleucyl-tRNA aminoacylation-%%-GO:0006418-&&-tRNA aminoacylation for protein translation-%%-GO:0001649-&&-osteoblast differentiation-%%-GO:0006450-&&-regulation of translational fidelity|cellular_component-&-1&-GO:0005829-&&-cytosol-%%-GO:0070062-&&-extracellular exosome-%%-GO:0005737-&&-cytoplasm-%%-GO:0016020-&&-membrane|molecular_function-&-1&-GO:0002161…	G:9606:IARS			KEGG-&-1&-hsa00970-&&-Aminoacyl-tRNA biosynthesis	IARS	Homo sapiens (Human)-&&-9606	Gene Symbol-&-1&-IARS	27	IARS	FALSE	IARS
taxon:9606	178422	1902	platelet and endothelial cell adhesion molecule 1	gene	biological_process-&-1&-GO:0050900-&&-leukocyte migration-%%-GO:0030198-&&-extracellular matrix organization-%%-GO:0043312-&&-neutrophil degranulation-%%-GO:0050904-&&-diapedesis-%%-GO:0007165-&&-signal transduction-%%-GO:0006909-&&-phagocytosis-%%-GO:0008037-&&-cell recognition-%%-GO:0007155-&&-cell adhesion-%%-GO:0072011-&&-glomerular endothelium development-%%-GO:0002576-&&-platelet degranulat…	G:9606:PECAM1			KEGG-&-1&-hsa05144-&&-Malaria-%%-hsa04514-&&-Cell adhesion molecules (CAMs)-%%-hsa04670-&&-Leukocyte transendothelial migration-%%-hsa05418-&&-Fluid shear stress and atherosclerosis	PECAM1	Homo sapiens (Human)-&&-9606	Gene Symbol-&-1&-PECAM1	20	PECAM1	FALSE	PECAM1
taxon:9606	168181	1902	fibronectin type III and SPRY domain containing 1	gene	biological_process-&-1&-GO:0051301-&&-cell division-%%-GO:0007067-&&-mitotic nuclear division|cellular_component-&-1&-GO:0005737-&&-cytoplasm-%%-GO:0032154-&&-cleavage furrow-%%-GO:0005634-&&-nucleus-%%-GO:0005815-&&-microtubule organizing center-%%-GO:0005874-&&-microtubule	G:9606:FSD1				FSD1	Homo sapiens (Human)-&&-9606	Gene Symbol-&-1&-FSD1	7	FSD1	FALSE	FSD1
taxon:9606	170233	1902	BTG3 associated nuclear protein	gene	biological_process-&-1&-GO:0045893-&&-positive regulation of transcription, DNA-templated-%%-GO:0034504-&&-protein localization to nucleus-%%-GO:0042177-&&-negative regulation of protein catabolic process-%%-GO:0016569-&&-covalent chromatin modification-%%-GO:1901796-&&-regulation of signal transduction by p53 class mediator-%%-GO:0007049-&&-cell cycle-%%-GO:0006351-&&-transcription, DNA-template…	G:9606:BANP				BANP	Homo sapiens (Human)-&&-9606	Gene Symbol-&-1&-BANP	28	BANP	FALSE	BANP
taxon:9606	168190	1902	cysteine rich with EGF like domains 2	gene	cellular_component-&-1&-GO:0005615-&&-extracellular space-%%-GO:0005794-&&-Golgi apparatus-%%-GO:0005783-&&-endoplasmic reticulum|molecular_function-&-1&-GO:0005509-&&-calcium ion binding-%%-GO:0005515-&&-protein binding	G:9606:CRELD2				CRELD2	Homo sapiens (Human)-&&-9606	Gene Symbol-&-1&-CRELD2	14	CRELD2	FALSE	CRELD2
taxon:9606	178429	1902	ectonucleotide pyrophosphatase/phosphodiesterase 2	gene	biological_process-&-1&-GO:0034638-&&-phosphatidylcholine catabolic process-%%-GO:0050731-&&-positive regulation of peptidyl-tyrosine phosphorylation-%%-GO:0006928-&&-movement of cell or subcellular component-%%-GO:0006935-&&-chemotaxis-%%-GO:0009395-&&-phospholipid catabolic process-%%-GO:0007186-&&-G-protein coupled receptor signaling pathway-%%-GO:0010634-&&-positive regulation of epithelial c…	G:9606:ENPP2	ENPP2	TRUE	KEGG-&-1&-hsa00565-&&-Ether lipid metabolism	ENPP2	Homo sapiens (Human)-&&-9606	Gene Symbol-&-1&-ENPP2	3	ENPP2	FALSE	ENPP2
taxon:9606	166141	1902	GADD45G interacting protein 1	gene	biological_process-&-1&-GO:0008284-&&-positive regulation of cell proliferation-%%-GO:0070125-&&-mitochondrial translational elongation-%%-GO:1903862-&&-positive regulation of oxidative phosphorylation-%%-GO:0070126-&&-mitochondrial translational termination-%%-GO:0071850-&&-mitotic cell cycle arrest-%%-GO:0016032-&&-viral process|cellular_component-&-1&-GO:0005761-&&-mitochondrial ribosome-%%-GO…	G:9606:GADD45GIP1				GADD45GIP1	Homo sapiens (Human)-&&-9606	Gene Symbol-&-1&-GADD45GIP1	13	GADD45GIP1	FALSE	GADD45GIP1
taxon:9606	182525	1902	actinin alpha 4	gene	biological_process-&-1&-GO:0030050-&&-vesicle transport along actin filament-%%-GO:0015031-&&-protein transport-%%-GO:0035357-&&-peroxisome proliferator activated receptor signaling pathway-%%-GO:0030335-&&-positive regulation of cell migration-%%-GO:0048384-&&-retinoic acid receptor signaling pathway-%%-GO:0051271-&&-negative regulation of cellular component movement-%%-GO:0048549-&&-positive re…	G:9606:ACTN4			KEGG-&-1&-hsa04530-&&-Tight junction-%%-hsa04520-&&-Adherens junction-%%-hsa05322-&&-Systemic lupus erythematosus-%%-hsa04810-&&-Regulation of actin cytoskeleton-%%-hsa04510-&&-Focal adhesion-%%-hsa05203-&&-Viral carcinogenesis-%%-hsa05146-&&-Amoebiasis-%%-hsa04670-&&-Leukocyte transendothelial migration	ACTN4	Homo sapiens (Human)-&&-9606	Gene Symbol-&-1&-ACTN4	45	ACTN4	FALSE	ACTN4
taxon:9606	174338	1902	chaperonin containing TCP1 subunit 6B	gene	biological_process-&-1&-GO:1901998-&&-toxin transport-%%-GO:0006457-&&-protein folding-%%-GO:0061077-&&-chaperone-mediated protein folding-%%-GO:0015031-&&-protein transport-%%-GO:0006458-&&-'de novo' protein folding-%%-GO:0007283-&&-spermatogenesis-%%-GO:0051131-&&-chaperone-mediated protein complex assembly|cellular_component-&-1&-GO:0005832-&&-chaperonin-containing T-complex-%%-GO:0005829-&&-c…	G:9606:CCT6B				CCT6B	Homo sapiens (Human)-&&-9606	Gene Symbol-&-1&-CCT6B	11	CCT6B	FALSE	CCT6B
taxon:9606	178438	1902	platelet derived growth factor receptor beta	gene	biological_process-&-1&-GO:0048015-&&-phosphatidylinositol-mediated signaling-%%-GO:0060326-&&-cell chemotaxis-%%-GO:2000379-&&-positive regulation of reactive oxygen species metabolic process-%%-GO:0043627-&&-response to estrogen-%%-GO:0010863-&&-positive regulation of phospholipase C activity-%%-GO:0046488-&&-phosphatidylinositol metabolic process-%%-GO:0048661-&&-positive regulation of smooth …	G:9606:PDGFRB			KEGG-&-1&-hsa05230-&&-Central carbon metabolism in cancer-%%-hsa01521-&&-EGFR tyrosine kinase inhibitor resistance-%%-hsa05165-&&-Human papillomavirus infection-%%-hsa05214-&&-Glioma-%%-hsa04630-&&-JAK-STAT signaling pathway-%%-hsa04014-&&-Ras signaling pathway-%%-hsa05218-&&-Melanoma-%%-hsa04810-&&-Regulation of actin cytoskeleton-%%-hsa04510-&&-Focal adhesion-%%-hsa04151-&&-PI3K-Akt signaling p…	PDGFRB	Homo sapiens (Human)-&&-9606	Gene Symbol-&-1&-PDGFRB	54	PDGFRB	FALSE	PDGFRB
taxon:9606	168199	1902	leukocyte receptor cluster member 1	gene	biological_process-&-1&-GO:0008150-&&-biological_process|cellular_component-&-1&-GO:0005575-&&-cellular_component|molecular_function-&-1&-GO:0003674-&&-molecular_function-%%-GO:0005515-&&-protein binding	G:9606:LENG1				LENG1	Homo sapiens (Human)-&&-9606	Gene Symbol-&-1&-LENG1	10	LENG1	FALSE	LENG1
taxon:9606	174346	1902	emopamil binding protein (sterol isomerase)	gene	biological_process-&-1&-GO:0001501-&&-skeletal system development-%%-GO:0007165-&&-signal transduction-%%-GO:0033490-&&-cholesterol biosynthetic process via lathosterol-%%-GO:0006695-&&-cholesterol biosynthetic process-%%-GO:0008203-&&-cholesterol metabolic process-%%-GO:0006855-&&-drug transmembrane transport-%%-GO:0030097-&&-hemopoiesis-%%-GO:0033489-&&-cholesterol biosynthetic process via desm…	G:9606:EBP			KEGG-&-1&-hsa01100-&&-Metabolic pathways-%%-hsa00100-&&-Steroid biosynthesis	EBP	Homo sapiens (Human)-&&-9606	Gene Symbol-&-1&-EBP	4	EBP	FALSE	EBP
taxon:9606	178443	1902	platelet derived growth factor subunit A	gene	biological_process-&-1&-GO:0001525-&&-angiogenesis-%%-GO:0007267-&&-cell-cell signaling-%%-GO:0009611-&&-response to wounding-%%-GO:0030198-&&-extracellular matrix organization-%%-GO:0001775-&&-cell activation-%%-GO:0008284-&&-positive regulation of cell proliferation-%%-GO:0050730-&&-regulation of peptidyl-tyrosine phosphorylation-%%-GO:0009887-&&-animal organ morphogenesis-%%-GO:0051897-&&-posi…	G:9606:PDGFA			KEGG-&-1&-hsa01521-&&-EGFR tyrosine kinase inhibitor resistance-%%-hsa05214-&&-Glioma-%%-hsa04014-&&-Ras signaling pathway-%%-hsa04630-&&-JAK-STAT signaling pathway-%%-hsa05218-&&-Melanoma-%%-hsa05202-&&-Transcriptional misregulation in cancer-%%-hsa04510-&&-Focal adhesion-%%-hsa04810-&&-Regulation of actin cytoskeleton-%%-hsa04151-&&-PI3K-Akt signaling pathway-%%-hsa04072-&&-Phospholipase D sign…	PDGFA	Homo sapiens (Human)-&&-9606	Gene Symbol-&-1&-PDGFA	5	PDGFA	FALSE	PDGFA
taxon:9606	178440	1902	platelet derived growth factor receptor like	gene	biological_process-&-1&-GO:0035791-&&-platelet-derived growth factor receptor-beta signaling pathway-%%-GO:0007186-&&-G-protein coupled receptor signaling pathway-%%-GO:0008150-&&-biological_process|cellular_component-&-1&-GO:0005575-&&-cellular_component-%%-GO:0005576-&&-extracellular region|molecular_function-&-1&-GO:0004992-&&-platelet activating factor receptor activity-%%-GO:0005019-&&-plate…	G:9606:PDGFRL				PDGFRL	Homo sapiens (Human)-&&-9606	Gene Symbol-&-1&-PDGFRL	7	PDGFRL	FALSE	PDGFRL
taxon:9606	178441	1902	platelet derived growth factor receptor alpha	gene	biological_process-&-1&-GO:0055003-&&-cardiac myofibril assembly-%%-GO:0034614-&&-cellular response to reactive oxygen species-%%-GO:0048015-&&-phosphatidylinositol-mediated signaling-%%-GO:0001775-&&-cell activation-%%-GO:0070527-&&-platelet aggregation-%%-GO:0007204-&&-positive regulation of cytosolic calcium ion concentration-%%-GO:0050920-&&-regulation of chemotaxis-%%-GO:0030335-&&-positive …	G:9606:PDGFRA			KEGG-&-1&-hsa05230-&&-Central carbon metabolism in cancer-%%-hsa01521-&&-EGFR tyrosine kinase inhibitor resistance-%%-hsa05214-&&-Glioma-%%-hsa04630-&&-JAK-STAT signaling pathway-%%-hsa05218-&&-Melanoma-%%-hsa04014-&&-Ras signaling pathway-%%-hsa04810-&&-Regulation of actin cytoskeleton-%%-hsa04510-&&-Focal adhesion-%%-hsa04151-&&-PI3K-Akt signaling pathway-%%-hsa04072-&&-Phospholipase D signalin…	PDGFRA	Homo sapiens (Human)-&&-9606	Gene Symbol-&-1&-PDGFRA	25	PDGFRA	FALSE	PDGFRA
taxon:9606	182542	1902	actin beta	gene	biological_process-&-1&-GO:0038096-&&-Fc-gamma receptor signaling pathway involved in phagocytosis-%%-GO:0001895-&&-retina homeostasis-%%-GO:0061024-&&-membrane organization-%%-GO:0006928-&&-movement of cell or subcellular component-%%-GO:0070527-&&-platelet aggregation-%%-GO:0048010-&&-vascular endothelial growth factor receptor signaling pathway-%%-GO:0098974-&&-postsynaptic actin cytoskeleton …	G:9606:ACTB			KEGG-&-1&-hsa04971-&&-Gastric acid secretion-%%-hsa04510-&&-Focal adhesion-%%-hsa04810-&&-Regulation of actin cytoskeleton-%%-hsa04670-&&-Leukocyte transendothelial migration-%%-hsa04530-&&-Tight junction-%%-hsa04520-&&-Adherens junction-%%-hsa05132-&&-Salmonella infection-%%-hsa04919-&&-Thyroid hormone signaling pathway-%%-hsa05414-&&-Dilated cardiomyopathy (DCM)-%%-hsa05416-&&-Viral myocarditis…	ACTB	Homo sapiens (Human)-&&-9606	Gene Symbol-&-1&-ACTB	110	ACTB	FALSE	ACTB
taxon:9606	160015	1902	zinc finger protein 829	gene	biological_process-&-1&-GO:0006355-&&-regulation of transcription, DNA-templated-%%-GO:0006351-&&-transcription, DNA-templated|cellular_component-&-1&-GO:0005634-&&-nucleus|molecular_function-&-1&-GO:0003677-&&-DNA binding-%%-GO:0046872-&&-metal ion binding-%%-GO:0003700-&&-transcription factor activity, sequence-specific DNA binding	G:9606:ZNF829				ZNF829	Homo sapiens (Human)-&&-9606	Gene Symbol-&-1&-ZNF829	3	ZNF829	FALSE	ZNF829
taxon:9606	162060	1902	orofacial cleft 1 candidate 1	gene	molecular_function-&-1&-GO:0005515-&&-protein binding	G:9606:OFCC1				OFCC1	Homo sapiens (Human)-&&-9606	Gene Symbol-&-1&-OFCC1	4	OFCC1	FALSE	OFCC1
taxon:9606	182544	1902	actin, alpha 1, skeletal muscle	gene	biological_process-&-1&-GO:0010628-&&-positive regulation of gene expression-%%-GO:0043503-&&-skeletal muscle fiber adaptation-%%-GO:0010226-&&-response to lithium ion-%%-GO:0090131-&&-mesenchyme migration-%%-GO:0009991-&&-response to extracellular stimulus-%%-GO:0030049-&&-muscle filament sliding-%%-GO:0006936-&&-muscle contraction-%%-GO:0009612-&&-response to mechanical stimulus-%%-GO:0030240-&…	G:9606:ACTA1				ACTA1	Homo sapiens (Human)-&&-9606	Gene Symbol-&-1&-ACTA1	52	ACTA1	FALSE	ACTA1
taxon:9606	180496	1902	DnaJ heat shock protein family (Hsp40) member B1	gene	biological_process-&-1&-GO:0051085-&&-chaperone mediated protein folding requiring cofactor-%%-GO:0032781-&&-positive regulation of ATPase activity-%%-GO:0090084-&&-negative regulation of inclusion body assembly-%%-GO:0006986-&&-response to unfolded protein-%%-GO:0097201-&&-negative regulation of transcription from RNA polymerase II promoter in response to stress-%%-GO:1900034-&&-regulation of ce…	G:9606:DNAJB1			KEGG-&-1&-hsa05164-&&-Influenza A-%%-hsa04141-&&-Protein processing in endoplasmic reticulum	DNAJB1	Homo sapiens (Human)-&&-9606	Gene Symbol-&-1&-DNAJB1	25	DNAJB1	FALSE	DNAJB1
taxon:9606	174353	1902	G protein subunit alpha 13	gene	biological_process-&-1&-GO:0007204-&&-positive regulation of cytosolic calcium ion concentration-%%-GO:0001569-&&-branching involved in blood vessel morphogenesis-%%-GO:0030168-&&-platelet activation-%%-GO:0001701-&&-in utero embryonic development-%%-GO:0007266-&&-Rho protein signal transduction-%%-GO:0006928-&&-movement of cell or subcellular component-%%-GO:0007165-&&-signal transduction-%%-GO:…	G:9606:GNA13			KEGG-&-1&-hsa04730-&&-Long-term depression-%%-hsa04071-&&-Sphingolipid signaling pathway-%%-hsa04022-&&-cGMP-PKG signaling pathway-%%-hsa04371-&&-Apelin signaling pathway-%%-hsa04810-&&-Regulation of actin cytoskeleton-%%-hsa05200-&&-Pathways in cancer-%%-hsa04611-&&-Platelet activation-%%-hsa04928-&&-Parathyroid hormone synthesis, secretion and action-%%-hsa05163-&&-Human cytomegalovirus infecti…	GNA13	Homo sapiens (Human)-&&-9606	Gene Symbol-&-1&-GNA13	16	GNA13	FALSE	GNA13
taxon:9606	168212	1902	tensin 3	gene	biological_process-&-1&-GO:0008284-&&-positive regulation of cell proliferation-%%-GO:0016477-&&-cell migration-%%-GO:0048286-&&-lung alveolus development|cellular_component-&-1&-GO:0005925-&&-focal adhesion-%%-GO:0005829-&&-cytosol|molecular_function-&-1&-GO:0005515-&&-protein binding	G:9606:TNS3				TNS3	Homo sapiens (Human)-&&-9606	Gene Symbol-&-1&-TNS3	11	TNS3	FALSE	TNS3
taxon:9606	180501	1902	heat shock protein 90 alpha family class B member 1	gene	biological_process-&-1&-GO:0045597-&&-positive regulation of cell differentiation-%%-GO:0060334-&&-regulation of interferon-gamma-mediated signaling pathway-%%-GO:0006986-&&-response to unfolded protein-%%-GO:0097435-&&-supramolecular fiber organization-%%-GO:1903660-&&-negative regulation of complement-dependent cytotoxicity-%%-GO:0001890-&&-placenta development-%%-GO:0043312-&&-neutrophil degra…	G:9606:HSP90AB1			KEGG-&-1&-hsa04659-&&-Th17 cell differentiation-%%-hsa04657-&&-IL-17 signaling pathway-%%-hsa04612-&&-Antigen processing and presentation-%%-hsa04915-&&-Estrogen signaling pathway-%%-hsa04914-&&-Progesterone-mediated oocyte maturation-%%-hsa04151-&&-PI3K-Akt signaling pathway-%%-hsa04141-&&-Protein processing in endoplasmic reticulum-%%-hsa05200-&&-Pathways in cancer-%%-hsa04217-&&-Necroptosis-%%…	HSP90AB1	Homo sapiens (Human)-&&-9606	Gene Symbol-&-1&-HSP90AB1	175	HSP90AB1	FALSE	HSP90AB1
taxon:9606	174357	1902	cell growth regulator with ring finger domain 1	gene	biological_process-&-1&-GO:0008285-&&-negative regulation of cell proliferation-%%-GO:0006950-&&-response to stress-%%-GO:0007050-&&-cell cycle arrest|cellular_component-&-1&-GO:0005654-&&-nucleoplasm-%%-GO:0043231-&&-intracellular membrane-bounded organelle|molecular_function-&-1&-GO:0008270-&&-zinc ion binding	G:9606:CGRRF1				CGRRF1	Homo sapiens (Human)-&&-9606	Gene Symbol-&-1&-CGRRF1	2	CGRRF1	FALSE	CGRRF1
taxon:9606	180506	1902	heat shock protein 90 alpha family class A member 1	gene	biological_process-&-1&-GO:0038096-&&-Fc-gamma receptor signaling pathway involved in phagocytosis-%%-GO:0043254-&&-regulation of protein complex assembly-%%-GO:0006986-&&-response to unfolded protein-%%-GO:0050821-&&-protein stabilization-%%-GO:0009408-&&-response to heat-%%-GO:0043312-&&-neutrophil degranulation-%%-GO:0051973-&&-positive regulation of telomerase activity-%%-GO:0031396-&&-regula…	G:9606:HSP90AA1			KEGG-&-1&-hsa04657-&&-IL-17 signaling pathway-%%-hsa04659-&&-Th17 cell differentiation-%%-hsa04612-&&-Antigen processing and presentation-%%-hsa04915-&&-Estrogen signaling pathway-%%-hsa04914-&&-Progesterone-mediated oocyte maturation-%%-hsa04151-&&-PI3K-Akt signaling pathway-%%-hsa04141-&&-Protein processing in endoplasmic reticulum-%%-hsa05200-&&-Pathways in cancer-%%-hsa04217-&&-Necroptosis-%%…	HSP90AA1	Homo sapiens (Human)-&&-9606	Gene Symbol-&-1&-HSP90AA1	211	HSP90AA1	FALSE	HSP90AA1
taxon:9606	180507	1902	heat shock protein family B (small) member 2	gene	biological_process-&-1&-GO:0009408-&&-response to heat-%%-GO:0006986-&&-response to unfolded protein-%%-GO:0043085-&&-positive regulation of catalytic activity|cellular_component-&-1&-GO:0005634-&&-nucleus-%%-GO:0005829-&&-cytosol-%%-GO:0005737-&&-cytoplasm|molecular_function-&-1&-GO:0008047-&&-enzyme activator activity-%%-GO:0005515-&&-protein binding	G:9606:HSPB2			KEGG-&-1&-hsa05205-&&-Proteoglycans in cancer	HSPB2	Homo sapiens (Human)-&&-9606	Gene Symbol-&-1&-HSPB2	22	HSPB2	FALSE	HSPB2
taxon:9606	166171	1902	carcinoembryonic antigen related cell adhesion molecule 21	gene	cellular_component-&-1&-GO:0016021-&&-integral component of membrane	G:9606:CEACAM21				CEACAM21	Homo sapiens (Human)-&&-9606	Gene Symbol-&-1&-CEACAM21	6	CEACAM21	FALSE	CEACAM21
taxon:9606	180511	1902	heat shock protein family A (Hsp70) member 8	gene	biological_process-&-1&-GO:0045892-&&-negative regulation of transcription, DNA-templated-%%-GO:0006986-&&-response to unfolded protein-%%-GO:0061738-&&-late endosomal microautophagy-%%-GO:0043312-&&-neutrophil degranulation-%%-GO:0051726-&&-regulation of cell cycle-%%-GO:1902904-&&-negative regulation of supramolecular fiber organization-%%-GO:0006457-&&-protein folding-%%-GO:0043254-&&-regulati…	G:9606:HSPA8			KEGG-&-1&-hsa05145-&&-Toxoplasmosis-%%-hsa04612-&&-Antigen processing and presentation-%%-hsa04010-&&-MAPK signaling pathway-%%-hsa05162-&&-Measles-%%-hsa04144-&&-Endocytosis-%%-hsa04213-&&-Longevity regulating pathway - multiple species-%%-hsa05134-&&-Legionellosis-%%-hsa04915-&&-Estrogen signaling pathway-%%-hsa05164-&&-Influenza A-%%-hsa04141-&&-Protein processing in endoplasmic reticulum-%%-h…	HSPA8	Homo sapiens (Human)-&&-9606	Gene Symbol-&-1&-HSPA8	135	HSPA8	FALSE	HSPA8
taxon:9606	174367	1902	KH RNA binding domain containing, signal transduction associated 1	gene	biological_process-&-1&-GO:0045948-&&-positive regulation of translational initiation-%%-GO:0046833-&&-positive regulation of RNA export from nucleus-%%-GO:0007165-&&-signal transduction-%%-GO:0007166-&&-cell surface receptor signaling pathway-%%-GO:0045892-&&-negative regulation of transcription, DNA-templated-%%-GO:0048024-&&-regulation of mRNA splicing, via spliceosome-%%-GO:0046831-&&-regulat…	G:9606:KHDRBS1				KHDRBS1	Homo sapiens (Human)-&&-9606	Gene Symbol-&-1&-KHDRBS1	57	KHDRBS1	FALSE	KHDRBS1
taxon:9606	180508	1902	heat shock protein family B (small) member 1	gene	biological_process-&-1&-GO:0001895-&&-retina homeostasis-%%-GO:0038033-&&-positive regulation of endothelial cell chemotaxis by VEGF-activated vascular endothelial growth factor receptor signaling pathway-%%-GO:0006446-&&-regulation of translational initiation-%%-GO:0006986-&&-response to unfolded protein-%%-GO:0006928-&&-movement of cell or subcellular component-%%-GO:0070527-&&-platelet aggrega…	G:9606:HSPB1			KEGG-&-1&-hsa04010-&&-MAPK signaling pathway-%%-hsa04370-&&-VEGF signaling pathway-%%-hsa05146-&&-Amoebiasis	HSPB1	Homo sapiens (Human)-&&-9606	Gene Symbol-&-1&-HSPB1	99	HSPB1	FALSE	HSPB1
taxon:9606	164130	1902	shugoshin 1	gene	biological_process-&-1&-GO:0010457-&&-centriole-centriole cohesion-%%-GO:0045132-&&-meiotic chromosome segregation-%%-GO:0051301-&&-cell division-%%-GO:0007067-&&-mitotic nuclear division-%%-GO:0008608-&&-attachment of spindle microtubules to kinetochore-%%-GO:0007062-&&-sister chromatid cohesion-%%-GO:0007059-&&-chromosome segregation|cellular_component-&-1&-GO:0005829-&&-cytosol-%%-GO:0000922-&…	G:9606:SGO1			KEGG-&-1&-hsa04114-&&-Oocyte meiosis	SGO1	Homo sapiens (Human)-&&-9606	Gene Symbol-&-1&-SGO1	13	SGO1	FALSE	SGO1
taxon:9606	180515	1902	heat shock protein family A (Hsp70) member 4	gene	biological_process-&-1&-GO:0006986-&&-response to unfolded protein-%%-GO:0045040-&&-protein import into mitochondrial outer membrane-%%-GO:0051131-&&-chaperone-mediated protein complex assembly|cellular_component-&-1&-GO:0070062-&&-extracellular exosome-%%-GO:0005829-&&-cytosol|molecular_function-&-1&-GO:0005524-&&-ATP binding-%%-GO:0005515-&&-protein binding	G:9606:HSPA4			KEGG-&-1&-hsa04530-&&-Tight junction-%%-hsa04612-&&-Antigen processing and presentation	HSPA4	Homo sapiens (Human)-&&-9606	Gene Symbol-&-1&-HSPA4	112	HSPA4	FALSE	HSPA4
taxon:9606	182566	1902	mitogen-activated protein kinase kinase kinase 8	gene	biological_process-&-1&-GO:0051403-&&-stress-activated MAPK cascade-%%-GO:0031295-&&-T cell costimulation-%%-GO:0000186-&&-activation of MAPKK activity-%%-GO:0007049-&&-cell cycle-%%-GO:0006468-&&-protein phosphorylation|cellular_component-&-1&-GO:0005829-&&-cytosol-%%-GO:0005737-&&-cytoplasm|molecular_function-&-1&-GO:0004674-&&-protein serine/threonine kinase activity-%%-GO:0005524-&&-ATP bindi…	G:9606:MAP3K8			KEGG-&-1&-hsa04010-&&-MAPK signaling pathway-%%-hsa04620-&&-Toll-like receptor signaling pathway-%%-hsa04668-&&-TNF signaling pathway-%%-hsa04660-&&-T cell receptor signaling pathway	MAP3K8	Homo sapiens (Human)-&&-9606	Gene Symbol-&-1&-MAP3K8	19	MAP3K8	FALSE	MAP3K8
taxon:9606	180518	1902	heat shock protein family A (Hsp70) member 1B	gene	biological_process-&-1&-GO:0010628-&&-positive regulation of gene expression-%%-GO:1901673-&&-regulation of mitotic spindle assembly-%%-GO:0070434-&&-positive regulation of nucleotide-binding oligomerization domain containing 2 signaling pathway-%%-GO:0050821-&&-protein stabilization-%%-GO:0051092-&&-positive regulation of NF-kappaB transcription factor activity-%%-GO:0090084-&&-negative regulati…	G:9606:HSPA1B			KEGG-&-1&-hsa05145-&&-Toxoplasmosis-%%-hsa04010-&&-MAPK signaling pathway-%%-hsa04612-&&-Antigen processing and presentation-%%-hsa04213-&&-Longevity regulating pathway - multiple species-%%-hsa04144-&&-Endocytosis-%%-hsa05162-&&-Measles-%%-hsa05134-&&-Legionellosis-%%-hsa04915-&&-Estrogen signaling pathway-%%-hsa05164-&&-Influenza A-%%-hsa03040-&&-Spliceosome-%%-hsa04141-&&-Protein processing in…	HSPA1B	Homo sapiens (Human)-&&-9606	Gene Symbol-&-1&-HSPA1B	79	HSPA1B	FALSE	HSPA1B
taxon:9606	180519	1902	heat shock protein family A (Hsp70) member 1A	gene	biological_process-&-1&-GO:0010628-&&-positive regulation of gene expression-%%-GO:1901673-&&-regulation of mitotic spindle assembly-%%-GO:0070434-&&-positive regulation of nucleotide-binding oligomerization domain containing 2 signaling pathway-%%-GO:0050821-&&-protein stabilization-%%-GO:0051092-&&-positive regulation of NF-kappaB transcription factor activity-%%-GO:0090084-&&-negative regulati…	G:9606:HSPA1A			KEGG-&-1&-hsa05145-&&-Toxoplasmosis-%%-hsa04010-&&-MAPK signaling pathway-%%-hsa04612-&&-Antigen processing and presentation-%%-hsa04144-&&-Endocytosis-%%-hsa05162-&&-Measles-%%-hsa04213-&&-Longevity regulating pathway - multiple species-%%-hsa05134-&&-Legionellosis-%%-hsa04915-&&-Estrogen signaling pathway-%%-hsa05164-&&-Influenza A-%%-hsa05020-&&-Prion diseases-%%-hsa04141-&&-Protein processing…	HSPA1A	Homo sapiens (Human)-&&-9606	Gene Symbol-&-1&-HSPA1A	79	HSPA1A	FALSE	HSPA1A
taxon:9606	180517	1902	heat shock protein family A (Hsp70) member 1 like	gene	biological_process-&-1&-GO:1903955-&&-positive regulation of protein targeting to mitochondrion-%%-GO:0007339-&&-binding of sperm to zona pellucida-%%-GO:0006986-&&-response to unfolded protein-%%-GO:0042026-&&-protein refolding-%%-GO:1900034-&&-regulation of cellular response to heat|cellular_component-&-1&-GO:0002199-&&-zona pellucida receptor complex-%%-GO:0005759-&&-mitochondrial matrix-%%-GO…	G:9606:HSPA1L			KEGG-&-1&-hsa05145-&&-Toxoplasmosis-%%-hsa04612-&&-Antigen processing and presentation-%%-hsa04010-&&-MAPK signaling pathway-%%-hsa04144-&&-Endocytosis-%%-hsa04213-&&-Longevity regulating pathway - multiple species-%%-hsa05162-&&-Measles-%%-hsa05134-&&-Legionellosis-%%-hsa04915-&&-Estrogen signaling pathway-%%-hsa05164-&&-Influenza A-%%-hsa03040-&&-Spliceosome-%%-hsa04141-&&-Protein processing in…	HSPA1L	Homo sapiens (Human)-&&-9606	Gene Symbol-&-1&-HSPA1L	48	HSPA1L	FALSE	HSPA1L
taxon:9606	168233	1902	nuclear casein kinase and cyclin dependent kinase substrate 1	gene	biological_process-&-1&-GO:0006366-&&-transcription from RNA polymerase II promoter-%%-GO:0019046-&&-release from viral latency-%%-GO:0001678-&&-cellular glucose homeostasis-%%-GO:0046626-&&-regulation of insulin receptor signaling pathway-%%-GO:0060382-&&-regulation of DNA strand elongation-%%-GO:1990968-&&-modulation by host of RNA binding by virus-%%-GO:0031297-&&-replication fork processing-%…	G:9606:NUCKS1				NUCKS1	Homo sapiens (Human)-&&-9606	Gene Symbol-&-1&-NUCKS1	4	NUCKS1	FALSE	NUCKS1
taxon:9606	178478	1902	proliferating cell nuclear antigen	gene	biological_process-&-1&-GO:0006266-&&-DNA ligation-%%-GO:0006296-&&-nucleotide-excision repair, DNA incision, 5'-to lesion-%%-GO:0031297-&&-replication fork processing-%%-GO:0045740-&&-positive regulation of DNA replication-%%-GO:0007507-&&-heart development-%%-GO:0044849-&&-estrous cycle-%%-GO:0097421-&&-liver regeneration-%%-GO:0000723-&&-telomere maintenance-%%-GO:0070301-&&-cellular response …	G:9606:PCNA			KEGG-&-1&-hsa03430-&&-Mismatch repair-%%-hsa03410-&&-Base excision repair-%%-hsa04530-&&-Tight junction-%%-hsa04110-&&-Cell cycle-%%-hsa03030-&&-DNA replication-%%-hsa03420-&&-Nucleotide excision repair-%%-hsa05161-&&-Hepatitis B	PCNA	Homo sapiens (Human)-&&-9606	Gene Symbol-&-1&-PCNA	94	PCNA	FALSE	PCNA
taxon:9606	182572	1902	Kruppel like factor 6	gene	biological_process-&-1&-GO:0006366-&&-transcription from RNA polymerase II promoter-%%-GO:0045893-&&-positive regulation of transcription, DNA-templated-%%-GO:0045944-&&-positive regulation of transcription from RNA polymerase II promoter-%%-GO:0030183-&&-B cell differentiation|cellular_component-&-1&-GO:0005634-&&-nucleus-%%-GO:0005829-&&-cytosol-%%-GO:0001650-&&-fibrillar center-%%-GO:0005730-&…	G:9606:KLF6				KLF6	Homo sapiens (Human)-&&-9606	Gene Symbol-&-1&-KLF6	11	KLF6	FALSE	KLF6
taxon:9606	182573	1902	coatomer protein complex subunit beta 1	gene	biological_process-&-1&-GO:0006891-&&-intra-Golgi vesicle-mediated transport-%%-GO:0006888-&&-ER to Golgi vesicle-mediated transport-%%-GO:0006890-&&-retrograde vesicle-mediated transport, Golgi to ER-%%-GO:0016032-&&-viral process-%%-GO:0006886-&&-intracellular protein transport-%%-GO:0043312-&&-neutrophil degranulation|cellular_component-&-1&-GO:0000139-&&-Golgi membrane-%%-GO:0005886-&&-plasma…	G:9606:COPB1				COPB1	Homo sapiens (Human)-&&-9606	Gene Symbol-&-1&-COPB1	24	COPB1	FALSE	COPB1
taxon:9606	180525	1902	hydroxysteroid 17-beta dehydrogenase 4	gene	biological_process-&-1&-GO:0033540-&&-fatty acid beta-oxidation using acyl-CoA oxidase-%%-GO:0036111-&&-very long-chain fatty-acyl-CoA metabolic process-%%-GO:0008209-&&-androgen metabolic process-%%-GO:0008210-&&-estrogen metabolic process-%%-GO:0001649-&&-osteoblast differentiation-%%-GO:0036112-&&-medium-chain fatty-acyl-CoA metabolic process-%%-GO:0000038-&&-very long-chain fatty acid metabol…	G:9606:HSD17B4			KEGG-&-1&-hsa01100-&&-Metabolic pathways-%%-hsa01212-&&-Fatty acid metabolism-%%-hsa01040-&&-Biosynthesis of unsaturated fatty acids-%%-hsa00120-&&-Primary bile acid biosynthesis-%%-hsa04146-&&-Peroxisome	HSD17B4	Homo sapiens (Human)-&&-9606	Gene Symbol-&-1&-HSD17B4	15	HSD17B4	FALSE	HSD17B4
taxon:9606	176432	1902	FMR1 autosomal homolog 1	gene	biological_process-&-1&-GO:0006915-&&-apoptotic process-%%-GO:0007517-&&-muscle organ development-%%-GO:0017148-&&-negative regulation of translation-%%-GO:2000637-&&-positive regulation of gene silencing by miRNA-%%-GO:0030154-&&-cell differentiation|cellular_component-&-1&-GO:0048471-&&-perinuclear region of cytoplasm-%%-GO:0005829-&&-cytosol-%%-GO:0043197-&&-dendritic spine-%%-GO:0005844-&&-po…	G:9606:FXR1			KEGG-&-1&-hsa03013-&&-RNA transport	FXR1	Homo sapiens (Human)-&&-9606	Gene Symbol-&-1&-FXR1	22	FXR1	FALSE	FXR1
taxon:9606	170289	1902	family with sequence similarity 208 member B	gene	molecular_function-&-1&-GO:0005515-&&-protein binding	G:9606:FAM208B				FAM208B	Homo sapiens (Human)-&&-9606	Gene Symbol-&-1&-FAM208B	3	FAM208B	FALSE	FAM208B
taxon:9606	178486	1902	protocadherin 7	gene	biological_process-&-1&-GO:0007156-&&-homophilic cell adhesion via plasma membrane adhesion molecules-%%-GO:0002576-&&-platelet degranulation|cellular_component-&-1&-GO:0005886-&&-plasma membrane-%%-GO:0031092-&&-platelet alpha granule membrane-%%-GO:0005887-&&-integral component of plasma membrane|molecular_function-&-1&-GO:0005509-&&-calcium ion binding	G:9606:PCDH7				PCDH7	Homo sapiens (Human)-&&-9606	Gene Symbol-&-1&-PCDH7	7	PCDH7	FALSE	PCDH7
taxon:9606	180534	1902	hes family bHLH transcription factor 1	gene	biological_process-&-1&-GO:0090162-&&-establishment of epithelial cell polarity-%%-GO:0061626-&&-pharyngeal arch artery morphogenesis-%%-GO:0060412-&&-ventricular septum morphogenesis-%%-GO:0007219-&&-Notch signaling pathway-%%-GO:0042668-&&-auditory receptor cell fate determination-%%-GO:0045892-&&-negative regulation of transcription, DNA-templated-%%-GO:0045608-&&-negative regulation of audito…	G:9606:HES1			KEGG-&-1&-hsa05165-&&-Human papillomavirus infection-%%-hsa04330-&&-Notch signaling pathway-%%-hsa04950-&&-Maturity onset diabetes of the young-%%-hsa05169-&&-Epstein-Barr virus infection-%%-hsa05200-&&-Pathways in cancer-%%-hsa05224-&&-Breast cancer-%%-hsa03460-&&-Fanconi anemia pathway	HES1	Homo sapiens (Human)-&&-9606	Gene Symbol-&-1&-HES1	17	HES1	FALSE	HES1
taxon:9606	176440	1902	ubiquitin specific peptidase 5	gene	biological_process-&-1&-GO:0006511-&&-ubiquitin-dependent protein catabolic process-%%-GO:0016579-&&-protein deubiquitination-%%-GO:0071108-&&-protein K48-linked deubiquitination-%%-GO:0032436-&&-positive regulation of proteasomal ubiquitin-dependent protein catabolic process-%%-GO:0016567-&&-protein ubiquitination|cellular_component-&-1&-GO:0005829-&&-cytosol-%%-GO:0005764-&&-lysosome|molecular_…	G:9606:USP5				USP5	Homo sapiens (Human)-&&-9606	Gene Symbol-&-1&-USP5	17	USP5	FALSE	USP5
taxon:9606	153912	1902	RANBP2-like and GRIP domain containing 6	gene	biological_process-&-1&-GO:0000042-&&-protein targeting to Golgi|cellular_component-&-1&-GO:0005737-&&-cytoplasm	G:9606:RGPD6				RGPD6	Homo sapiens (Human)-&&-9606	Gene Symbol-&-1&-RGPD6	3	RGPD6	FALSE	RGPD6
taxon:9606	176447	1902	cullin 5	gene	biological_process-&-1&-GO:0008285-&&-negative regulation of cell proliferation-%%-GO:0000082-&&-G1/S transition of mitotic cell cycle-%%-GO:0006974-&&-cellular response to DNA damage stimulus-%%-GO:0008283-&&-cell proliferation-%%-GO:0042787-&&-protein ubiquitination involved in ubiquitin-dependent protein catabolic process-%%-GO:0097193-&&-intrinsic apoptotic signaling pathway-%%-GO:0007050-&&-…	G:9606:CUL5			KEGG-&-1&-hsa05170-&&-Human immunodeficiency virus 1 infection-%%-hsa04120-&&-Ubiquitin mediated proteolysis	CUL5	Homo sapiens (Human)-&&-9606	Gene Symbol-&-1&-CUL5	73	CUL5	FALSE	CUL5
taxon:9606	182591	1902	collagen type VII alpha 1 chain	gene	biological_process-&-1&-GO:0010951-&&-negative regulation of endopeptidase activity-%%-GO:0008544-&&-epidermis development-%%-GO:0030198-&&-extracellular matrix organization-%%-GO:0030574-&&-collagen catabolic process-%%-GO:0035987-&&-endodermal cell differentiation-%%-GO:0007155-&&-cell adhesion-%%-GO:0048208-&&-COPII vesicle coating-%%-GO:0006888-&&-ER to Golgi vesicle-mediated transport|cellul…	G:9606:COL7A1			KEGG-&-1&-hsa04974-&&-Protein digestion and absorption	COL7A1	Homo sapiens (Human)-&&-9606	Gene Symbol-&-1&-COL7A1	3	COL7A1	FALSE	COL7A1
taxon:9606	174397	1902	influenza virus NS1A binding protein	gene	biological_process-&-1&-GO:0006383-&&-transcription from RNA polymerase III promoter-%%-GO:0009615-&&-response to virus-%%-GO:0008380-&&-RNA splicing-%%-GO:2001243-&&-negative regulation of intrinsic apoptotic signaling pathway|cellular_component-&-1&-GO:0005829-&&-cytosol-%%-GO:0005681-&&-spliceosomal complex-%%-GO:0005667-&&-transcription factor complex-%%-GO:0015629-&&-actin cytoskeleton-%%-GO…	G:9606:IVNS1ABP			KEGG-&-1&-hsa05164-&&-Influenza A	IVNS1ABP	Homo sapiens (Human)-&&-9606	Gene Symbol-&-1&-IVNS1ABP	15	IVNS1ABP	FALSE	IVNS1ABP
taxon:9606	174402	1902	trans-golgi network protein 2	gene	biological_process-&-1&-GO:0006895-&&-Golgi to endosome transport-%%-GO:0061024-&&-membrane organization|cellular_component-&-1&-GO:0005829-&&-cytosol-%%-GO:0005768-&&-endosome-%%-GO:0016021-&&-integral component of membrane-%%-GO:0030133-&&-transport vesicle-%%-GO:0005886-&&-plasma membrane-%%-GO:0005654-&&-nucleoplasm-%%-GO:0030140-&&-trans-Golgi network transport vesicle-%%-GO:0030665-&&-clath…	G:9606:TGOLN2				TGOLN2	Homo sapiens (Human)-&&-9606	Gene Symbol-&-1&-TGOLN2	14	TGOLN2	FALSE	TGOLN2
taxon:9606	168256	1902	MORC family CW-type zinc finger 4	gene	cellular_component-&-1&-GO:0005654-&&-nucleoplasm|molecular_function-&-1&-GO:0008270-&&-zinc ion binding-%%-GO:0005515-&&-protein binding	G:9606:MORC4				MORC4	Homo sapiens (Human)-&&-9606	Gene Symbol-&-1&-MORC4	2	MORC4	FALSE	MORC4
taxon:9606	180555	1902	hypoxanthine phosphoribosyltransferase 1	gene	biological_process-&-1&-GO:0006166-&&-purine ribonucleoside salvage-%%-GO:0046038-&&-GMP catabolic process-%%-GO:0045964-&&-positive regulation of dopamine metabolic process-%%-GO:0046100-&&-hypoxanthine metabolic process-%%-GO:0006164-&&-purine nucleotide biosynthetic process-%%-GO:0021756-&&-striatum development-%%-GO:0051289-&&-protein homotetramerization-%%-GO:0048813-&&-dendrite morphogenesi…	G:9606:HPRT1			KEGG-&-1&-hsa00230-&&-Purine metabolism-%%-hsa01100-&&-Metabolic pathways-%%-hsa00983-&&-Drug metabolism - other enzymes	HPRT1	Homo sapiens (Human)-&&-9606	Gene Symbol-&-1&-HPRT1	14	HPRT1	FALSE	HPRT1
taxon:9606	174409	1902	PDZ and LIM domain 5	gene	biological_process-&-1&-GO:0051963-&&-regulation of synapse assembly-%%-GO:0061001-&&-regulation of dendritic spine morphogenesis-%%-GO:0061049-&&-cell growth involved in cardiac muscle cell development-%%-GO:0098609-&&-cell-cell adhesion|cellular_component-&-1&-GO:0014069-&&-postsynaptic density-%%-GO:0043005-&&-neuron projection-%%-GO:0016020-&&-membrane-%%-GO:0045211-&&-postsynaptic membrane-%…	G:9606:PDLIM5				PDLIM5	Homo sapiens (Human)-&&-9606	Gene Symbol-&-1&-PDLIM5	16	PDLIM5	FALSE	PDLIM5
taxon:9606	180563	1902	haptoglobin	gene	biological_process-&-1&-GO:0010942-&&-positive regulation of cell death-%%-GO:0006953-&&-acute-phase response-%%-GO:0042542-&&-response to hydrogen peroxide-%%-GO:0006898-&&-receptor-mediated endocytosis-%%-GO:0098869-&&-cellular oxidant detoxification-%%-GO:0051354-&&-negative regulation of oxidoreductase activity-%%-GO:0006952-&&-defense response-%%-GO:0042742-&&-defense response to bacterium-%…	G:9606:HP				HP	Homo sapiens (Human)-&&-9606	Gene Symbol-&-1&-HP	5	HP	FALSE	HP
taxon:9606	174416	1902	SH2B adaptor protein 2	gene	biological_process-&-1&-GO:0035556-&&-intracellular signal transduction-%%-GO:0008286-&&-insulin receptor signaling pathway-%%-GO:0009967-&&-positive regulation of signal transduction-%%-GO:0007165-&&-signal transduction-%%-GO:0046425-&&-regulation of JAK-STAT cascade-%%-GO:0007596-&&-blood coagulation|cellular_component-&-1&-GO:0005886-&&-plasma membrane-%%-GO:0005829-&&-cytosol-%%-GO:0005737-&&…	G:9606:SH2B2			KEGG-&-1&-hsa04722-&&-Neurotrophin signaling pathway-%%-hsa04910-&&-Insulin signaling pathway	SH2B2	Homo sapiens (Human)-&&-9606	Gene Symbol-&-1&-SH2B2	19	SH2B2	FALSE	SH2B2
taxon:9606	178512	1902	parkin RBR E3 ubiquitin protein ligase	gene	biological_process-&-1&-GO:0001933-&&-negative regulation of protein phosphorylation-%%-GO:0033132-&&-negative regulation of glucokinase activity-%%-GO:0042053-&&-regulation of dopamine metabolic process-%%-GO:0043123-&&-positive regulation of I-kappaB kinase/NF-kappaB signaling-%%-GO:1903265-&&-positive regulation of tumor necrosis factor-mediated signaling pathway-%%-GO:0045732-&&-positive regu…	G:9606:PARK2			KEGG-&-1&-hsa04137-&&-Mitophagy - animal-%%-hsa04141-&&-Protein processing in endoplasmic reticulum-%%-hsa05012-&&-Parkinson disease-%%-hsa04120-&&-Ubiquitin mediated proteolysis	PARK2	Homo sapiens (Human)-&&-9606	Gene Symbol-&-1&-PARK2	109	PARK2	FALSE	PARK2
taxon:9606	174417	1902	CDC42 effector protein 3	gene	biological_process-&-1&-GO:0008360-&&-regulation of cell shape-%%-GO:0031274-&&-positive regulation of pseudopodium assembly-%%-GO:0007266-&&-Rho protein signal transduction-%%-GO:0007165-&&-signal transduction-%%-GO:0030838-&&-positive regulation of actin filament polymerization-%%-GO:0043547-&&-positive regulation of GTPase activity|cellular_component-&-1&-GO:0005829-&&-cytosol-%%-GO:0012505-&&…	G:9606:CDC42EP3				CDC42EP3	Homo sapiens (Human)-&&-9606	Gene Symbol-&-1&-CDC42EP3	3	CDC42EP3	FALSE	CDC42EP3
taxon:9606	178518	1902	p21 (RAC1) activated kinase 3	gene	biological_process-&-1&-GO:0031295-&&-T cell costimulation-%%-GO:0030833-&&-regulation of actin filament polymerization-%%-GO:2000573-&&-positive regulation of DNA biosynthetic process-%%-GO:0000165-&&-MAPK cascade-%%-GO:0050852-&&-T cell receptor signaling pathway-%%-GO:0048013-&&-ephrin receptor signaling pathway-%%-GO:0050808-&&-synapse organization-%%-GO:0007409-&&-axonogenesis-%%-GO:0043525-…	G:9606:PAK3			KEGG-&-1&-hsa04012-&&-ErbB signaling pathway-%%-hsa04014-&&-Ras signaling pathway-%%-hsa04510-&&-Focal adhesion-%%-hsa04810-&&-Regulation of actin cytoskeleton-%%-hsa05211-&&-Renal cell carcinoma-%%-hsa05170-&&-Human immunodeficiency virus 1 infection-%%-hsa04360-&&-Axon guidance-%%-hsa04660-&&-T cell receptor signaling pathway	PAK3	Homo sapiens (Human)-&&-9606	Gene Symbol-&-1&-PAK3	7	PAK3	FALSE	PAK3
taxon:9606	178522	1902	serpin family E member 1	gene	biological_process-&-1&-GO:0030198-&&-extracellular matrix organization-%%-GO:0051918-&&-negative regulation of fibrinolysis-%%-GO:0090026-&&-positive regulation of monocyte chemotaxis-%%-GO:2000098-&&-negative regulation of smooth muscle cell-matrix adhesion-%%-GO:0001300-&&-chronological cell aging-%%-GO:0030194-&&-positive regulation of blood coagulation-%%-GO:0045766-&&-positive regulation of…	G:9606:SERPINE1	SERPINE1	TRUE	KEGG-&-1&-hsa05142-&&-Chagas disease (American trypanosomiasis)-%%-hsa04933-&&-AGE-RAGE signaling pathway in diabetic complications-%%-hsa04371-&&-Apelin signaling pathway-%%-hsa04066-&&-HIF-1 signaling pathway-%%-hsa04115-&&-p53 signaling pathway-%%-hsa04218-&&-Cellular senescence-%%-hsa04610-&&-Complement and coagulation cascades-%%-hsa04390-&&-Hippo signaling pathway	SERPINE1	Homo sapiens (Human)-&&-9606	Gene Symbol-&-1&-SERPINE1	22	SERPINE1	FALSE	SERPINE1
taxon:9606	180570	1902	homeobox D4	gene	biological_process-&-1&-GO:0006366-&&-transcription from RNA polymerase II promoter-%%-GO:0007275-&&-multicellular organism development-%%-GO:0048704-&&-embryonic skeletal system morphogenesis-%%-GO:0045944-&&-positive regulation of transcription from RNA polymerase II promoter-%%-GO:0009952-&&-anterior/posterior pattern specification-%%-GO:0048863-&&-stem cell differentiation|cellular_component-…	G:9606:HOXD4				HOXD4	Homo sapiens (Human)-&&-9606	Gene Symbol-&-1&-HOXD4	3	HOXD4	FALSE	HOXD4
taxon:9606	182619	1902	polo like kinase 3	gene	biological_process-&-1&-GO:0006970-&&-response to osmotic stress-%%-GO:0007113-&&-endomitotic cell cycle-%%-GO:0090316-&&-positive regulation of intracellular protein transport-%%-GO:0051302-&&-regulation of cell division-%%-GO:1901796-&&-regulation of signal transduction by p53 class mediator-%%-GO:0000082-&&-G1/S transition of mitotic cell cycle-%%-GO:0090166-&&-Golgi disassembly-%%-GO:0000122-…	G:9606:PLK3			KEGG-&-1&-hsa04068-&&-FoxO signaling pathway-%%-hsa04625-&&-C-type lectin receptor signaling pathway-%%-hsa05152-&&-Tuberculosis	PLK3	Homo sapiens (Human)-&&-9606	Gene Symbol-&-1&-PLK3	6	PLK3	FALSE	PLK3
taxon:9606	178520	1902	p21 (RAC1) activated kinase 1	gene	biological_process-&-1&-GO:1904707-&&-positive regulation of vascular smooth muscle cell proliferation-%%-GO:0038096-&&-Fc-gamma receptor signaling pathway involved in phagocytosis-%%-GO:0006915-&&-apoptotic process-%%-GO:0021549-&&-cerebellum development-%%-GO:2001275-&&-positive regulation of glucose import in response to insulin stimulus-%%-GO:0050852-&&-T cell receptor signaling pathway-%%-GO…	G:9606:PAK1			KEGG-&-1&-hsa04024-&&-cAMP signaling pathway-%%-hsa04625-&&-C-type lectin receptor signaling pathway-%%-hsa04014-&&-Ras signaling pathway-%%-hsa05120-&&-Epithelial cell signaling in Helicobacter pylori infection-%%-hsa04510-&&-Focal adhesion-%%-hsa04810-&&-Regulation of actin cytoskeleton-%%-hsa05205-&&-Proteoglycans in cancer-%%-hsa05211-&&-Renal cell carcinoma-%%-hsa04650-&&-Natural killer cell…	PAK1	Homo sapiens (Human)-&&-9606	Gene Symbol-&-1&-PAK1	36	PAK1	FALSE	PAK1
taxon:9606	164184	1902	family with sequence similarity 117 member B	gene	molecular_function-&-1&-GO:0005515-&&-protein binding	G:9606:FAM117B				FAM117B	Homo sapiens (Human)-&&-9606	Gene Symbol-&-1&-FAM117B	6	FAM117B	FALSE	FAM117B
taxon:9606	178527	1902	platelet activating factor acetylhydrolase 1b catalytic subunit 2	gene	biological_process-&-1&-GO:0016239-&&-positive regulation of macroautophagy-%%-GO:0007420-&&-brain development-%%-GO:0006629-&&-lipid metabolic process-%%-GO:0007283-&&-spermatogenesis-%%-GO:0016042-&&-lipid catabolic process-%%-GO:0043312-&&-neutrophil degranulation|cellular_component-&-1&-GO:0005886-&&-plasma membrane-%%-GO:0034774-&&-secretory granule lumen-%%-GO:1904813-&&-ficolin-1-rich gran…	G:9606:PAFAH1B2			KEGG-&-1&-hsa01100-&&-Metabolic pathways-%%-hsa00565-&&-Ether lipid metabolism	PAFAH1B2	Homo sapiens (Human)-&&-9606	Gene Symbol-&-1&-PAFAH1B2	16	PAFAH1B2	FALSE	PAFAH1B2
taxon:9606	178524	1902	peroxiredoxin 1	gene	biological_process-&-1&-GO:0042744-&&-hydrogen peroxide catabolic process-%%-GO:0001895-&&-retina homeostasis-%%-GO:0042345-&&-regulation of NF-kappaB import into nucleus-%%-GO:0055114-&&-oxidation-reduction process-%%-GO:0032872-&&-regulation of stress-activated MAPK cascade-%%-GO:0000302-&&-response to reactive oxygen species-%%-GO:0045454-&&-cell redox homeostasis-%%-GO:0001501-&&-skeletal sys…	G:9606:PRDX1			KEGG-&-1&-hsa04146-&&-Peroxisome	PRDX1	Homo sapiens (Human)-&&-9606	Gene Symbol-&-1&-PRDX1	44	PRDX1	FALSE	PRDX1
taxon:9606	178531	1902	furin, paired basic amino acid cleaving enzyme	gene	biological_process-&-1&-GO:0010951-&&-negative regulation of endopeptidase activity-%%-GO:0030198-&&-extracellular matrix organization-%%-GO:0030574-&&-collagen catabolic process-%%-GO:0045714-&&-regulation of low-density lipoprotein particle receptor biosynthetic process-%%-GO:0044267-&&-cellular protein metabolic process-%%-GO:0019058-&&-viral life cycle-%%-GO:0032804-&&-negative regulation of …	G:9606:FURIN	FURIN	TRUE	KEGG-&-1&-hsa05164-&&-Influenza A	FURIN	Homo sapiens (Human)-&&-9606	Gene Symbol-&-1&-FURIN	35	FURIN	FALSE	FURIN
taxon:9606	180576	1902	homeobox C11	gene	biological_process-&-1&-GO:0006366-&&-transcription from RNA polymerase II promoter-%%-GO:0007492-&&-endoderm development-%%-GO:0001759-&&-organ induction-%%-GO:0009954-&&-proximal/distal pattern formation-%%-GO:0001656-&&-metanephros development-%%-GO:0042733-&&-embryonic digit morphogenesis-%%-GO:0045944-&&-positive regulation of transcription from RNA polymerase II promoter-%%-GO:0009952-&&-an…	G:9606:HOXC11				HOXC11	Homo sapiens (Human)-&&-9606	Gene Symbol-&-1&-HOXC11	3	HOXC11	FALSE	HOXC11
taxon:9606	180582	1902	stratifin	gene	biological_process-&-1&-GO:0045606-&&-positive regulation of epidermal cell differentiation-%%-GO:0061024-&&-membrane organization-%%-GO:0031424-&&-keratinization-%%-GO:0007165-&&-signal transduction-%%-GO:0030307-&&-positive regulation of cell growth-%%-GO:0006469-&&-negative regulation of protein kinase activity-%%-GO:0046827-&&-positive regulation of protein export from nucleus-%%-GO:0061436-&…	G:9606:SFN			KEGG-&-1&-hsa04110-&&-Cell cycle-%%-hsa04960-&&-Aldosterone-regulated sodium reabsorption-%%-hsa04115-&&-p53 signaling pathway	SFN	Homo sapiens (Human)-&&-9606	Gene Symbol-&-1&-SFN	62	SFN	FALSE	SFN
taxon:9606	178535	1902	phosphatidylethanolamine binding protein 1	gene	biological_process-&-1&-GO:0010951-&&-negative regulation of endopeptidase activity-%%-GO:0000165-&&-MAPK cascade|cellular_component-&-1&-GO:0005634-&&-nucleus-%%-GO:0005829-&&-cytosol-%%-GO:0070062-&&-extracellular exosome|molecular_function-&-1&-GO:0003723-&&-RNA binding-%%-GO:0005524-&&-ATP binding-%%-GO:0004867-&&-serine-type endopeptidase inhibitor activity-%%-GO:0008429-&&-phosphatidylethan…	G:9606:PEBP1				PEBP1	Homo sapiens (Human)-&&-9606	Gene Symbol-&-1&-PEBP1	20	PEBP1	FALSE	PEBP1
taxon:9606	174440	1902	TNFAIP3 interacting protein 1	gene	biological_process-&-1&-GO:0016579-&&-protein deubiquitination-%%-GO:0050729-&&-positive regulation of inflammatory response-%%-GO:0006954-&&-inflammatory response-%%-GO:0070373-&&-negative regulation of ERK1 and ERK2 cascade-%%-GO:0006412-&&-translation-%%-GO:0045944-&&-positive regulation of transcription from RNA polymerase II promoter-%%-GO:0007159-&&-leukocyte cell-cell adhesion-%%-GO:008503…	G:9606:TNIP1				TNIP1	Homo sapiens (Human)-&&-9606	Gene Symbol-&-1&-TNIP1	20	TNIP1	FALSE	TNIP1
taxon:9606	178537	1902	prolyl 4-hydroxylase subunit beta	gene	biological_process-&-1&-GO:0042158-&&-lipoprotein biosynthetic process-%%-GO:0034976-&&-response to endoplasmic reticulum stress-%%-GO:0006457-&&-protein folding-%%-GO:0000302-&&-response to reactive oxygen species-%%-GO:0018401-&&-peptidyl-proline hydroxylation to 4-hydroxy-L-proline-%%-GO:0045454-&&-cell redox homeostasis-%%-GO:0071456-&&-cellular response to hypoxia-%%-GO:1902175-&&-regulation…	G:9606:P4HB			KEGG-&-1&-hsa04141-&&-Protein processing in endoplasmic reticulum	P4HB	Homo sapiens (Human)-&&-9606	Gene Symbol-&-1&-P4HB	48	P4HB	FALSE	P4HB
taxon:9606	182643	1902	C-C motif chemokine receptor 1	gene	biological_process-&-1&-GO:0006874-&&-cellular calcium ion homeostasis-%%-GO:0090026-&&-positive regulation of monocyte chemotaxis-%%-GO:0007267-&&-cell-cell signaling-%%-GO:0009611-&&-response to wounding-%%-GO:0007204-&&-positive regulation of cytosolic calcium ion concentration-%%-GO:0019221-&&-cytokine-mediated signaling pathway-%%-GO:0006816-&&-calcium ion transport-%%-GO:0002407-&&-dendriti…	G:9606:CCR1	CCR1	TRUE	KEGG-&-1&-hsa04060-&&-Cytokine-cytokine receptor interaction-%%-hsa05167-&&-Kaposi sarcoma-associated herpesvirus infection-%%-hsa04062-&&-Chemokine signaling pathway-%%-hsa05163-&&-Human cytomegalovirus infection	CCR1	Homo sapiens (Human)-&&-9606	Gene Symbol-&-1&-CCR1	34	CCR1	FALSE	CCR1
taxon:9606	182640	1902	C-C motif chemokine receptor 5 (gene/pseudogene)	gene	biological_process-&-1&-GO:0023052-&&-signaling-%%-GO:0007267-&&-cell-cell signaling-%%-GO:0014808-&&-release of sequestered calcium ion into cytosol by sarcoplasmic reticulum-%%-GO:0006816-&&-calcium ion transport-%%-GO:0002407-&&-dendritic cell chemotaxis-%%-GO:0071222-&&-cellular response to lipopolysaccharide-%%-GO:0070098-&&-chemokine-mediated signaling pathway-%%-GO:0000165-&&-MAPK cascade-…	G:9606:CCR5			KEGG-&-1&-hsa05145-&&-Toxoplasmosis-%%-hsa04060-&&-Cytokine-cytokine receptor interaction-%%-hsa04144-&&-Endocytosis-%%-hsa05167-&&-Kaposi sarcoma-associated herpesvirus infection-%%-hsa04062-&&-Chemokine signaling pathway-%%-hsa05203-&&-Viral carcinogenesis-%%-hsa05170-&&-Human immunodeficiency virus 1 infection-%%-hsa05163-&&-Human cytomegalovirus infection	CCR5	Homo sapiens (Human)-&&-9606	Gene Symbol-&-1&-CCR5	33	CCR5	FALSE	CCR5
taxon:9606	170358	1902	BCAS3, microtubule associated cell migration factor	gene	biological_process-&-1&-GO:2000251-&&-positive regulation of actin cytoskeleton reorganization-%%-GO:0010595-&&-positive regulation of endothelial cell migration-%%-GO:0043085-&&-positive regulation of catalytic activity-%%-GO:0090316-&&-positive regulation of intracellular protein transport-%%-GO:0001525-&&-angiogenesis-%%-GO:2000114-&&-regulation of establishment of cell polarity-%%-GO:0007030-…	G:9606:BCAS3				BCAS3	Homo sapiens (Human)-&&-9606	Gene Symbol-&-1&-BCAS3	13	BCAS3	FALSE	BCAS3
taxon:9606	180598	1902	G protein subunit gamma 10	gene	biological_process-&-1&-GO:0071377-&&-cellular response to glucagon stimulus-%%-GO:0007165-&&-signal transduction-%%-GO:0007186-&&-G-protein coupled receptor signaling pathway|cellular_component-&-1&-GO:0005834-&&-heterotrimeric G-protein complex-%%-GO:0070062-&&-extracellular exosome-%%-GO:0005886-&&-plasma membrane|molecular_function-&-1&-GO:0004871-&&-signal transducer activity-%%-GO:0003924-&…	G:9606:GNG10			KEGG-&-1&-hsa04724-&&-Glutamatergic synapse-%%-hsa04713-&&-Circadian entrainment-%%-hsa05167-&&-Kaposi sarcoma-associated herpesvirus infection-%%-hsa04014-&&-Ras signaling pathway-%%-hsa04727-&&-GABAergic synapse-%%-hsa04371-&&-Apelin signaling pathway-%%-hsa04723-&&-Retrograde endocannabinoid signaling-%%-hsa04151-&&-PI3K-Akt signaling pathway-%%-hsa04725-&&-Cholinergic synapse-%%-hsa04728-&&-D…	GNG10	Homo sapiens (Human)-&&-9606	Gene Symbol-&-1&-GNG10	4	GNG10	FALSE	GNG10
taxon:9606	182647	1902	clathrin heavy chain	gene	biological_process-&-1&-GO:0061024-&&-membrane organization-%%-GO:0001649-&&-osteoblast differentiation-%%-GO:0006886-&&-intracellular protein transport-%%-GO:0051301-&&-cell division-%%-GO:1900126-&&-negative regulation of hyaluronan biosynthetic process-%%-GO:0060071-&&-Wnt signaling pathway, planar cell polarity pathway-%%-GO:0060236-&&-regulation of mitotic spindle organization-%%-GO:0007018-…	G:9606:CLTC			KEGG-&-1&-hsa05100-&&-Bacterial invasion of epithelial cells-%%-hsa04721-&&-Synaptic vesicle cycle-%%-hsa04144-&&-Endocytosis-%%-hsa04961-&&-Endocrine and other factor-regulated calcium reabsorption-%%-hsa04142-&&-Lysosome-%%-hsa05016-&&-Huntington disease	CLTC	Homo sapiens (Human)-&&-9606	Gene Symbol-&-1&-CLTC	92	CLTC	FALSE	CLTC
taxon:9606	174459	1902	branched chain ketoacid dehydrogenase kinase	gene	biological_process-&-1&-GO:0016310-&&-phosphorylation-%%-GO:0009083-&&-branched-chain amino acid catabolic process-%%-GO:0006468-&&-protein phosphorylation-%%-GO:0009063-&&-cellular amino acid catabolic process|cellular_component-&-1&-GO:0005947-&&-mitochondrial alpha-ketoglutarate dehydrogenase complex-%%-GO:0005759-&&-mitochondrial matrix-%%-GO:0005739-&&-mitochondrion|molecular_function-&-1&-G…	G:9606:BCKDK				BCKDK	Homo sapiens (Human)-&&-9606	Gene Symbol-&-1&-BCKDK	4	BCKDK	FALSE	BCKDK
taxon:9606	168313	1902	mitochondrial ribosomal protein S25	gene	biological_process-&-1&-GO:0070125-&&-mitochondrial translational elongation-%%-GO:0070126-&&-mitochondrial translational termination|cellular_component-&-1&-GO:0005840-&&-ribosome-%%-GO:0005739-&&-mitochondrion-%%-GO:0005743-&&-mitochondrial inner membrane|molecular_function-&-1&-GO:0003735-&&-structural constituent of ribosome	G:9606:MRPS25				MRPS25	Homo sapiens (Human)-&&-9606	Gene Symbol-&-1&-MRPS25	8	MRPS25	FALSE	MRPS25
taxon:9606	180605	1902	G protein subunit beta 2	gene	biological_process-&-1&-GO:0006457-&&-protein folding-%%-GO:0071377-&&-cellular response to glucagon stimulus-%%-GO:0007186-&&-G-protein coupled receptor signaling pathway-%%-GO:0065009-&&-regulation of molecular function|cellular_component-&-1&-GO:0005765-&&-lysosomal membrane-%%-GO:0048471-&&-perinuclear region of cytoplasm-%%-GO:0070062-&&-extracellular exosome-%%-GO:0043209-&&-myelin sheath-%…	G:9606:GNB2			KEGG-&-1&-hsa04724-&&-Glutamatergic synapse-%%-hsa04713-&&-Circadian entrainment-%%-hsa05167-&&-Kaposi sarcoma-associated herpesvirus infection-%%-hsa04727-&&-GABAergic synapse-%%-hsa04014-&&-Ras signaling pathway-%%-hsa04371-&&-Apelin signaling pathway-%%-hsa04723-&&-Retrograde endocannabinoid signaling-%%-hsa04151-&&-PI3K-Akt signaling pathway-%%-hsa04728-&&-Dopaminergic synapse-%%-hsa04725-&&-…	GNB2	Homo sapiens (Human)-&&-9606	Gene Symbol-&-1&-GNB2	36	GNB2	FALSE	GNB2
taxon:9606	178563	1902	orosomucoid 1	gene	biological_process-&-1&-GO:0032715-&&-negative regulation of interleukin-6 production-%%-GO:0043312-&&-neutrophil degranulation-%%-GO:0006953-&&-acute-phase response-%%-GO:0002682-&&-regulation of immune system process-%%-GO:0006954-&&-inflammatory response-%%-GO:0032720-&&-negative regulation of tumor necrosis factor production-%%-GO:0002576-&&-platelet degranulation|cellular_component-&-1&-GO:0…	G:9606:ORM1				ORM1	Homo sapiens (Human)-&&-9606	Gene Symbol-&-1&-ORM1	4	ORM1	FALSE	ORM1
taxon:9606	176513	1902	docking protein 2	gene	biological_process-&-1&-GO:0007411-&&-axon guidance-%%-GO:0050900-&&-leukocyte migration-%%-GO:0007169-&&-transmembrane receptor protein tyrosine kinase signaling pathway-%%-GO:0007166-&&-cell surface receptor signaling pathway-%%-GO:0007165-&&-signal transduction-%%-GO:0007265-&&-Ras protein signal transduction|cellular_component-&-1&-GO:0005829-&&-cytosol|molecular_function-&-1&-GO:0005057-&&-s…	G:9606:DOK2				DOK2	Homo sapiens (Human)-&&-9606	Gene Symbol-&-1&-DOK2	19	DOK2	FALSE	DOK2
taxon:9606	182662	1902	chloride intracellular channel 1	gene	biological_process-&-1&-GO:0006821-&&-chloride transport-%%-GO:0070527-&&-platelet aggregation-%%-GO:0034765-&&-regulation of ion transmembrane transport-%%-GO:0007165-&&-signal transduction-%%-GO:0045669-&&-positive regulation of osteoblast differentiation-%%-GO:0051881-&&-regulation of mitochondrial membrane potential-%%-GO:0051726-&&-regulation of cell cycle-%%-GO:1902476-&&-chloride transmemb…	G:9606:CLIC1				CLIC1	Homo sapiens (Human)-&&-9606	Gene Symbol-&-1&-CLIC1	24	CLIC1	FALSE	CLIC1
taxon:9606	178567	1902	origin recognition complex subunit 4	gene	biological_process-&-1&-GO:0000082-&&-G1/S transition of mitotic cell cycle-%%-GO:0006270-&&-DNA replication initiation-%%-GO:0006260-&&-DNA replication|cellular_component-&-1&-GO:0005634-&&-nucleus-%%-GO:0005664-&&-nuclear origin of replication recognition complex-%%-GO:0000808-&&-origin recognition complex-%%-GO:0005829-&&-cytosol-%%-GO:0005730-&&-nucleolus-%%-GO:0000784-&&-nuclear chromosome, …	G:9606:ORC4			KEGG-&-1&-hsa04110-&&-Cell cycle	ORC4	Homo sapiens (Human)-&&-9606	Gene Symbol-&-1&-ORC4	16	ORC4	FALSE	ORC4
taxon:9606	180612	1902	G protein subunit alpha q	gene	biological_process-&-1&-GO:0016322-&&-neuron remodeling-%%-GO:0048066-&&-developmental pigmentation-%%-GO:0006469-&&-negative regulation of protein kinase activity-%%-GO:0007507-&&-heart development-%%-GO:0009649-&&-entrainment of circadian clock-%%-GO:0042711-&&-maternal behavior-%%-GO:0007596-&&-blood coagulation-%%-GO:0007215-&&-glutamate receptor signaling pathway-%%-GO:0007189-&&-adenylate c…	G:9606:GNAQ			KEGG-&-1&-hsa04971-&&-Gastric acid secretion-%%-hsa04713-&&-Circadian entrainment-%%-hsa04371-&&-Apelin signaling pathway-%%-hsa04918-&&-Thyroid hormone synthesis-%%-hsa04961-&&-Endocrine and other factor-regulated calcium reabsorption-%%-hsa04725-&&-Cholinergic synapse-%%-hsa04728-&&-Dopaminergic synapse-%%-hsa05170-&&-Human immunodeficiency virus 1 infection-%%-hsa04928-&&-Parathyroid hormone s…	GNAQ	Homo sapiens (Human)-&&-9606	Gene Symbol-&-1&-GNAQ	21	GNAQ	FALSE	GNAQ
taxon:9606	180613	1902	G protein subunit alpha o1	gene	biological_process-&-1&-GO:0042542-&&-response to hydrogen peroxide-%%-GO:0006457-&&-protein folding-%%-GO:0034097-&&-response to cytokine-%%-GO:0008016-&&-regulation of heart contraction-%%-GO:0051926-&&-negative regulation of calcium ion transport-%%-GO:0007188-&&-adenylate cyclase-modulating G-protein coupled receptor signaling pathway-%%-GO:0042493-&&-response to drug-%%-GO:0043547-&&-positiv…	G:9606:GNAO1			KEGG-&-1&-hsa05142-&&-Chagas disease (American trypanosomiasis)-%%-hsa04724-&&-Glutamatergic synapse-%%-hsa04713-&&-Circadian entrainment-%%-hsa04727-&&-GABAergic synapse-%%-hsa04723-&&-Retrograde endocannabinoid signaling-%%-hsa04725-&&-Cholinergic synapse-%%-hsa04728-&&-Dopaminergic synapse-%%-hsa05170-&&-Human immunodeficiency virus 1 infection-%%-hsa05145-&&-Toxoplasmosis-%%-hsa04926-&&-Relax…	GNAO1	Homo sapiens (Human)-&&-9606	Gene Symbol-&-1&-GNAO1	13	GNAO1	FALSE	GNAO1
taxon:9606	180618	1902	G protein subunit alpha i1	gene	biological_process-&-1&-GO:0006457-&&-protein folding-%%-GO:0051301-&&-cell division-%%-GO:0007188-&&-adenylate cyclase-modulating G-protein coupled receptor signaling pathway-%%-GO:0043434-&&-response to peptide hormone-%%-GO:0007186-&&-G-protein coupled receptor signaling pathway-%%-GO:1904322-&&-cellular response to forskolin-%%-GO:0043949-&&-regulation of cAMP-mediated signaling-%%-GO:0007193…	G:9606:GNAI1			KEGG-&-1&-hsa04971-&&-Gastric acid secretion-%%-hsa04713-&&-Circadian entrainment-%%-hsa05133-&&-Pertussis-%%-hsa04727-&&-GABAergic synapse-%%-hsa04371-&&-Apelin signaling pathway-%%-hsa05012-&&-Parkinson disease-%%-hsa04728-&&-Dopaminergic synapse-%%-hsa04725-&&-Cholinergic synapse-%%-hsa05170-&&-Human immunodeficiency virus 1 infection-%%-hsa04928-&&-Parathyroid hormone synthesis, secretion and…	GNAI1	Homo sapiens (Human)-&&-9606	Gene Symbol-&-1&-GNAI1	18	GNAI1	FALSE	GNAI1
taxon:9606	176523	1902	ectodermal-neural cortex 1	gene	biological_process-&-1&-GO:0010976-&&-positive regulation of neuron projection development-%%-GO:0007399-&&-nervous system development-%%-GO:0007275-&&-multicellular organism development-%%-GO:0017148-&&-negative regulation of translation-%%-GO:0016567-&&-protein ubiquitination-%%-GO:0010499-&&-proteasomal ubiquitin-independent protein catabolic process|cellular_component-&-1&-GO:0005634-&&-nucle…	G:9606:ENC1				ENC1	Homo sapiens (Human)-&&-9606	Gene Symbol-&-1&-ENC1	9	ENC1	FALSE	ENC1
taxon:9606	178571	1902	OPA1, mitochondrial dynamin like GTPase	gene	biological_process-&-1&-GO:0003374-&&-dynamin family protein polymerization involved in mitochondrial fission-%%-GO:0006915-&&-apoptotic process-%%-GO:0007007-&&-inner mitochondrial membrane organization-%%-GO:0042981-&&-regulation of apoptotic process-%%-GO:0007005-&&-mitochondrion organization-%%-GO:0000002-&&-mitochondrial genome maintenance-%%-GO:0048312-&&-intracellular distribution of mitoc…	G:9606:OPA1				OPA1	Homo sapiens (Human)-&&-9606	Gene Symbol-&-1&-OPA1	16	OPA1	FALSE	OPA1
taxon:9606	180617	1902	G protein subunit alpha i2	gene	biological_process-&-1&-GO:0006457-&&-protein folding-%%-GO:0007194-&&-negative regulation of adenylate cyclase activity-%%-GO:0051301-&&-cell division-%%-GO:0001973-&&-adenosine receptor signaling pathway-%%-GO:0007165-&&-signal transduction-%%-GO:0007213-&&-G-protein coupled acetylcholine receptor signaling pathway-%%-GO:0007193-&&-adenylate cyclase-inhibiting G-protein coupled receptor signali…	G:9606:GNAI2			KEGG-&-1&-hsa04971-&&-Gastric acid secretion-%%-hsa04713-&&-Circadian entrainment-%%-hsa05133-&&-Pertussis-%%-hsa04727-&&-GABAergic synapse-%%-hsa04371-&&-Apelin signaling pathway-%%-hsa04728-&&-Dopaminergic synapse-%%-hsa05012-&&-Parkinson disease-%%-hsa04725-&&-Cholinergic synapse-%%-hsa04928-&&-Parathyroid hormone synthesis, secretion and action-%%-hsa04670-&&-Leukocyte transendothelial migrat…	GNAI2	Homo sapiens (Human)-&&-9606	Gene Symbol-&-1&-GNAI2	22	GNAI2	FALSE	GNAI2
taxon:9606	176527	1902	phosphoinositide-3-kinase regulatory subunit 3	gene	biological_process-&-1&-GO:0043551-&&-regulation of phosphatidylinositol 3-kinase activity-%%-GO:0036092-&&-phosphatidylinositol-3-phosphate biosynthetic process-%%-GO:0006661-&&-phosphatidylinositol biosynthetic process-%%-GO:2001275-&&-positive regulation of glucose import in response to insulin stimulus-%%-GO:0008286-&&-insulin receptor signaling pathway|cellular_component-&-1&-GO:0005829-&&-c…	G:9606:PIK3R3			KEGG-&-1&-hsa01521-&&-EGFR tyrosine kinase inhibitor resistance-%%-hsa04068-&&-FoxO signaling pathway-%%-hsa05167-&&-Kaposi sarcoma-associated herpesvirus infection-%%-hsa04933-&&-AGE-RAGE signaling pathway in diabetic complications-%%-hsa04630-&&-JAK-STAT signaling pathway-%%-hsa04510-&&-Focal adhesion-%%-hsa04810-&&-Regulation of actin cytoskeleton-%%-hsa04725-&&-Cholinergic synapse-%%-hsa04650…	PIK3R3	Homo sapiens (Human)-&&-9606	Gene Symbol-&-1&-PIK3R3	46	PIK3R3	FALSE	PIK3R3
taxon:9606	182669	1902	BUB1 mitotic checkpoint serine/threonine kinase	gene	biological_process-&-1&-GO:0007094-&&-mitotic spindle assembly checkpoint-%%-GO:0051983-&&-regulation of chromosome segregation-%%-GO:0006915-&&-apoptotic process-%%-GO:0051301-&&-cell division-%%-GO:0007063-&&-regulation of sister chromatid cohesion-%%-GO:0007067-&&-mitotic nuclear division-%%-GO:0006468-&&-protein phosphorylation-%%-GO:0016032-&&-viral process-%%-GO:0007062-&&-sister chromatid …	G:9606:BUB1			KEGG-&-1&-hsa04110-&&-Cell cycle-%%-hsa04914-&&-Progesterone-mediated oocyte maturation-%%-hsa04114-&&-Oocyte meiosis	BUB1	Homo sapiens (Human)-&&-9606	Gene Symbol-&-1&-BUB1	26	BUB1	FALSE	BUB1
taxon:9606	180621	1902	G protein subunit alpha 11	gene	biological_process-&-1&-GO:0048066-&&-developmental pigmentation-%%-GO:0007213-&&-G-protein coupled acetylcholine receptor signaling pathway-%%-GO:0030168-&&-platelet activation-%%-GO:0007507-&&-heart development-%%-GO:0060158-&&-phospholipase C-activating dopamine receptor signaling pathway-%%-GO:0009649-&&-entrainment of circadian clock-%%-GO:0007165-&&-signal transduction-%%-GO:0007188-&&-aden…	G:9606:GNA11			KEGG-&-1&-hsa05142-&&-Chagas disease (American trypanosomiasis)-%%-hsa04911-&&-Insulin secretion-%%-hsa04725-&&-Cholinergic synapse-%%-hsa05170-&&-Human immunodeficiency virus 1 infection-%%-hsa04928-&&-Parathyroid hormone synthesis, secretion and action-%%-hsa05146-&&-Amoebiasis-%%-hsa04270-&&-Vascular smooth muscle contraction-%%-hsa04730-&&-Long-term depression-%%-hsa04927-&&-Cortisol synthesi…	GNA11	Homo sapiens (Human)-&&-9606	Gene Symbol-&-1&-GNA11	10	GNA11	FALSE	GNA11
taxon:9606	182672	1902	Bruton tyrosine kinase	gene	biological_process-&-1&-GO:0007169-&&-transmembrane receptor protein tyrosine kinase signaling pathway-%%-GO:0035556-&&-intracellular signal transduction-%%-GO:0030889-&&-negative regulation of B cell proliferation-%%-GO:0050853-&&-B cell receptor signaling pathway-%%-GO:0038083-&&-peptidyl-tyrosine autophosphorylation-%%-GO:0002250-&&-adaptive immune response-%%-GO:0098761-&&-cellular response t…	G:9606:BTK			KEGG-&-1&-hsa04380-&&-Osteoclast differentiation-%%-hsa04064-&&-NF-kappa B signaling pathway-%%-hsa05169-&&-Epstein-Barr virus infection-%%-hsa04611-&&-Platelet activation-%%-hsa04664-&&-Fc epsilon RI signaling pathway-%%-hsa04662-&&-B cell receptor signaling pathway-%%-hsa05340-&&-Primary immunodeficiency	BTK	Homo sapiens (Human)-&&-9606	Gene Symbol-&-1&-BTK	45	BTK	FALSE	BTK
taxon:9606	174480	1902	splicing factor 3b subunit 2	gene	biological_process-&-1&-GO:0000398-&&-mRNA splicing, via spliceosome-%%-GO:0008380-&&-RNA splicing-%%-GO:0006397-&&-mRNA processing-%%-GO:0016032-&&-viral process|cellular_component-&-1&-GO:0071011-&&-precatalytic spliceosome-%%-GO:0005686-&&-U2 snRNP-%%-GO:0005684-&&-U2-type spliceosomal complex-%%-GO:0005689-&&-U12-type spliceosomal complex-%%-GO:0071013-&&-catalytic step 2 spliceosome-%%-GO:00…	G:9606:SF3B2			KEGG-&-1&-hsa03040-&&-Spliceosome	SF3B2	Homo sapiens (Human)-&&-9606	Gene Symbol-&-1&-SF3B2	30	SF3B2	FALSE	SF3B2
taxon:9606	166294	1902	RNA binding motif protein 18	gene	molecular_function-&-1&-GO:0000166-&&-nucleotide binding-%%-GO:0003723-&&-RNA binding	G:9606:RBM18				RBM18	Homo sapiens (Human)-&&-9606	Gene Symbol-&-1&-RBM18	1	RBM18	FALSE	RBM18
taxon:9606	182679	1902	biotinidase	gene	biological_process-&-1&-GO:0007417-&&-central nervous system development-%%-GO:0006768-&&-biotin metabolic process|cellular_component-&-1&-GO:0005576-&&-extracellular region-%%-GO:0005615-&&-extracellular space-%%-GO:0070062-&&-extracellular exosome-%%-GO:0005759-&&-mitochondrial matrix|molecular_function-&-1&-GO:0047708-&&-biotinidase activity-%%-GO:0016810-&&-hydrolase activity, acting on carbo…	G:9606:BTD			KEGG-&-1&-hsa01100-&&-Metabolic pathways-%%-hsa00780-&&-Biotin metabolism-%%-hsa04977-&&-Vitamin digestion and absorption	BTD	Homo sapiens (Human)-&&-9606	Gene Symbol-&-1&-BTD	4	BTD	FALSE	BTD
taxon:9606	174485	1902	COP9 signalosome subunit 5	gene	biological_process-&-1&-GO:0006366-&&-transcription from RNA polymerase II promoter-%%-GO:1990182-&&-exosomal secretion-%%-GO:0016579-&&-protein deubiquitination-%%-GO:0006413-&&-translational initiation-%%-GO:0000715-&&-nucleotide-excision repair, DNA damage recognition-%%-GO:0006283-&&-transcription-coupled nucleotide-excision repair-%%-GO:0046328-&&-regulation of JNK cascade-%%-GO:1903894-&&-r…	G:9606:COPS5				COPS5	Homo sapiens (Human)-&&-9606	Gene Symbol-&-1&-COPS5	158	COPS5	FALSE	COPS5
taxon:9606	170389	1902	DnaJ heat shock protein family (Hsp40) member B12	gene	cellular_component-&-1&-GO:0016021-&&-integral component of membrane-%%-GO:0016020-&&-membrane	G:9606:DNAJB12			KEGG-&-1&-hsa04141-&&-Protein processing in endoplasmic reticulum	DNAJB12	Homo sapiens (Human)-&&-9606	Gene Symbol-&-1&-DNAJB12	5	DNAJB12	FALSE	DNAJB12
taxon:9606	178586	1902	ornithine decarboxylase 1	gene	biological_process-&-1&-GO:0008284-&&-positive regulation of cell proliferation-%%-GO:0042176-&&-regulation of protein catabolic process-%%-GO:0033387-&&-putrescine biosynthetic process from ornithine-%%-GO:0006595-&&-polyamine metabolic process-%%-GO:0009615-&&-response to virus-%%-GO:0006521-&&-regulation of cellular amino acid metabolic process-%%-GO:0001822-&&-kidney development|cellular_comp…	G:9606:ODC1			KEGG-&-1&-hsa01100-&&-Metabolic pathways-%%-hsa00480-&&-Glutathione metabolism-%%-hsa00330-&&-Arginine and proline metabolism	ODC1	Homo sapiens (Human)-&&-9606	Gene Symbol-&-1&-ODC1	7	ODC1	FALSE	ODC1
taxon:9606	182690	1902	BRCA1, DNA repair associated	gene	biological_process-&-1&-GO:0006349-&&-regulation of gene expression by genetic imprinting-%%-GO:0071356-&&-cellular response to tumor necrosis factor-%%-GO:0000731-&&-DNA synthesis involved in DNA repair-%%-GO:0045892-&&-negative regulation of transcription, DNA-templated-%%-GO:0045893-&&-positive regulation of transcription, DNA-templated-%%-GO:0010575-&&-positive regulation of vascular endothel…	G:9606:BRCA1			KEGG-&-1&-hsa03440-&&-Homologous recombination-%%-hsa05206-&&-MicroRNAs in cancer-%%-hsa04151-&&-PI3K-Akt signaling pathway-%%-hsa05224-&&-Breast cancer-%%-hsa04120-&&-Ubiquitin mediated proteolysis-%%-hsa01524-&&-Platinum drug resistance-%%-hsa03460-&&-Fanconi anemia pathway	BRCA1	Homo sapiens (Human)-&&-9606	Gene Symbol-&-1&-BRCA1	153	BRCA1	FALSE	BRCA1
taxon:9606	168355	1902	limb development membrane protein 1	gene	biological_process-&-1&-GO:0042733-&&-embryonic digit morphogenesis|cellular_component-&-1&-GO:0016021-&&-integral component of membrane	G:9606:LMBR1				LMBR1	Homo sapiens (Human)-&&-9606	Gene Symbol-&-1&-LMBR1	3	LMBR1	FALSE	LMBR1
taxon:9606	174499	1902	tyrosine 3-monooxygenase/tryptophan 5-monooxygenase activation protein theta	gene	biological_process-&-1&-GO:0061024-&&-membrane organization-%%-GO:0045892-&&-negative regulation of transcription, DNA-templated-%%-GO:1900740-&&-positive regulation of protein insertion into mitochondrial membrane involved in apoptotic signaling pathway-%%-GO:0021762-&&-substantia nigra development-%%-GO:0006605-&&-protein targeting-%%-GO:0007264-&&-small GTPase mediated signal transduction-%%-G…	G:9606:YWHAQ			KEGG-&-1&-hsa04110-&&-Cell cycle-%%-hsa05160-&&-Hepatitis C-%%-hsa05130-&&-Pathogenic Escherichia coli infection-%%-hsa05203-&&-Viral carcinogenesis-%%-hsa04151-&&-PI3K-Akt signaling pathway-%%-hsa05161-&&-Hepatitis B-%%-hsa04114-&&-Oocyte meiosis-%%-hsa04390-&&-Hippo signaling pathway	YWHAQ	Homo sapiens (Human)-&&-9606	Gene Symbol-&-1&-YWHAQ	126	YWHAQ	FALSE	YWHAQ
taxon:9606	182689	1902	B-Raf proto-oncogene, serine/threonine kinase	gene	biological_process-&-1&-GO:0010628-&&-positive regulation of gene expression-%%-GO:0048680-&&-positive regulation of axon regeneration-%%-GO:0051291-&&-protein heterooligomerization-%%-GO:0009887-&&-animal organ morphogenesis-%%-GO:0090150-&&-establishment of protein localization to membrane-%%-GO:0043367-&&-CD4-positive, alpha-beta T cell differentiation-%%-GO:0051496-&&-positive regulation of s…	G:9606:BRAF			KEGG-&-1&-hsa04068-&&-FoxO signaling pathway-%%-hsa01521-&&-EGFR tyrosine kinase inhibitor resistance-%%-hsa04722-&&-Neurotrophin signaling pathway-%%-hsa05160-&&-Hepatitis C-%%-hsa05221-&&-Acute myeloid leukemia-%%-hsa04510-&&-Focal adhesion-%%-hsa04810-&&-Regulation of actin cytoskeleton-%%-hsa05224-&&-Breast cancer-%%-hsa05212-&&-Pancreatic cancer-%%-hsa04650-&&-Natural killer cell mediated cy…	BRAF	Homo sapiens (Human)-&&-9606	Gene Symbol-&-1&-BRAF	35	BRAF	FALSE	BRAF
taxon:9606	168353	1902	NFKB inhibitor zeta	gene	biological_process-&-1&-GO:0006954-&&-inflammatory response-%%-GO:0006351-&&-transcription, DNA-templated-%%-GO:0006357-&&-regulation of transcription from RNA polymerase II promoter|cellular_component-&-1&-GO:0000932-&&-P-body-%%-GO:0016607-&&-nuclear speck-%%-GO:0005634-&&-nucleus|molecular_function-&-1&-GO:0003712-&&-transcription cofactor activity-%%-GO:0005515-&&-protein binding	G:9606:NFKBIZ			KEGG-&-1&-hsa05202-&&-Transcriptional misregulation in cancer	NFKBIZ	Homo sapiens (Human)-&&-9606	Gene Symbol-&-1&-NFKBIZ	3	NFKBIZ	FALSE	NFKBIZ
taxon:9606	180645	1902	glyoxalase I	gene	biological_process-&-1&-GO:0006749-&&-glutathione metabolic process-%%-GO:0009438-&&-methylglyoxal metabolic process-%%-GO:0043066-&&-negative regulation of apoptotic process-%%-GO:0006357-&&-regulation of transcription from RNA polymerase II promoter-%%-GO:0006090-&&-pyruvate metabolic process-%%-GO:0005975-&&-carbohydrate metabolic process-%%-GO:0030316-&&-osteoclast differentiation|cellular_co…	G:9606:GLO1			KEGG-&-1&-hsa00620-&&-Pyruvate metabolism	GLO1	Homo sapiens (Human)-&&-9606	Gene Symbol-&-1&-GLO1	7	GLO1	FALSE	GLO1
taxon:9606	182702	1902	BMX non-receptor tyrosine kinase	gene	biological_process-&-1&-GO:0007169-&&-transmembrane receptor protein tyrosine kinase signaling pathway-%%-GO:0035556-&&-intracellular signal transduction-%%-GO:0006661-&&-phosphatidylinositol biosynthetic process-%%-GO:0038083-&&-peptidyl-tyrosine autophosphorylation-%%-GO:0045087-&&-innate immune response-%%-GO:0007155-&&-cell adhesion-%%-GO:0007498-&&-mesoderm development-%%-GO:0042127-&&-regul…	G:9606:BMX				BMX	Homo sapiens (Human)-&&-9606	Gene Symbol-&-1&-BMX	20	BMX	FALSE	BMX
taxon:9606	178607	1902	protein tyrosine kinase 6	gene	biological_process-&-1&-GO:0007169-&&-transmembrane receptor protein tyrosine kinase signaling pathway-%%-GO:0009968-&&-negative regulation of signal transduction-%%-GO:0046777-&&-protein autophosphorylation-%%-GO:0061099-&&-negative regulation of protein tyrosine kinase activity-%%-GO:0016477-&&-cell migration-%%-GO:0060575-&&-intestinal epithelial cell differentiation-%%-GO:0038083-&&-peptidyl-…	G:9606:PTK6				PTK6	Homo sapiens (Human)-&&-9606	Gene Symbol-&-1&-PTK6	17	PTK6	FALSE	PTK6
taxon:9606	178604	1902	prothymosin, alpha	gene	biological_process-&-1&-GO:0006351-&&-transcription, DNA-templated|cellular_component-&-1&-GO:0005634-&&-nucleus-%%-GO:0070062-&&-extracellular exosome-%%-GO:0005829-&&-cytosol-%%-GO:0005654-&&-nucleoplasm|molecular_function-&-1&-GO:0005515-&&-protein binding	G:9606:PTMA				PTMA	Homo sapiens (Human)-&&-9606	Gene Symbol-&-1&-PTMA	28	PTMA	FALSE	PTMA
taxon:9606	176560	1902	tyrosylprotein sulfotransferase 1	gene	biological_process-&-1&-GO:0006954-&&-inflammatory response-%%-GO:0006478-&&-peptidyl-tyrosine sulfation|cellular_component-&-1&-GO:0005794-&&-Golgi apparatus-%%-GO:0000139-&&-Golgi membrane-%%-GO:0016021-&&-integral component of membrane-%%-GO:0016020-&&-membrane|molecular_function-&-1&-GO:0008476-&&-protein-tyrosine sulfotransferase activity	G:9606:TPST1				TPST1	Homo sapiens (Human)-&&-9606	Gene Symbol-&-1&-TPST1	2	TPST1	FALSE	TPST1
taxon:9606	178608	1902	protein tyrosine kinase 2	gene	biological_process-&-1&-GO:0045667-&&-regulation of osteoblast differentiation-%%-GO:0022408-&&-negative regulation of cell-cell adhesion-%%-GO:0045087-&&-innate immune response-%%-GO:0008284-&&-positive regulation of cell proliferation-%%-GO:0014068-&&-positive regulation of phosphatidylinositol 3-kinase signaling-%%-GO:0007229-&&-integrin-mediated signaling pathway-%%-GO:0046621-&&-negative reg…	G:9606:PTK2			KEGG-&-1&-hsa01522-&&-Endocrine resistance-%%-hsa05165-&&-Human papillomavirus infection-%%-hsa05202-&&-Transcriptional misregulation in cancer-%%-hsa04510-&&-Focal adhesion-%%-hsa04810-&&-Regulation of actin cytoskeleton-%%-hsa05205-&&-Proteoglycans in cancer-%%-hsa04151-&&-PI3K-Akt signaling pathway-%%-hsa05146-&&-Amoebiasis-%%-hsa05170-&&-Human immunodeficiency virus 1 infection-%%-hsa04670-&&…	PTK2	Homo sapiens (Human)-&&-9606	Gene Symbol-&-1&-PTK2	75	PTK2	FALSE	PTK2
taxon:9606	182705	1902	bone morphogenetic protein receptor type 1A	gene	biological_process-&-1&-GO:0045669-&&-positive regulation of osteoblast differentiation-%%-GO:0061626-&&-pharyngeal arch artery morphogenesis-%%-GO:0060914-&&-heart formation-%%-GO:0009950-&&-dorsal/ventral axis specification-%%-GO:0023014-&&-signal transduction by protein phosphorylation-%%-GO:0003183-&&-mitral valve morphogenesis-%%-GO:0003272-&&-endocardial cushion formation-%%-GO:0003148-&&-o…	G:9606:BMPR1A			KEGG-&-1&-hsa04550-&&-Signaling pathways regulating pluripotency of stem cells-%%-hsa04060-&&-Cytokine-cytokine receptor interaction-%%-hsa04350-&&-TGF-beta signaling pathway-%%-hsa04390-&&-Hippo signaling pathway-%%-hsa05418-&&-Fluid shear stress and atherosclerosis	BMPR1A	Homo sapiens (Human)-&&-9606	Gene Symbol-&-1&-BMPR1A	17	BMPR1A	FALSE	BMPR1A
taxon:9606	176561	1902	tyrosylprotein sulfotransferase 2	gene	biological_process-&-1&-GO:0006478-&&-peptidyl-tyrosine sulfation|cellular_component-&-1&-GO:0005794-&&-Golgi apparatus-%%-GO:0000139-&&-Golgi membrane-%%-GO:0016021-&&-integral component of membrane-%%-GO:0070062-&&-extracellular exosome-%%-GO:0005783-&&-endoplasmic reticulum-%%-GO:0016020-&&-membrane|molecular_function-&-1&-GO:0008476-&&-protein-tyrosine sulfotransferase activity	G:9606:TPST2				TPST2	Homo sapiens (Human)-&&-9606	Gene Symbol-&-1&-TPST2	1	TPST2	FALSE	TPST2
taxon:9606	174513	1902	protein disulfide isomerase family A member 5	gene	biological_process-&-1&-GO:0006457-&&-protein folding-%%-GO:0034976-&&-response to endoplasmic reticulum stress-%%-GO:0055114-&&-oxidation-reduction process-%%-GO:0036498-&&-IRE1-mediated unfolded protein response-%%-GO:0045454-&&-cell redox homeostasis|cellular_component-&-1&-GO:0005788-&&-endoplasmic reticulum lumen-%%-GO:0005789-&&-endoplasmic reticulum membrane|molecular_function-&-1&-GO:0016…	G:9606:PDIA5				PDIA5	Homo sapiens (Human)-&&-9606	Gene Symbol-&-1&-PDIA5	4	PDIA5	FALSE	PDIA5
taxon:9606	176567	1902	cullin 3	gene	biological_process-&-1&-GO:0007229-&&-integrin-mediated signaling pathway-%%-GO:0008284-&&-positive regulation of cell proliferation-%%-GO:0045842-&&-positive regulation of mitotic metaphase/anaphase transition-%%-GO:0000122-&&-negative regulation of transcription from RNA polymerase II promoter-%%-GO:0006513-&&-protein monoubiquitination-%%-GO:0043161-&&-proteasome-mediated ubiquitin-dependent p…	G:9606:CUL3			KEGG-&-1&-hsa04340-&&-Hedgehog signaling pathway-%%-hsa04120-&&-Ubiquitin mediated proteolysis	CUL3	Homo sapiens (Human)-&&-9606	Gene Symbol-&-1&-CUL3	191	CUL3	FALSE	CUL3
taxon:9606	174516	1902	chromobox 1	gene	biological_process-&-1&-GO:0045892-&&-negative regulation of transcription, DNA-templated|cellular_component-&-1&-GO:0001939-&&-female pronucleus-%%-GO:0005819-&&-spindle-%%-GO:0005720-&&-nuclear heterochromatin-%%-GO:0005721-&&-pericentric heterochromatin-%%-GO:0000784-&&-nuclear chromosome, telomeric region-%%-GO:0005654-&&-nucleoplasm-%%-GO:0001940-&&-male pronucleus-%%-GO:0000775-&&-chromosom…	G:9606:CBX1				CBX1	Homo sapiens (Human)-&&-9606	Gene Symbol-&-1&-CBX1	18	CBX1	FALSE	CBX1
taxon:9606	176565	1902	cullin 1	gene	biological_process-&-1&-GO:0038061-&&-NIK/NF-kappaB signaling-%%-GO:0010972-&&-negative regulation of G2/M transition of mitotic cell cycle-%%-GO:0009887-&&-animal organ morphogenesis-%%-GO:0050852-&&-T cell receptor signaling pathway-%%-GO:0097193-&&-intrinsic apoptotic signaling pathway-%%-GO:0000209-&&-protein polyubiquitination-%%-GO:0051437-&&-positive regulation of ubiquitin-protein ligase …	G:9606:CUL1			KEGG-&-1&-hsa04110-&&-Cell cycle-%%-hsa04710-&&-Circadian rhythm-%%-hsa04340-&&-Hedgehog signaling pathway-%%-hsa04141-&&-Protein processing in endoplasmic reticulum-%%-hsa05200-&&-Pathways in cancer-%%-hsa05170-&&-Human immunodeficiency virus 1 infection-%%-hsa04350-&&-TGF-beta signaling pathway-%%-hsa04120-&&-Ubiquitin mediated proteolysis-%%-hsa04310-&&-Wnt signaling pathway-%%-hsa04114-&&-Ooc…	CUL1	Homo sapiens (Human)-&&-9606	Gene Symbol-&-1&-CUL1	137	CUL1	FALSE	CUL1
taxon:9606	166325	1902	metadherin	gene	biological_process-&-1&-GO:0045766-&&-positive regulation of angiogenesis-%%-GO:0051092-&&-positive regulation of NF-kappaB transcription factor activity-%%-GO:0043123-&&-positive regulation of I-kappaB kinase/NF-kappaB signaling-%%-GO:0010508-&&-positive regulation of autophagy-%%-GO:0051897-&&-positive regulation of protein kinase B signaling-%%-GO:0070830-&&-bicellular tight junction assembly-…	G:9606:MTDH				MTDH	Homo sapiens (Human)-&&-9606	Gene Symbol-&-1&-MTDH	11	MTDH	FALSE	MTDH
taxon:9606	182717	1902	biliverdin reductase A	gene	biological_process-&-1&-GO:0042167-&&-heme catabolic process-%%-GO:0055114-&&-oxidation-reduction process|cellular_component-&-1&-GO:0005829-&&-cytosol-%%-GO:0070062-&&-extracellular exosome|molecular_function-&-1&-GO:0004074-&&-biliverdin reductase activity-%%-GO:0008270-&&-zinc ion binding-%%-GO:0005515-&&-protein binding	G:9606:BLVRA			KEGG-&-1&-hsa01100-&&-Metabolic pathways-%%-hsa00860-&&-Porphyrin and chlorophyll metabolism	BLVRA	Homo sapiens (Human)-&&-9606	Gene Symbol-&-1&-BLVRA	4	BLVRA	FALSE	BLVRA
taxon:9606	168381	1902	transcription factor B2, mitochondrial	gene	biological_process-&-1&-GO:0045893-&&-positive regulation of transcription, DNA-templated-%%-GO:0007005-&&-mitochondrion organization-%%-GO:0031167-&&-rRNA methylation-%%-GO:0006391-&&-transcription initiation from mitochondrial promoter-%%-GO:0006390-&&-transcription from mitochondrial promoter|cellular_component-&-1&-GO:0030054-&&-cell junction-%%-GO:0005759-&&-mitochondrial matrix-%%-GO:004264…	G:9606:TFB2M				TFB2M	Homo sapiens (Human)-&&-9606	Gene Symbol-&-1&-TFB2M	6	TFB2M	FALSE	TFB2M
taxon:9606	174531	1902	peroxiredoxin 3	gene	biological_process-&-1&-GO:0051881-&&-regulation of mitochondrial membrane potential-%%-GO:0006915-&&-apoptotic process-%%-GO:0006979-&&-response to oxidative stress-%%-GO:0030099-&&-myeloid cell differentiation-%%-GO:0032496-&&-response to lipopolysaccharide-%%-GO:0007005-&&-mitochondrion organization-%%-GO:0008284-&&-positive regulation of cell proliferation-%%-GO:0042542-&&-response to hydroge…	G:9606:PRDX3				PRDX3	Homo sapiens (Human)-&&-9606	Gene Symbol-&-1&-PRDX3	25	PRDX3	FALSE	PRDX3
taxon:9606	182720	1902	Bloom syndrome RecQ like helicase	gene	biological_process-&-1&-GO:0000724-&&-double-strand break repair via homologous recombination-%%-GO:0000731-&&-DNA synthesis involved in DNA repair-%%-GO:0048478-&&-replication fork protection-%%-GO:0006260-&&-DNA replication-%%-GO:0045910-&&-negative regulation of DNA recombination-%%-GO:0045893-&&-positive regulation of transcription, DNA-templated-%%-GO:0031297-&&-replication fork processing-%…	G:9606:BLM	BLM	TRUE	KEGG-&-1&-hsa03440-&&-Homologous recombination-%%-hsa03460-&&-Fanconi anemia pathway	BLM	Homo sapiens (Human)-&&-9606	Gene Symbol-&-1&-BLM	81	BLM	FALSE	BLM
taxon:9606	176577	1902	NCK adaptor protein 2	gene	biological_process-&-1&-GO:0030838-&&-positive regulation of actin filament polymerization-%%-GO:1903898-&&-negative regulation of PERK-mediated unfolded protein response-%%-GO:0007165-&&-signal transduction-%%-GO:0048013-&&-ephrin receptor signaling pathway-%%-GO:1902237-&&-positive regulation of endoplasmic reticulum stress-induced intrinsic apoptotic signaling pathway-%%-GO:1903912-&&-negative…	G:9606:NCK2			KEGG-&-1&-hsa04012-&&-ErbB signaling pathway-%%-hsa05130-&&-Pathogenic Escherichia coli infection-%%-hsa04360-&&-Axon guidance-%%-hsa04660-&&-T cell receptor signaling pathway	NCK2	Homo sapiens (Human)-&&-9606	Gene Symbol-&-1&-NCK2	29	NCK2	FALSE	NCK2
taxon:9606	182721	1902	BLK proto-oncogene, Src family tyrosine kinase	gene	biological_process-&-1&-GO:0007169-&&-transmembrane receptor protein tyrosine kinase signaling pathway-%%-GO:0035556-&&-intracellular signal transduction-%%-GO:0032024-&&-positive regulation of insulin secretion-%%-GO:0050853-&&-B cell receptor signaling pathway-%%-GO:0030154-&&-cell differentiation-%%-GO:0016477-&&-cell migration-%%-GO:0038083-&&-peptidyl-tyrosine autophosphorylation-%%-GO:00450…	G:9606:BLK				BLK	Homo sapiens (Human)-&&-9606	Gene Symbol-&-1&-BLK	18	BLK	FALSE	BLK
taxon:9606	178631	1902	platelet activating factor receptor	gene	biological_process-&-1&-GO:0043315-&&-positive regulation of neutrophil degranulation-%%-GO:0045056-&&-transcytosis-%%-GO:0048661-&&-positive regulation of smooth muscle cell proliferation-%%-GO:1904300-&&-positive regulation of transcytosis-%%-GO:0001816-&&-cytokine production-%%-GO:0032760-&&-positive regulation of tumor necrosis factor production-%%-GO:1904306-&&-positive regulation of gastro-…	G:9606:PTAFR			KEGG-&-1&-hsa04080-&&-Neuroactive ligand-receptor interaction-%%-hsa05150-&&-Staphylococcus aureus infection-%%-hsa04020-&&-Calcium signaling pathway	PTAFR	Homo sapiens (Human)-&&-9606	Gene Symbol-&-1&-PTAFR	6	PTAFR	FALSE	PTAFR
taxon:9606	170439	1902	SHC adaptor protein 3	gene	biological_process-&-1&-GO:0007417-&&-central nervous system development-%%-GO:0007173-&&-epidermal growth factor receptor signaling pathway-%%-GO:0007411-&&-axon guidance-%%-GO:0007611-&&-learning or memory-%%-GO:0035249-&&-synaptic transmission, glutamatergic-%%-GO:0007169-&&-transmembrane receptor protein tyrosine kinase signaling pathway-%%-GO:0000165-&&-MAPK cascade-%%-GO:0007265-&&-Ras prot…	G:9606:SHC3			KEGG-&-1&-hsa01521-&&-EGFR tyrosine kinase inhibitor resistance-%%-hsa01522-&&-Endocrine resistance-%%-hsa04722-&&-Neurotrophin signaling pathway-%%-hsa05225-&&-Hepatocellular carcinoma-%%-hsa05214-&&-Glioma-%%-hsa04014-&&-Ras signaling pathway-%%-hsa04510-&&-Focal adhesion-%%-hsa05224-&&-Breast cancer-%%-hsa04650-&&-Natural killer cell mediated cytotoxicity-%%-hsa04072-&&-Phospholipase D signali…	SHC3	Homo sapiens (Human)-&&-9606	Gene Symbol-&-1&-SHC3	11	SHC3	FALSE	SHC3
taxon:9606	180679	1902	gastric inhibitory polypeptide	gene	biological_process-&-1&-GO:0033993-&&-response to lipid-%%-GO:0035640-&&-exploration behavior-%%-GO:0043434-&&-response to peptide hormone-%%-GO:0010447-&&-response to acidic pH-%%-GO:0043950-&&-positive regulation of cAMP-mediated signaling-%%-GO:0014070-&&-response to organic cyclic compound-%%-GO:0050796-&&-regulation of insulin secretion-%%-GO:0007165-&&-signal transduction-%%-GO:0060291-&&-l…	G:9606:GIP			KEGG-&-1&-hsa04080-&&-Neuroactive ligand-receptor interaction-%%-hsa04024-&&-cAMP signaling pathway-%%-hsa04911-&&-Insulin secretion	GIP	Homo sapiens (Human)-&&-9606	Gene Symbol-&-1&-GIP	3	GIP	FALSE	GIP
taxon:9606	182725	1902	BICD cargo adaptor 1	gene	biological_process-&-1&-GO:0006396-&&-RNA processing-%%-GO:1900275-&&-negative regulation of phospholipase C activity-%%-GO:1900276-&&-regulation of proteinase activated receptor activity-%%-GO:0034063-&&-stress granule assembly-%%-GO:0016032-&&-viral process-%%-GO:0033365-&&-protein localization to organelle-%%-GO:0048260-&&-positive regulation of receptor-mediated endocytosis-%%-GO:0072393-&&-m…	G:9606:BICD1				BICD1	Homo sapiens (Human)-&&-9606	Gene Symbol-&-1&-BICD1	6	BICD1	FALSE	BICD1
taxon:9606	168389	1902	prolyl 3-hydroxylase 1	gene	biological_process-&-1&-GO:0032963-&&-collagen metabolic process-%%-GO:0019511-&&-peptidyl-proline hydroxylation-%%-GO:0060348-&&-bone development-%%-GO:0050821-&&-protein stabilization-%%-GO:0055114-&&-oxidation-reduction process-%%-GO:0050708-&&-regulation of protein secretion-%%-GO:0018126-&&-protein hydroxylation-%%-GO:0006457-&&-protein folding-%%-GO:0061077-&&-chaperone-mediated protein fol…	G:9606:P3H1				P3H1	Homo sapiens (Human)-&&-9606	Gene Symbol-&-1&-P3H1	14	P3H1	FALSE	P3H1
taxon:9606	180683	1902	growth hormone releasing hormone	gene	biological_process-&-1&-GO:0007267-&&-cell-cell signaling-%%-GO:0060124-&&-positive regulation of growth hormone secretion-%%-GO:0043568-&&-positive regulation of insulin-like growth factor receptor signaling pathway-%%-GO:0046005-&&-positive regulation of circadian sleep/wake cycle, REM sleep-%%-GO:0040018-&&-positive regulation of multicellular organism growth-%%-GO:0008284-&&-positive regulati…	G:9606:GHRH			KEGG-&-1&-hsa04080-&&-Neuroactive ligand-receptor interaction	GHRH	Homo sapiens (Human)-&&-9606	Gene Symbol-&-1&-GHRH	2	GHRH	FALSE	GHRH
taxon:9606	170441	1902	LDL receptor related protein 1B	gene	biological_process-&-1&-GO:0006898-&&-receptor-mediated endocytosis-%%-GO:0015031-&&-protein transport|cellular_component-&-1&-GO:0016021-&&-integral component of membrane-%%-GO:0043235-&&-receptor complex|molecular_function-&-1&-GO:0005509-&&-calcium ion binding	G:9606:LRP1B				LRP1B	Homo sapiens (Human)-&&-9606	Gene Symbol-&-1&-LRP1B	5	LRP1B	FALSE	LRP1B
taxon:9606	176585	1902	nuclear receptor subfamily 0 group B member 2	gene	biological_process-&-1&-GO:0006367-&&-transcription initiation from RNA polymerase II promoter-%%-GO:0010628-&&-positive regulation of gene expression-%%-GO:0007219-&&-Notch signaling pathway-%%-GO:0000122-&&-negative regulation of transcription from RNA polymerase II promoter-%%-GO:0010629-&&-negative regulation of gene expression-%%-GO:0008203-&&-cholesterol metabolic process-%%-GO:0009749-&&-r…	G:9606:NR0B2			KEGG-&-1&-hsa04976-&&-Bile secretion	NR0B2	Homo sapiens (Human)-&&-9606	Gene Symbol-&-1&-NR0B2	28	NR0B2	FALSE	NR0B2
taxon:9606	178638	1902	proteasome 26S subunit, non-ATPase 10	gene	biological_process-&-1&-GO:0038061-&&-NIK/NF-kappaB signaling-%%-GO:0006915-&&-apoptotic process-%%-GO:0010972-&&-negative regulation of G2/M transition of mitotic cell cycle-%%-GO:0033209-&&-tumor necrosis factor-mediated signaling pathway-%%-GO:0043409-&&-negative regulation of MAPK cascade-%%-GO:0050852-&&-T cell receptor signaling pathway-%%-GO:0032088-&&-negative regulation of NF-kappaB tran…	G:9606:PSMD10				PSMD10	Homo sapiens (Human)-&&-9606	Gene Symbol-&-1&-PSMD10	23	PSMD10	FALSE	PSMD10
taxon:9606	180684	1902	growth hormone receptor	gene	biological_process-&-1&-GO:0006573-&&-valine metabolic process-%%-GO:0042977-&&-activation of JAK2 kinase activity-%%-GO:0006105-&&-succinate metabolic process-%%-GO:0048009-&&-insulin-like growth factor receptor signaling pathway-%%-GO:0006107-&&-oxaloacetate metabolic process-%%-GO:0046449-&&-creatinine metabolic process-%%-GO:0006101-&&-citrate metabolic process-%%-GO:0042523-&&-positive regul…	G:9606:GHR			KEGG-&-1&-hsa04080-&&-Neuroactive ligand-receptor interaction-%%-hsa04060-&&-Cytokine-cytokine receptor interaction-%%-hsa04630-&&-JAK-STAT signaling pathway-%%-hsa04151-&&-PI3K-Akt signaling pathway	GHR	Homo sapiens (Human)-&&-9606	Gene Symbol-&-1&-GHR	34	GHR	FALSE	GHR
taxon:9606	178642	1902	proteasome 26S subunit, non-ATPase 5	gene	biological_process-&-1&-GO:0038095-&&-Fc-epsilon receptor signaling pathway-%%-GO:0055085-&&-transmembrane transport-%%-GO:0016579-&&-protein deubiquitination-%%-GO:0038061-&&-NIK/NF-kappaB signaling-%%-GO:0090263-&&-positive regulation of canonical Wnt signaling pathway-%%-GO:0010972-&&-negative regulation of G2/M transition of mitotic cell cycle-%%-GO:0033209-&&-tumor necrosis factor-mediated s…	G:9606:PSMD5				PSMD5	Homo sapiens (Human)-&&-9606	Gene Symbol-&-1&-PSMD5	18	PSMD5	FALSE	PSMD5
taxon:9606	178641	1902	proteasome 26S subunit, non-ATPase 7	gene	biological_process-&-1&-GO:0038061-&&-NIK/NF-kappaB signaling-%%-GO:0010972-&&-negative regulation of G2/M transition of mitotic cell cycle-%%-GO:0033209-&&-tumor necrosis factor-mediated signaling pathway-%%-GO:0050852-&&-T cell receptor signaling pathway-%%-GO:0000209-&&-protein polyubiquitination-%%-GO:0000165-&&-MAPK cascade-%%-GO:0006521-&&-regulation of cellular amino acid metabolic process…	G:9606:PSMD7			KEGG-&-1&-hsa05169-&&-Epstein-Barr virus infection-%%-hsa03050-&&-Proteasome	PSMD7	Homo sapiens (Human)-&&-9606	Gene Symbol-&-1&-PSMD7	23	PSMD7	FALSE	PSMD7
taxon:9606	182742	1902	BCR, RhoGEF and GTPase activating protein	gene	biological_process-&-1&-GO:0046777-&&-protein autophosphorylation-%%-GO:0060268-&&-negative regulation of respiratory burst-%%-GO:0043314-&&-negative regulation of neutrophil degranulation-%%-GO:0051171-&&-regulation of nitrogen compound metabolic process-%%-GO:0030036-&&-actin cytoskeleton organization-%%-GO:0018108-&&-peptidyl-tyrosine phosphorylation-%%-GO:0048008-&&-platelet-derived growth fa…	G:9606:BCR			KEGG-&-1&-hsa05220-&&-Chronic myeloid leukemia-%%-hsa05200-&&-Pathways in cancer	BCR	Homo sapiens (Human)-&&-9606	Gene Symbol-&-1&-BCR	52	BCR	FALSE	BCR
taxon:9606	176596	1902	breast cancer anti-estrogen resistance 3	gene	biological_process-&-1&-GO:0002089-&&-lens morphogenesis in camera-type eye-%%-GO:0009967-&&-positive regulation of signal transduction-%%-GO:0007165-&&-signal transduction-%%-GO:0007264-&&-small GTPase mediated signal transduction-%%-GO:0033138-&&-positive regulation of peptidyl-serine phosphorylation-%%-GO:0042493-&&-response to drug-%%-GO:0043547-&&-positive regulation of GTPase activity|cellu…	G:9606:BCAR3				BCAR3	Homo sapiens (Human)-&&-9606	Gene Symbol-&-1&-BCAR3	12	BCAR3	FALSE	BCAR3
taxon:9606	180692	1902	gamma-glutamyltransferase 1	gene	biological_process-&-1&-GO:0006805-&&-xenobiotic metabolic process-%%-GO:0006749-&&-glutathione metabolic process-%%-GO:0019344-&&-cysteine biosynthetic process-%%-GO:0006536-&&-glutamate metabolic process-%%-GO:0006751-&&-glutathione catabolic process-%%-GO:0006520-&&-cellular amino acid metabolic process-%%-GO:0006750-&&-glutathione biosynthetic process-%%-GO:0050727-&&-regulation of inflammato…	G:9606:GGT1			KEGG-&-1&-hsa01100-&&-Metabolic pathways-%%-hsa00480-&&-Glutathione metabolism-%%-hsa00590-&&-Arachidonic acid metabolism-%%-hsa00430-&&-Taurine and hypotaurine metabolism	GGT1	Homo sapiens (Human)-&&-9606	Gene Symbol-&-1&-GGT1	2	GGT1	FALSE	GGT1
taxon:9606	178644	1902	proteasome 26S subunit, non-ATPase 3	gene	biological_process-&-1&-GO:0038061-&&-NIK/NF-kappaB signaling-%%-GO:0010972-&&-negative regulation of G2/M transition of mitotic cell cycle-%%-GO:0033209-&&-tumor necrosis factor-mediated signaling pathway-%%-GO:0050852-&&-T cell receptor signaling pathway-%%-GO:0000209-&&-protein polyubiquitination-%%-GO:0000165-&&-MAPK cascade-%%-GO:0006521-&&-regulation of cellular amino acid metabolic process…	G:9606:PSMD3			KEGG-&-1&-hsa05169-&&-Epstein-Barr virus infection-%%-hsa03050-&&-Proteasome	PSMD3	Homo sapiens (Human)-&&-9606	Gene Symbol-&-1&-PSMD3	29	PSMD3	FALSE	PSMD3
taxon:9606	178651	1902	proteasome 26S subunit, ATPase 3	gene	biological_process-&-1&-GO:0038061-&&-NIK/NF-kappaB signaling-%%-GO:0010972-&&-negative regulation of G2/M transition of mitotic cell cycle-%%-GO:0033209-&&-tumor necrosis factor-mediated signaling pathway-%%-GO:0050852-&&-T cell receptor signaling pathway-%%-GO:0045899-&&-positive regulation of RNA polymerase II transcriptional preinitiation complex assembly-%%-GO:0006521-&&-regulation of cellul…	G:9606:PSMC3			KEGG-&-1&-hsa05169-&&-Epstein-Barr virus infection-%%-hsa03050-&&-Proteasome	PSMC3	Homo sapiens (Human)-&&-9606	Gene Symbol-&-1&-PSMC3	37	PSMC3	FALSE	PSMC3
taxon:9606	170457	1902	dynein axonemal assembly factor 2	gene	biological_process-&-1&-GO:0071973-&&-bacterial-type flagellum-dependent cell motility-%%-GO:0070286-&&-axonemal dynein complex assembly-%%-GO:0060285-&&-cilium-dependent cell motility-%%-GO:0032526-&&-response to retinoic acid|cellular_component-&-1&-GO:0005737-&&-cytoplasm-%%-GO:0005829-&&-cytosol|molecular_function-&-1&-GO:0005515-&&-protein binding	G:9606:DNAAF2				DNAAF2	Homo sapiens (Human)-&&-9606	Gene Symbol-&-1&-DNAAF2	15	DNAAF2	FALSE	DNAAF2
taxon:9606	182751	1902	B-cell CLL/lymphoma 3	gene	biological_process-&-1&-GO:0042981-&&-regulation of apoptotic process-%%-GO:0032729-&&-positive regulation of interferon-gamma production-%%-GO:0042832-&&-defense response to protozoan-%%-GO:0045064-&&-T-helper 2 cell differentiation-%%-GO:0000060-&&-protein import into nucleus, translocation-%%-GO:0045892-&&-negative regulation of transcription, DNA-templated-%%-GO:0045893-&&-positive regulation…	G:9606:BCL3			KEGG-&-1&-hsa04625-&&-C-type lectin receptor signaling pathway-%%-hsa04668-&&-TNF signaling pathway	BCL3	Homo sapiens (Human)-&&-9606	Gene Symbol-&-1&-BCL3	25	BCL3	FALSE	BCL3
taxon:9606	166365	1902	YTH domain containing 1	gene	biological_process-&-1&-GO:0006376-&&-mRNA splice site selection-%%-GO:0048024-&&-regulation of mRNA splicing, via spliceosome|cellular_component-&-1&-GO:0005634-&&-nucleus-%%-GO:0005886-&&-plasma membrane-%%-GO:0005654-&&-nucleoplasm-%%-GO:0016607-&&-nuclear speck|molecular_function-&-1&-GO:0003723-&&-RNA binding-%%-GO:1990247-&&-N6-methyladenosine-containing RNA binding-%%-GO:0005515-&&-protein…	G:9606:YTHDC1				YTHDC1	Homo sapiens (Human)-&&-9606	Gene Symbol-&-1&-YTHDC1	14	YTHDC1	FALSE	YTHDC1
taxon:9606	162275	1902	kinase suppressor of ras 2	gene	biological_process-&-1&-GO:0006468-&&-protein phosphorylation-%%-GO:0007265-&&-Ras protein signal transduction-%%-GO:0043410-&&-positive regulation of MAPK cascade-%%-GO:0019722-&&-calcium-mediated signaling|cellular_component-&-1&-GO:0005829-&&-cytosol-%%-GO:0005886-&&-plasma membrane|molecular_function-&-1&-GO:0004871-&&-signal transducer activity-%%-GO:0004674-&&-protein serine/threonine kinas…	G:9606:KSR2			KEGG-&-1&-hsa04014-&&-Ras signaling pathway	KSR2	Homo sapiens (Human)-&&-9606	Gene Symbol-&-1&-KSR2	9	KSR2	FALSE	KSR2
taxon:9606	178656	1902	peptide YY	gene	biological_process-&-1&-GO:0007267-&&-cell-cell signaling-%%-GO:0007631-&&-feeding behavior-%%-GO:0032098-&&-regulation of appetite-%%-GO:0007586-&&-digestion-%%-GO:0007218-&&-neuropeptide signaling pathway-%%-GO:0008283-&&-cell proliferation-%%-GO:0006928-&&-movement of cell or subcellular component-%%-GO:0007010-&&-cytoskeleton organization-%%-GO:0042755-&&-eating behavior-%%-GO:0007186-&&-G-pr…	G:9606:PYY			KEGG-&-1&-hsa04080-&&-Neuroactive ligand-receptor interaction	PYY	Homo sapiens (Human)-&&-9606	Gene Symbol-&-1&-PYY	2	PYY	FALSE	PYY
taxon:9606	180708	1902	myostatin	gene	biological_process-&-1&-GO:0045662-&&-negative regulation of myoblast differentiation-%%-GO:0014850-&&-response to muscle activity-%%-GO:0043408-&&-regulation of MAPK cascade-%%-GO:0014732-&&-skeletal muscle atrophy-%%-GO:0045893-&&-positive regulation of transcription, DNA-templated-%%-GO:0048468-&&-cell development-%%-GO:0043403-&&-skeletal muscle tissue regeneration-%%-GO:0033574-&&-response t…	G:9606:MSTN			KEGG-&-1&-hsa04060-&&-Cytokine-cytokine receptor interaction	MSTN	Homo sapiens (Human)-&&-9606	Gene Symbol-&-1&-MSTN	3	MSTN	FALSE	MSTN
taxon:9606	182757	1902	amyloid beta precursor protein	gene	biological_process-&-1&-GO:0001934-&&-positive regulation of protein phosphorylation-%%-GO:0010951-&&-negative regulation of endopeptidase activity-%%-GO:0051402-&&-neuron apoptotic process-%%-GO:0030198-&&-extracellular matrix organization-%%-GO:0006878-&&-cellular copper ion homeostasis-%%-GO:0006417-&&-regulation of translation-%%-GO:0045665-&&-negative regulation of neuron differentiation-%%-…	G:9606:APP			KEGG-&-1&-hsa04726-&&-Serotonergic synapse-%%-hsa05010-&&-Alzheimer disease	APP	Homo sapiens (Human)-&&-9606	Gene Symbol-&-1&-APP	231	APP	FALSE	APP
taxon:9606	178666	1902	proteasome subunit alpha 6	gene	biological_process-&-1&-GO:0038061-&&-NIK/NF-kappaB signaling-%%-GO:0010972-&&-negative regulation of G2/M transition of mitotic cell cycle-%%-GO:0033209-&&-tumor necrosis factor-mediated signaling pathway-%%-GO:0050852-&&-T cell receptor signaling pathway-%%-GO:0006521-&&-regulation of cellular amino acid metabolic process-%%-GO:0051092-&&-positive regulation of NF-kappaB transcription factor ac…	G:9606:PSMA6			KEGG-&-1&-hsa03050-&&-Proteasome	PSMA6	Homo sapiens (Human)-&&-9606	Gene Symbol-&-1&-PSMA6	41	PSMA6	FALSE	PSMA6
taxon:9606	178664	1902	proteasome subunit beta 1	gene	biological_process-&-1&-GO:0038061-&&-NIK/NF-kappaB signaling-%%-GO:0010972-&&-negative regulation of G2/M transition of mitotic cell cycle-%%-GO:0033209-&&-tumor necrosis factor-mediated signaling pathway-%%-GO:0050852-&&-T cell receptor signaling pathway-%%-GO:0000209-&&-protein polyubiquitination-%%-GO:0000165-&&-MAPK cascade-%%-GO:0006521-&&-regulation of cellular amino acid metabolic process…	G:9606:PSMB1			KEGG-&-1&-hsa03050-&&-Proteasome	PSMB1	Homo sapiens (Human)-&&-9606	Gene Symbol-&-1&-PSMB1	25	PSMB1	FALSE	PSMB1
taxon:9606	178669	1902	proteasome subunit alpha 3	gene	biological_process-&-1&-GO:0038061-&&-NIK/NF-kappaB signaling-%%-GO:0010972-&&-negative regulation of G2/M transition of mitotic cell cycle-%%-GO:0033209-&&-tumor necrosis factor-mediated signaling pathway-%%-GO:0050852-&&-T cell receptor signaling pathway-%%-GO:0000209-&&-protein polyubiquitination-%%-GO:0000165-&&-MAPK cascade-%%-GO:0006521-&&-regulation of cellular amino acid metabolic process…	G:9606:PSMA3			KEGG-&-1&-hsa03050-&&-Proteasome	PSMA3	Homo sapiens (Human)-&&-9606	Gene Symbol-&-1&-PSMA3	73	PSMA3	FALSE	PSMA3
taxon:9606	180722	1902	GTP cyclohydrolase 1	gene	biological_process-&-1&-GO:0051291-&&-protein heterooligomerization-%%-GO:0008217-&&-regulation of blood pressure-%%-GO:0014916-&&-regulation of lung blood pressure-%%-GO:0042311-&&-vasodilation-%%-GO:0006809-&&-nitric oxide biosynthetic process-%%-GO:0010460-&&-positive regulation of heart rate-%%-GO:0050884-&&-neuromuscular process controlling posture-%%-GO:0042559-&&-pteridine-containing compo…	G:9606:GCH1			KEGG-&-1&-hsa01100-&&-Metabolic pathways-%%-hsa00790-&&-Folate biosynthesis	GCH1	Homo sapiens (Human)-&&-9606	Gene Symbol-&-1&-GCH1	5	GCH1	FALSE	GCH1
taxon:9606	176624	1902	MAD1 mitotic arrest deficient like 1	gene	biological_process-&-1&-GO:0048538-&&-thymus development-%%-GO:0090235-&&-regulation of metaphase plate congression-%%-GO:0007093-&&-mitotic cell cycle checkpoint-%%-GO:0051315-&&-attachment of mitotic spindle microtubules to kinetochore-%%-GO:0007094-&&-mitotic spindle assembly checkpoint-%%-GO:0051301-&&-cell division-%%-GO:0042130-&&-negative regulation of T cell proliferation-%%-GO:0007062-&&…	G:9606:MAD1L1			KEGG-&-1&-hsa04110-&&-Cell cycle-%%-hsa04914-&&-Progesterone-mediated oocyte maturation-%%-hsa05166-&&-Human T-cell leukemia virus 1 infection-%%-hsa05203-&&-Viral carcinogenesis-%%-hsa04114-&&-Oocyte meiosis	MAD1L1	Homo sapiens (Human)-&&-9606	Gene Symbol-&-1&-MAD1L1	15	MAD1L1	FALSE	MAD1L1
taxon:9606	172532	1902	small G protein signaling modulator 3	gene	biological_process-&-1&-GO:0031338-&&-regulation of vesicle fusion-%%-GO:0048227-&&-plasma membrane to endosome transport-%%-GO:0006886-&&-intracellular protein transport-%%-GO:1902017-&&-regulation of cilium assembly-%%-GO:0032483-&&-regulation of Rab protein signal transduction-%%-GO:0007050-&&-cell cycle arrest-%%-GO:0090630-&&-activation of GTPase activity-%%-GO:0032486-&&-Rap protein signal …	G:9606:SGSM3				SGSM3	Homo sapiens (Human)-&&-9606	Gene Symbol-&-1&-SGSM3	4	SGSM3	FALSE	SGSM3
taxon:9606	180724	1902	glucagon	gene	biological_process-&-1&-GO:0010737-&&-protein kinase A signaling-%%-GO:0035948-&&-positive regulation of gluconeogenesis by positive regulation of transcription from RNA polymerase II promoter-%%-GO:0070374-&&-positive regulation of ERK1 and ERK2 cascade-%%-GO:0071377-&&-cellular response to glucagon stimulus-%%-GO:0050796-&&-regulation of insulin secretion-%%-GO:0007165-&&-signal transduction-%%…	G:9606:GCG			KEGG-&-1&-hsa04080-&&-Neuroactive ligand-receptor interaction-%%-hsa04922-&&-Glucagon signaling pathway-%%-hsa04024-&&-cAMP signaling pathway-%%-hsa04714-&&-Thermogenesis-%%-hsa04911-&&-Insulin secretion	GCG	Homo sapiens (Human)-&&-9606	Gene Symbol-&-1&-GCG	5	GCG	FALSE	GCG
taxon:9606	182773	1902	amyloid beta precursor like protein 1	gene	biological_process-&-1&-GO:0071874-&&-cellular response to norepinephrine stimulus-%%-GO:0006915-&&-apoptotic process-%%-GO:0009887-&&-animal organ morphogenesis-%%-GO:0030818-&&-negative regulation of cAMP biosynthetic process-%%-GO:0006897-&&-endocytosis-%%-GO:0007193-&&-adenylate cyclase-inhibiting G-protein coupled receptor signaling pathway-%%-GO:0007399-&&-nervous system development-%%-GO:0…	G:9606:APLP1				APLP1	Homo sapiens (Human)-&&-9606	Gene Symbol-&-1&-APLP1	13	APLP1	FALSE	APLP1
taxon:9606	182778	1902	apurinic/apyrimidinic endodeoxyribonuclease 1	gene	biological_process-&-1&-GO:0006286-&&-base-excision repair, base-free sugar-phosphate removal-%%-GO:0006284-&&-base-excision repair-%%-GO:0045739-&&-positive regulation of DNA repair-%%-GO:0090502-&&-RNA phosphodiester bond hydrolysis, endonucleolytic-%%-GO:0070301-&&-cellular response to hydrogen peroxide-%%-GO:0006310-&&-DNA recombination-%%-GO:0000723-&&-telomere maintenance-%%-GO:0071320-&&-c…	G:9606:APEX1			KEGG-&-1&-hsa03410-&&-Base excision repair	APEX1	Homo sapiens (Human)-&&-9606	Gene Symbol-&-1&-APEX1	32	APEX1	FALSE	APEX1
taxon:9606	182782	1902	APC, WNT signaling pathway regulator	gene	biological_process-&-1&-GO:0051988-&&-regulation of attachment of spindle microtubules to kinetochore-%%-GO:0090090-&&-negative regulation of canonical Wnt signaling pathway-%%-GO:0031274-&&-positive regulation of pseudopodium assembly-%%-GO:0032886-&&-regulation of microtubule-based process-%%-GO:0045732-&&-positive regulation of protein catabolic process-%%-GO:0000281-&&-mitotic cytokinesis-%%-…	G:9606:APC			KEGG-&-1&-hsa04550-&&-Signaling pathways regulating pluripotency of stem cells-%%-hsa05165-&&-Human papillomavirus infection-%%-hsa05225-&&-Hepatocellular carcinoma-%%-hsa04810-&&-Regulation of actin cytoskeleton-%%-hsa05224-&&-Breast cancer-%%-hsa05217-&&-Basal cell carcinoma-%%-hsa05210-&&-Colorectal cancer-%%-hsa05206-&&-MicroRNAs in cancer-%%-hsa05213-&&-Endometrial cancer-%%-hsa04934-&&-Cush…	APC	Homo sapiens (Human)-&&-9606	Gene Symbol-&-1&-APC	47	APC	FALSE	APC
taxon:9606	174590	1902	ubiquitin specific peptidase 20	gene	biological_process-&-1&-GO:0070536-&&-protein K63-linked deubiquitination-%%-GO:0006511-&&-ubiquitin-dependent protein catabolic process-%%-GO:0016579-&&-protein deubiquitination-%%-GO:0006897-&&-endocytosis-%%-GO:0071108-&&-protein K48-linked deubiquitination-%%-GO:0008277-&&-regulation of G-protein coupled receptor protein signaling pathway|cellular_component-&-1&-GO:0005829-&&-cytosol-%%-GO:00…	G:9606:USP20				USP20	Homo sapiens (Human)-&&-9606	Gene Symbol-&-1&-USP20	13	USP20	FALSE	USP20
taxon:9606	178686	1902	prosaposin	gene	biological_process-&-1&-GO:0071310-&&-cellular response to organic substance-%%-GO:1903206-&&-negative regulation of hydrogen peroxide-induced cell death-%%-GO:0010506-&&-regulation of autophagy-%%-GO:0006869-&&-lipid transport-%%-GO:0060742-&&-epithelial cell differentiation involved in prostate gland development-%%-GO:0043085-&&-positive regulation of catalytic activity-%%-GO:0002576-&&-platele…	G:9606:PSAP			KEGG-&-1&-hsa04142-&&-Lysosome	PSAP	Homo sapiens (Human)-&&-9606	Gene Symbol-&-1&-PSAP	15	PSAP	FALSE	PSAP
taxon:9606	166399	1902	thymic stromal lymphopoietin	gene	cellular_component-&-1&-GO:0005615-&&-extracellular space|molecular_function-&-1&-GO:0005125-&&-cytokine activity	G:9606:TSLP			KEGG-&-1&-hsa04060-&&-Cytokine-cytokine receptor interaction-%%-hsa04630-&&-JAK-STAT signaling pathway	TSLP	Homo sapiens (Human)-&&-9606	Gene Symbol-&-1&-TSLP	4	TSLP	FALSE	TSLP
taxon:9606	180735	1902	glucosylceramidase beta	gene	biological_process-&-1&-GO:0016241-&&-regulation of macroautophagy-%%-GO:0071356-&&-cellular response to tumor necrosis factor-%%-GO:0007005-&&-mitochondrion organization-%%-GO:0006680-&&-glucosylceramide catabolic process-%%-GO:0032436-&&-positive regulation of proteasomal ubiquitin-dependent protein catabolic process-%%-GO:1905165-&&-regulation of lysosomal protein catabolic process-%%-GO:00322…	G:9606:GBA			KEGG-&-1&-hsa01100-&&-Metabolic pathways-%%-hsa00511-&&-Other glycan degradation-%%-hsa04142-&&-Lysosome-%%-hsa00600-&&-Sphingolipid metabolism	GBA	Homo sapiens (Human)-&&-9606	Gene Symbol-&-1&-GBA	16	GBA	FALSE	GBA
taxon:9606	180733	1902	glioblastoma amplified sequence	gene	biological_process-&-1&-GO:0006754-&&-ATP biosynthetic process-%%-GO:0006119-&&-oxidative phosphorylation-%%-GO:2000984-&&-negative regulation of ATP citrate synthase activity|cellular_component-&-1&-GO:0005739-&&-mitochondrion-%%-GO:0005887-&&-integral component of plasma membrane-%%-GO:0016020-&&-membrane|molecular_function-&-1&-GO:0005515-&&-protein binding	G:9606:GBAS				GBAS	Homo sapiens (Human)-&&-9606	Gene Symbol-&-1&-GBAS	14	GBAS	FALSE	GBAS
taxon:9606	178690	1902	kallikrein related peptidase 6	gene	biological_process-&-1&-GO:0070997-&&-neuron death-%%-GO:0042982-&&-amyloid precursor protein metabolic process-%%-GO:0042552-&&-myelination-%%-GO:0042445-&&-hormone metabolic process-%%-GO:0045595-&&-regulation of cell differentiation-%%-GO:0010975-&&-regulation of neuron projection development-%%-GO:0045745-&&-positive regulation of G-protein coupled receptor protein signaling pathway-%%-GO:000…	G:9606:KLK6				KLK6	Homo sapiens (Human)-&&-9606	Gene Symbol-&-1&-KLK6	3	KLK6	FALSE	KLK6
taxon:9606	172545	1902	pre-mRNA processing factor 19	gene	biological_process-&-1&-GO:0034613-&&-cellular protein localization-%%-GO:0048711-&&-positive regulation of astrocyte differentiation-%%-GO:0070534-&&-protein K63-linked ubiquitination-%%-GO:0000209-&&-protein polyubiquitination-%%-GO:0045665-&&-negative regulation of neuron differentiation-%%-GO:0001833-&&-inner cell mass cell proliferation-%%-GO:0000244-&&-spliceosomal tri-snRNP complex assembl…	G:9606:PRPF19			KEGG-&-1&-hsa03040-&&-Spliceosome-%%-hsa04120-&&-Ubiquitin mediated proteolysis	PRPF19	Homo sapiens (Human)-&&-9606	Gene Symbol-&-1&-PRPF19	47	PRPF19	FALSE	PRPF19
taxon:9606	176646	1902	tyrosine 3-monooxygenase/tryptophan 5-monooxygenase activation protein zeta	gene	biological_process-&-1&-GO:0030168-&&-platelet activation-%%-GO:0061024-&&-membrane organization-%%-GO:0007165-&&-signal transduction-%%-GO:0051683-&&-establishment of Golgi localization-%%-GO:0043488-&&-regulation of mRNA stability-%%-GO:0090168-&&-Golgi reassembly-%%-GO:1900740-&&-positive regulation of protein insertion into mitochondrial membrane involved in apoptotic signaling pathway-%%-GO:…	G:9606:YWHAZ			KEGG-&-1&-hsa04110-&&-Cell cycle-%%-hsa05160-&&-Hepatitis C-%%-hsa05130-&&-Pathogenic Escherichia coli infection-%%-hsa05161-&&-Hepatitis B-%%-hsa05203-&&-Viral carcinogenesis-%%-hsa04151-&&-PI3K-Akt signaling pathway-%%-hsa04390-&&-Hippo signaling pathway-%%-hsa04114-&&-Oocyte meiosis	YWHAZ	Homo sapiens (Human)-&&-9606	Gene Symbol-&-1&-YWHAZ	180	YWHAZ	FALSE	YWHAZ
taxon:9606	176647	1902	tyrosine 3-monooxygenase/tryptophan 5-monooxygenase activation protein eta	gene	biological_process-&-1&-GO:0061024-&&-membrane organization-%%-GO:0045893-&&-positive regulation of transcription, DNA-templated-%%-GO:0002028-&&-regulation of sodium ion transport-%%-GO:0021762-&&-substantia nigra development-%%-GO:0048167-&&-regulation of synaptic plasticity-%%-GO:0006713-&&-glucocorticoid catabolic process-%%-GO:0045664-&&-regulation of neuron differentiation-%%-GO:0006886-&&-…	G:9606:YWHAH			KEGG-&-1&-hsa04110-&&-Cell cycle-%%-hsa05160-&&-Hepatitis C-%%-hsa05203-&&-Viral carcinogenesis-%%-hsa04151-&&-PI3K-Akt signaling pathway-%%-hsa04390-&&-Hippo signaling pathway-%%-hsa04114-&&-Oocyte meiosis	YWHAH	Homo sapiens (Human)-&&-9606	Gene Symbol-&-1&-YWHAH	64	YWHAH	FALSE	YWHAH
taxon:9606	180740	1902	GATA binding protein 2	gene	biological_process-&-1&-GO:0033993-&&-response to lipid-%%-GO:0060100-&&-positive regulation of phagocytosis, engulfment-%%-GO:0007204-&&-positive regulation of cytosolic calcium ion concentration-%%-GO:0001764-&&-neuron migration-%%-GO:0000122-&&-negative regulation of transcription from RNA polymerase II promoter-%%-GO:0021902-&&-commitment of neuronal cell to specific neuron type in forebrain-…	G:9606:GATA2				GATA2	Homo sapiens (Human)-&&-9606	Gene Symbol-&-1&-GATA2	18	GATA2	FALSE	GATA2
taxon:9606	176645	1902	zeta chain of T-cell receptor associated protein kinase 70	gene	biological_process-&-1&-GO:0007169-&&-transmembrane receptor protein tyrosine kinase signaling pathway-%%-GO:0006468-&&-protein phosphorylation-%%-GO:0050852-&&-T cell receptor signaling pathway-%%-GO:0038083-&&-peptidyl-tyrosine autophosphorylation-%%-GO:0045087-&&-innate immune response-%%-GO:0002250-&&-adaptive immune response-%%-GO:0030217-&&-T cell differentiation-%%-GO:0042127-&&-regulation…	G:9606:ZAP70			KEGG-&-1&-hsa04659-&&-Th17 cell differentiation-%%-hsa04064-&&-NF-kappa B signaling pathway-%%-hsa04014-&&-Ras signaling pathway-%%-hsa04658-&&-Th1 and Th2 cell differentiation-%%-hsa04650-&&-Natural killer cell mediated cytotoxicity-%%-hsa05340-&&-Primary immunodeficiency-%%-hsa04660-&&-T cell receptor signaling pathway	ZAP70	Homo sapiens (Human)-&&-9606	Gene Symbol-&-1&-ZAP70	38	ZAP70	FALSE	ZAP70
taxon:9606	178693	1902	kallikrein related peptidase 7	gene	biological_process-&-1&-GO:0002803-&&-positive regulation of antibacterial peptide production-%%-GO:0008544-&&-epidermis development-%%-GO:0022617-&&-extracellular matrix disassembly-%%-GO:0006508-&&-proteolysis|cellular_component-&-1&-GO:0005576-&&-extracellular region-%%-GO:0097209-&&-epidermal lamellar body-%%-GO:0005615-&&-extracellular space|molecular_function-&-1&-GO:0008236-&&-serine-type …	G:9606:KLK7				KLK7	Homo sapiens (Human)-&&-9606	Gene Symbol-&-1&-KLK7	8	KLK7	FALSE	KLK7
taxon:9606	180741	1902	GATA binding protein 1	gene	biological_process-&-1&-GO:0008285-&&-negative regulation of cell proliferation-%%-GO:0097028-&&-dendritic cell differentiation-%%-GO:0006366-&&-transcription from RNA polymerase II promoter-%%-GO:0045893-&&-positive regulation of transcription, DNA-templated-%%-GO:0070527-&&-platelet aggregation-%%-GO:0048873-&&-homeostasis of number of cells within a tissue-%%-GO:0048821-&&-erythrocyte developm…	G:9606:GATA1				GATA1	Homo sapiens (Human)-&&-9606	Gene Symbol-&-1&-GATA1	22	GATA1	FALSE	GATA1
taxon:9606	176650	1902	tyrosine 3-monooxygenase/tryptophan 5-monooxygenase activation protein beta	gene	biological_process-&-1&-GO:0051291-&&-protein heterooligomerization-%%-GO:0061024-&&-membrane organization-%%-GO:0043085-&&-positive regulation of catalytic activity-%%-GO:0051220-&&-cytoplasmic sequestering of protein-%%-GO:0000165-&&-MAPK cascade-%%-GO:0035308-&&-negative regulation of protein dephosphorylation-%%-GO:0035329-&&-hippo signaling-%%-GO:0045744-&&-negative regulation of G-protein c…	G:9606:YWHAB			KEGG-&-1&-hsa04110-&&-Cell cycle-%%-hsa05160-&&-Hepatitis C-%%-hsa05161-&&-Hepatitis B-%%-hsa05203-&&-Viral carcinogenesis-%%-hsa04151-&&-PI3K-Akt signaling pathway-%%-hsa04114-&&-Oocyte meiosis-%%-hsa04390-&&-Hippo signaling pathway	YWHAB	Homo sapiens (Human)-&&-9606	Gene Symbol-&-1&-YWHAB	96	YWHAB	FALSE	YWHAB
taxon:9606	178698	1902	protease, serine 1	gene	biological_process-&-1&-GO:0022617-&&-extracellular matrix disassembly-%%-GO:0009235-&&-cobalamin metabolic process-%%-GO:0007586-&&-digestion-%%-GO:0006508-&&-proteolysis|cellular_component-&-1&-GO:0005576-&&-extracellular region-%%-GO:0070062-&&-extracellular exosome-%%-GO:0072562-&&-blood microparticle|molecular_function-&-1&-GO:0008236-&&-serine-type peptidase activity-%%-GO:0004252-&&-serine…	G:9606:PRSS1			KEGG-&-1&-hsa04972-&&-Pancreatic secretion-%%-hsa04080-&&-Neuroactive ligand-receptor interaction-%%-hsa04974-&&-Protein digestion and absorption-%%-hsa05164-&&-Influenza A	PRSS1	Homo sapiens (Human)-&&-9606	Gene Symbol-&-1&-PRSS1	8	PRSS1	FALSE	PRSS1
taxon:9606	164362	1902	kelch repeat and BTB domain containing 3	gene	biological_process-&-1&-GO:0016567-&&-protein ubiquitination|cellular_component-&-1&-GO:0031463-&&-Cul3-RING ubiquitin ligase complex|molecular_function-&-1&-GO:0004842-&&-ubiquitin-protein transferase activity	G:9606:KBTBD3				KBTBD3	Homo sapiens (Human)-&&-9606	Gene Symbol-&-1&-KBTBD3	1	KBTBD3	FALSE	KBTBD3
taxon:9606	166411	1902	centrosomal protein 295	gene	biological_process-&-1&-GO:1902117-&&-positive regulation of organelle assembly|cellular_component-&-1&-GO:0005814-&&-centriole-%%-GO:0005856-&&-cytoskeleton-%%-GO:0005737-&&-cytoplasm-%%-GO:0005813-&&-centrosome	G:9606:CEP295				CEP295	Homo sapiens (Human)-&&-9606	Gene Symbol-&-1&-CEP295	3	CEP295	FALSE	CEP295
taxon:9606	176649	1902	tyrosine 3-monooxygenase/tryptophan 5-monooxygenase activation protein epsilon	gene	biological_process-&-1&-GO:0035556-&&-intracellular signal transduction-%%-GO:1902309-&&-negative regulation of peptidyl-serine dephosphorylation-%%-GO:0001764-&&-neuron migration-%%-GO:0021766-&&-hippocampus development-%%-GO:0061024-&&-membrane organization-%%-GO:0003064-&&-regulation of heart rate by hormone-%%-GO:0060306-&&-regulation of membrane repolarization-%%-GO:0046827-&&-positive regul…	G:9606:YWHAE			KEGG-&-1&-hsa04110-&&-Cell cycle-%%-hsa05160-&&-Hepatitis C-%%-hsa04722-&&-Neurotrophin signaling pathway-%%-hsa05203-&&-Viral carcinogenesis-%%-hsa04151-&&-PI3K-Akt signaling pathway-%%-hsa04390-&&-Hippo signaling pathway-%%-hsa04114-&&-Oocyte meiosis	YWHAE	Homo sapiens (Human)-&&-9606	Gene Symbol-&-1&-YWHAE	99	YWHAE	FALSE	YWHAE
taxon:9606	182796	1902	annexin A6	gene	biological_process-&-1&-GO:0034220-&&-ion transmembrane transport-%%-GO:0097190-&&-apoptotic signaling pathway-%%-GO:0051260-&&-protein homooligomerization-%%-GO:0051560-&&-mitochondrial calcium ion homeostasis-%%-GO:0006816-&&-calcium ion transport-%%-GO:0006937-&&-regulation of muscle contraction|cellular_component-&-1&-GO:0005765-&&-lysosomal membrane-%%-GO:0031902-&&-late endosome membrane-%%…	G:9606:ANXA6				ANXA6	Homo sapiens (Human)-&&-9606	Gene Symbol-&-1&-ANXA6	16	ANXA6	FALSE	ANXA6
taxon:9606	176653	1902	YES proto-oncogene 1, Src family tyrosine kinase	gene	biological_process-&-1&-GO:0007169-&&-transmembrane receptor protein tyrosine kinase signaling pathway-%%-GO:0038096-&&-Fc-gamma receptor signaling pathway involved in phagocytosis-%%-GO:0050731-&&-positive regulation of peptidyl-tyrosine phosphorylation-%%-GO:0050900-&&-leukocyte migration-%%-GO:0071300-&&-cellular response to retinoic acid-%%-GO:0036120-&&-cellular response to platelet-derived …	G:9606:YES1			KEGG-&-1&-hsa04520-&&-Adherens junction	YES1	Homo sapiens (Human)-&&-9606	Gene Symbol-&-1&-YES1	40	YES1	FALSE	YES1
taxon:9606	180754	1902	glyceraldehyde-3-phosphate dehydrogenase	gene	biological_process-&-1&-GO:0071346-&&-cellular response to interferon-gamma-%%-GO:0000226-&&-microtubule cytoskeleton organization-%%-GO:0016241-&&-regulation of macroautophagy-%%-GO:0050821-&&-protein stabilization-%%-GO:0017148-&&-negative regulation of translation-%%-GO:0006094-&&-gluconeogenesis-%%-GO:0061621-&&-canonical glycolysis-%%-GO:0035606-&&-peptidyl-cysteine S-trans-nitrosylation-%%-…	G:9606:GAPDH			KEGG-&-1&-hsa00010-&&-Glycolysis / Gluconeogenesis-%%-hsa01100-&&-Metabolic pathways-%%-hsa04066-&&-HIF-1 signaling pathway-%%-hsa01200-&&-Carbon metabolism-%%-hsa05010-&&-Alzheimer disease-%%-hsa01230-&&-Biosynthesis of amino acids	GAPDH	Homo sapiens (Human)-&&-9606	Gene Symbol-&-1&-GAPDH	83	GAPDH	FALSE	GAPDH
taxon:9606	180755	1902	growth associated protein 43	gene	biological_process-&-1&-GO:0061564-&&-axon development-%%-GO:0009611-&&-response to wounding-%%-GO:0042246-&&-tissue regeneration-%%-GO:0051489-&&-regulation of filopodium assembly-%%-GO:0016198-&&-axon choice point recognition-%%-GO:0045165-&&-cell fate commitment-%%-GO:0007205-&&-protein kinase C-activating G-protein coupled receptor signaling pathway-%%-GO:0007411-&&-axon guidance-%%-GO:004000…	G:9606:GAP43				GAP43	Homo sapiens (Human)-&&-9606	Gene Symbol-&-1&-GAP43	4	GAP43	FALSE	GAP43
taxon:9606	176657	1902	X-ray repair cross complementing 5	gene	biological_process-&-1&-GO:0032481-&&-positive regulation of type I interferon production-%%-GO:0032508-&&-DNA duplex unwinding-%%-GO:0048660-&&-regulation of smooth muscle cell proliferation-%%-GO:0000723-&&-telomere maintenance-%%-GO:0006310-&&-DNA recombination-%%-GO:0071398-&&-cellular response to fatty acid-%%-GO:0071480-&&-cellular response to gamma radiation-%%-GO:0006303-&&-double-strand …	G:9606:XRCC5			KEGG-&-1&-hsa03450-&&-Non-homologous end-joining	XRCC5	Homo sapiens (Human)-&&-9606	Gene Symbol-&-1&-XRCC5	75	XRCC5	FALSE	XRCC5
taxon:9606	182806	1902	solute carrier family 25 member 5	gene	biological_process-&-1&-GO:0015853-&&-adenine transport-%%-GO:0055085-&&-transmembrane transport-%%-GO:0050796-&&-regulation of insulin secretion-%%-GO:0006810-&&-transport-%%-GO:0015867-&&-ATP transport-%%-GO:0008284-&&-positive regulation of cell proliferation-%%-GO:0016032-&&-viral process-%%-GO:0015866-&&-ADP transport-%%-GO:1901029-&&-negative regulation of mitochondrial outer membrane perme…	G:9606:SLC25A5			KEGG-&-1&-hsa04022-&&-cGMP-PKG signaling pathway-%%-hsa04020-&&-Calcium signaling pathway-%%-hsa04218-&&-Cellular senescence-%%-hsa05166-&&-Human T-cell leukemia virus 1 infection-%%-hsa04217-&&-Necroptosis-%%-hsa05016-&&-Huntington disease-%%-hsa05012-&&-Parkinson disease	SLC25A5	Homo sapiens (Human)-&&-9606	Gene Symbol-&-1&-SLC25A5	37	SLC25A5	FALSE	SLC25A5
taxon:9606	176662	1902	exportin 1	gene	biological_process-&-1&-GO:0051028-&&-mRNA transport-%%-GO:0010824-&&-regulation of centrosome duplication-%%-GO:0000122-&&-negative regulation of transcription from RNA polymerase II promoter-%%-GO:0000055-&&-ribosomal large subunit export from nucleus-%%-GO:0000056-&&-ribosomal small subunit export from nucleus-%%-GO:0042176-&&-regulation of protein catabolic process-%%-GO:0034504-&&-protein lo…	G:9606:XPO1			KEGG-&-1&-hsa03008-&&-Ribosome biogenesis in eukaryotes-%%-hsa05164-&&-Influenza A-%%-hsa05166-&&-Human T-cell leukemia virus 1 infection-%%-hsa03013-&&-RNA transport	XPO1	Homo sapiens (Human)-&&-9606	Gene Symbol-&-1&-XPO1	165	XPO1	FALSE	XPO1
taxon:9606	174615	1902	STIP1 homology and U-box containing protein 1	gene	biological_process-&-1&-GO:0006515-&&-misfolded or incompletely synthesized protein catabolic process-%%-GO:0000209-&&-protein polyubiquitination-%%-GO:0070534-&&-protein K63-linked ubiquitination-%%-GO:0030968-&&-endoplasmic reticulum unfolded protein response-%%-GO:0031398-&&-positive regulation of protein ubiquitination-%%-GO:0051604-&&-protein maturation-%%-GO:0036503-&&-ERAD pathway-%%-GO:00…	G:9606:STUB1			KEGG-&-1&-hsa04141-&&-Protein processing in endoplasmic reticulum-%%-hsa04120-&&-Ubiquitin mediated proteolysis	STUB1	Homo sapiens (Human)-&&-9606	Gene Symbol-&-1&-STUB1	75	STUB1	FALSE	STUB1
taxon:9606	172564	1902	hematopoietic prostaglandin D synthase	gene	biological_process-&-1&-GO:0019371-&&-cyclooxygenase pathway-%%-GO:0007165-&&-signal transduction-%%-GO:0007626-&&-locomotory behavior-%%-GO:1901687-&&-glutathione derivative biosynthetic process-%%-GO:2000255-&&-negative regulation of male germ cell proliferation-%%-GO:0006693-&&-prostaglandin metabolic process|cellular_component-&-1&-GO:0005737-&&-cytoplasm-%%-GO:0005829-&&-cytosol|molecular_fu…	G:9606:HPGDS	HPGDS	TRUE	KEGG-&-1&-hsa00980-&&-Metabolism of xenobiotics by cytochrome P450-%%-hsa01100-&&-Metabolic pathways-%%-hsa00590-&&-Arachidonic acid metabolism-%%-hsa00480-&&-Glutathione metabolism-%%-hsa05204-&&-Chemical carcinogenesis-%%-hsa00982-&&-Drug metabolism - cytochrome P450	HPGDS	Homo sapiens (Human)-&&-9606	Gene Symbol-&-1&-HPGDS	4	HPGDS	FALSE	HPGDS
taxon:9606	176660	1902	X-ray repair cross complementing 2	gene	biological_process-&-1&-GO:0006312-&&-mitotic recombination-%%-GO:0010212-&&-response to ionizing radiation-%%-GO:0000731-&&-DNA synthesis involved in DNA repair-%%-GO:0042148-&&-strand invasion-%%-GO:0001701-&&-in utero embryonic development-%%-GO:0001756-&&-somitogenesis-%%-GO:0006281-&&-DNA repair-%%-GO:0050769-&&-positive regulation of neurogenesis-%%-GO:0043524-&&-negative regulation of neur…	G:9606:XRCC2			KEGG-&-1&-hsa03440-&&-Homologous recombination	XRCC2	Homo sapiens (Human)-&&-9606	Gene Symbol-&-1&-XRCC2	3	XRCC2	FALSE	XRCC2
taxon:9606	168474	1902	coiled-coil domain containing 90B	gene	cellular_component-&-1&-GO:0016021-&&-integral component of membrane-%%-GO:0005739-&&-mitochondrion-%%-GO:0031966-&&-mitochondrial membrane|molecular_function-&-1&-GO:0005515-&&-protein binding	G:9606:CCDC90B				CCDC90B	Homo sapiens (Human)-&&-9606	Gene Symbol-&-1&-CCDC90B	8	CCDC90B	FALSE	CCDC90B
taxon:9606	174618	1902	zinc metallopeptidase STE24	gene	biological_process-&-1&-GO:0071586-&&-CAAX-box protein processing-%%-GO:0006998-&&-nuclear envelope organization-%%-GO:0030327-&&-prenylated protein catabolic process-%%-GO:0006508-&&-proteolysis|cellular_component-&-1&-GO:0070062-&&-extracellular exosome-%%-GO:0005637-&&-nuclear inner membrane-%%-GO:0030176-&&-integral component of endoplasmic reticulum membrane-%%-GO:0016020-&&-membrane|molecul…	G:9606:ZMPSTE24			KEGG-&-1&-hsa00900-&&-Terpenoid backbone biosynthesis	ZMPSTE24	Homo sapiens (Human)-&&-9606	Gene Symbol-&-1&-ZMPSTE24	4	ZMPSTE24	FALSE	ZMPSTE24
taxon:9606	168475	1902	NGG1 interacting factor 3 like 1	gene	biological_process-&-1&-GO:0030182-&&-neuron differentiation-%%-GO:0045893-&&-positive regulation of transcription, DNA-templated-%%-GO:1903507-&&-negative regulation of nucleic acid-templated transcription|cellular_component-&-1&-GO:0005739-&&-mitochondrion-%%-GO:0005737-&&-cytoplasm-%%-GO:0005634-&&-nucleus|molecular_function-&-1&-GO:0005515-&&-protein binding-%%-GO:0008134-&&-transcription fac…	G:9606:NIF3L1				NIF3L1	Homo sapiens (Human)-&&-9606	Gene Symbol-&-1&-NIF3L1	17	NIF3L1	FALSE	NIF3L1
taxon:9606	166427	1902	dedicator of cytokinesis 7	gene	biological_process-&-1&-GO:0000226-&&-microtubule cytoskeleton organization-%%-GO:0007409-&&-axonogenesis-%%-GO:0090630-&&-activation of GTPase activity-%%-GO:1904754-&&-positive regulation of vascular associated smooth muscle cell migration-%%-GO:0033138-&&-positive regulation of peptidyl-serine phosphorylation-%%-GO:0022027-&&-interkinetic nuclear migration-%%-GO:0050767-&&-regulation of neurog…	G:9606:DOCK7				DOCK7	Homo sapiens (Human)-&&-9606	Gene Symbol-&-1&-DOCK7	16	DOCK7	FALSE	DOCK7
taxon:9606	182808	1902	alanyl aminopeptidase, membrane	gene	biological_process-&-1&-GO:0007165-&&-signal transduction-%%-GO:0008217-&&-regulation of blood pressure-%%-GO:0007267-&&-cell-cell signaling-%%-GO:0006508-&&-proteolysis-%%-GO:0046718-&&-viral entry into host cell-%%-GO:0001525-&&-angiogenesis-%%-GO:0030154-&&-cell differentiation-%%-GO:0043312-&&-neutrophil degranulation-%%-GO:0043171-&&-peptide catabolic process|cellular_component-&-1&-GO:00057…	G:9606:ANPEP	ANPEP	TRUE	KEGG-&-1&-hsa01100-&&-Metabolic pathways-%%-hsa00480-&&-Glutathione metabolism-%%-hsa04640-&&-Hematopoietic cell lineage-%%-hsa04614-&&-Renin-angiotensin system	ANPEP	Homo sapiens (Human)-&&-9606	Gene Symbol-&-1&-ANPEP	2	ANPEP	FALSE	ANPEP
taxon:9606	174617	1902	A-kinase anchoring protein 8	gene	biological_process-&-1&-GO:0045087-&&-innate immune response-%%-GO:0015031-&&-protein transport-%%-GO:0006355-&&-regulation of transcription, DNA-templated-%%-GO:0033127-&&-regulation of histone phosphorylation-%%-GO:0044839-&&-cell cycle G2/M phase transition-%%-GO:0007165-&&-signal transduction-%%-GO:0006351-&&-transcription, DNA-templated-%%-GO:0007076-&&-mitotic chromosome condensation-%%-GO:…	G:9606:AKAP8				AKAP8	Homo sapiens (Human)-&&-9606	Gene Symbol-&-1&-AKAP8	21	AKAP8	FALSE	AKAP8
taxon:9606	178726	1902	eukaryotic translation initiation factor 2 alpha kinase 2	gene	biological_process-&-1&-GO:0032722-&&-positive regulation of chemokine production-%%-GO:1901224-&&-positive regulation of NIK/NF-kappaB signaling-%%-GO:0045087-&&-innate immune response-%%-GO:0046777-&&-protein autophosphorylation-%%-GO:0017148-&&-negative regulation of translation-%%-GO:0030968-&&-endoplasmic reticulum unfolded protein response-%%-GO:0010998-&&-regulation of translational initia…	G:9606:EIF2AK2			KEGG-&-1&-hsa05162-&&-Measles-%%-hsa05165-&&-Human papillomavirus infection-%%-hsa05160-&&-Hepatitis C-%%-hsa05167-&&-Kaposi sarcoma-associated herpesvirus infection-%%-hsa05169-&&-Epstein-Barr virus infection-%%-hsa05164-&&-Influenza A-%%-hsa04141-&&-Protein processing in endoplasmic reticulum-%%-hsa05203-&&-Viral carcinogenesis-%%-hsa04217-&&-Necroptosis-%%-hsa05168-&&-Herpes simplex infection	EIF2AK2	Homo sapiens (Human)-&&-9606	Gene Symbol-&-1&-EIF2AK2	28	EIF2AK2	FALSE	EIF2AK2
taxon:9606	172582	1902	sushi repeat containing protein, X-linked 2	gene	biological_process-&-1&-GO:0071625-&&-vocalization behavior-%%-GO:0016337-&&-single organismal cell-cell adhesion-%%-GO:0090050-&&-positive regulation of cell migration involved in sprouting angiogenesis-%%-GO:0042325-&&-regulation of phosphorylation-%%-GO:0001525-&&-angiogenesis-%%-GO:0051965-&&-positive regulation of synapse assembly-%%-GO:0048870-&&-cell motility|cellular_component-&-1&-GO:009…	G:9606:SRPX2				SRPX2	Homo sapiens (Human)-&&-9606	Gene Symbol-&-1&-SRPX2	2	SRPX2	FALSE	SRPX2
taxon:9606	174634	1902	serine and arginine repetitive matrix 1	gene	biological_process-&-1&-GO:0031124-&&-mRNA 3'-end processing-%%-GO:0006405-&&-RNA export from nucleus-%%-GO:0008380-&&-RNA splicing-%%-GO:0006369-&&-termination of RNA polymerase II transcription-%%-GO:0000398-&&-mRNA splicing, via spliceosome-%%-GO:0000375-&&-RNA splicing, via transesterification reactions-%%-GO:0006406-&&-mRNA export from nucleus|cellular_component-&-1&-GO:0005829-&&-cytosol-%%…	G:9606:SRRM1			KEGG-&-1&-hsa03015-&&-mRNA surveillance pathway-%%-hsa03013-&&-RNA transport	SRRM1	Homo sapiens (Human)-&&-9606	Gene Symbol-&-1&-SRRM1	35	SRRM1	FALSE	SRRM1
taxon:9606	176682	1902	Werner syndrome RecQ like helicase	gene	biological_process-&-1&-GO:0000731-&&-DNA synthesis involved in DNA repair-%%-GO:0006284-&&-base-excision repair-%%-GO:0031297-&&-replication fork processing-%%-GO:0007568-&&-aging-%%-GO:0051345-&&-positive regulation of hydrolase activity-%%-GO:0071480-&&-cellular response to gamma radiation-%%-GO:1901796-&&-regulation of signal transduction by p53 class mediator-%%-GO:0061820-&&-telomeric D-loo…	G:9606:WRN				WRN	Homo sapiens (Human)-&&-9606	Gene Symbol-&-1&-WRN	26	WRN	FALSE	WRN
taxon:9606	178731	1902	mitogen-activated protein kinase kinase 2	gene	biological_process-&-1&-GO:0036289-&&-peptidyl-serine autophosphorylation-%%-GO:2000641-&&-regulation of early endosome to late endosome transport-%%-GO:0071902-&&-positive regulation of protein serine/threonine kinase activity-%%-GO:0032872-&&-regulation of stress-activated MAPK cascade-%%-GO:0090170-&&-regulation of Golgi inheritance-%%-GO:0000165-&&-MAPK cascade-%%-GO:0045893-&&-positive regul…	G:9606:MAP2K2			KEGG-&-1&-hsa04068-&&-FoxO signaling pathway-%%-hsa01521-&&-EGFR tyrosine kinase inhibitor resistance-%%-hsa05167-&&-Kaposi sarcoma-associated herpesvirus infection-%%-hsa04371-&&-Apelin signaling pathway-%%-hsa04810-&&-Regulation of actin cytoskeleton-%%-hsa04650-&&-Natural killer cell mediated cytotoxicity-%%-hsa05220-&&-Chronic myeloid leukemia-%%-hsa04540-&&-Gap junction-%%-hsa05210-&&-Colore…	MAP2K2	Homo sapiens (Human)-&&-9606	Gene Symbol-&-1&-MAP2K2	25	MAP2K2	FALSE	MAP2K2
taxon:9606	174632	1902	sprouty RTK signaling antagonist 1	gene	biological_process-&-1&-GO:0008285-&&-negative regulation of cell proliferation-%%-GO:0043407-&&-negative regulation of MAP kinase activity-%%-GO:0001759-&&-organ induction-%%-GO:0042059-&&-negative regulation of epidermal growth factor receptor signaling pathway-%%-GO:0060449-&&-bud elongation involved in lung branching-%%-GO:0001656-&&-metanephros development-%%-GO:0040037-&&-negative regulatio…	G:9606:SPRY1				SPRY1	Homo sapiens (Human)-&&-9606	Gene Symbol-&-1&-SPRY1	9	SPRY1	FALSE	SPRY1
taxon:9606	178734	1902	mitogen-activated protein kinase 10	gene	biological_process-&-1&-GO:0038095-&&-Fc-epsilon receptor signaling pathway-%%-GO:0007254-&&-JNK cascade-%%-GO:0009416-&&-response to light stimulus-%%-GO:0007165-&&-signal transduction-%%-GO:0007258-&&-JUN phosphorylation-%%-GO:0048666-&&-neuron development-%%-GO:0051090-&&-regulation of sequence-specific DNA binding transcription factor activity-%%-GO:0006468-&&-protein phosphorylation-%%-GO:00…	G:9606:MAPK10	MAPK10	TRUE	KEGG-&-1&-hsa04068-&&-FoxO signaling pathway-%%-hsa05133-&&-Pertussis-%%-hsa05167-&&-Kaposi sarcoma-associated herpesvirus infection-%%-hsa04933-&&-AGE-RAGE signaling pathway in diabetic complications-%%-hsa04920-&&-Adipocytokine signaling pathway-%%-hsa05120-&&-Epithelial cell signaling in Helicobacter pylori infection-%%-hsa04510-&&-Focal adhesion-%%-hsa04728-&&-Dopaminergic synapse-%%-hsa05210…	MAPK10	Homo sapiens (Human)-&&-9606	Gene Symbol-&-1&-MAPK10	48	MAPK10	FALSE	MAPK10
taxon:9606	178735	1902	mitogen-activated protein kinase 9	gene	biological_process-&-1&-GO:0010628-&&-positive regulation of gene expression-%%-GO:0038095-&&-Fc-epsilon receptor signaling pathway-%%-GO:0061833-&&-protein localization to tricellular tight junction-%%-GO:0010744-&&-positive regulation of macrophage derived foam cell differentiation-%%-GO:0007254-&&-JNK cascade-%%-GO:0007258-&&-JUN phosphorylation-%%-GO:0071310-&&-cellular response to organic su…	G:9606:MAPK9			KEGG-&-1&-hsa04068-&&-FoxO signaling pathway-%%-hsa05167-&&-Kaposi sarcoma-associated herpesvirus infection-%%-hsa04933-&&-AGE-RAGE signaling pathway in diabetic complications-%%-hsa05133-&&-Pertussis-%%-hsa04920-&&-Adipocytokine signaling pathway-%%-hsa04510-&&-Focal adhesion-%%-hsa05120-&&-Epithelial cell signaling in Helicobacter pylori infection-%%-hsa04728-&&-Dopaminergic synapse-%%-hsa05210…	MAPK9	Homo sapiens (Human)-&&-9606	Gene Symbol-&-1&-MAPK9	36	MAPK9	FALSE	MAPK9
taxon:9606	178732	1902	mitogen-activated protein kinase kinase 1	gene	biological_process-&-1&-GO:0010628-&&-positive regulation of gene expression-%%-GO:0060020-&&-Bergmann glial cell differentiation-%%-GO:2000641-&&-regulation of early endosome to late endosome transport-%%-GO:0007507-&&-heart development-%%-GO:0071902-&&-positive regulation of protein serine/threonine kinase activity-%%-GO:0006928-&&-movement of cell or subcellular component-%%-GO:0032872-&&-regu…	G:9606:MAP2K1	MAP2K1	TRUE	KEGG-&-1&-hsa01521-&&-EGFR tyrosine kinase inhibitor resistance-%%-hsa04068-&&-FoxO signaling pathway-%%-hsa05167-&&-Kaposi sarcoma-associated herpesvirus infection-%%-hsa04371-&&-Apelin signaling pathway-%%-hsa04810-&&-Regulation of actin cytoskeleton-%%-hsa04510-&&-Focal adhesion-%%-hsa04725-&&-Cholinergic synapse-%%-hsa04650-&&-Natural killer cell mediated cytotoxicity-%%-hsa04928-&&-Parathyro…	MAP2K1	Homo sapiens (Human)-&&-9606	Gene Symbol-&-1&-MAP2K1	102	MAP2K1	FALSE	MAP2K1
taxon:9606	178736	1902	mitogen-activated protein kinase 11	gene	biological_process-&-1&-GO:0010628-&&-positive regulation of gene expression-%%-GO:0035556-&&-intracellular signal transduction-%%-GO:0000165-&&-MAPK cascade-%%-GO:0098586-&&-cellular response to virus-%%-GO:0007165-&&-signal transduction-%%-GO:0045648-&&-positive regulation of erythrocyte differentiation-%%-GO:0000187-&&-activation of MAPK activity-%%-GO:2001184-&&-positive regulation of interle…	G:9606:MAPK11			KEGG-&-1&-hsa04068-&&-FoxO signaling pathway-%%-hsa05133-&&-Pertussis-%%-hsa04933-&&-AGE-RAGE signaling pathway in diabetic complications-%%-hsa05167-&&-Kaposi sarcoma-associated herpesvirus infection-%%-hsa05120-&&-Epithelial cell signaling in Helicobacter pylori infection-%%-hsa04728-&&-Dopaminergic synapse-%%-hsa04670-&&-Leukocyte transendothelial migration-%%-hsa05140-&&-Leishmaniasis-%%-hsa0…	MAPK11	Homo sapiens (Human)-&&-9606	Gene Symbol-&-1&-MAPK11	18	MAPK11	FALSE	MAPK11
taxon:9606	178737	1902	mitogen-activated protein kinase 8	gene	biological_process-&-1&-GO:0010628-&&-positive regulation of gene expression-%%-GO:0016241-&&-regulation of macroautophagy-%%-GO:0031063-&&-regulation of histone deacetylation-%%-GO:0018105-&&-peptidyl-serine phosphorylation-%%-GO:0048666-&&-neuron development-%%-GO:0007258-&&-JUN phosphorylation-%%-GO:0007254-&&-JNK cascade-%%-GO:0031281-&&-positive regulation of cyclase activity-%%-GO:0006468-&…	G:9606:MAPK8			KEGG-&-1&-hsa04068-&&-FoxO signaling pathway-%%-hsa05133-&&-Pertussis-%%-hsa04933-&&-AGE-RAGE signaling pathway in diabetic complications-%%-hsa05167-&&-Kaposi sarcoma-associated herpesvirus infection-%%-hsa04920-&&-Adipocytokine signaling pathway-%%-hsa05120-&&-Epithelial cell signaling in Helicobacter pylori infection-%%-hsa04510-&&-Focal adhesion-%%-hsa04728-&&-Dopaminergic synapse-%%-hsa05210…	MAPK8	Homo sapiens (Human)-&&-9606	Gene Symbol-&-1&-MAPK8	85	MAPK8	FALSE	MAPK8
taxon:9606	180785	1902	mechanistic target of rapamycin	gene	biological_process-&-1&-GO:0001934-&&-positive regulation of protein phosphorylation-%%-GO:1904193-&&-negative regulation of cholangiocyte apoptotic process-%%-GO:0051496-&&-positive regulation of stress fiber assembly-%%-GO:0010831-&&-positive regulation of myotube differentiation-%%-GO:0014736-&&-negative regulation of muscle atrophy-%%-GO:0045792-&&-negative regulation of cell size-%%-GO:00515…	G:9606:MTOR			KEGG-&-1&-hsa01521-&&-EGFR tyrosine kinase inhibitor resistance-%%-hsa05167-&&-Kaposi sarcoma-associated herpesvirus infection-%%-hsa04920-&&-Adipocytokine signaling pathway-%%-hsa04630-&&-JAK-STAT signaling pathway-%%-hsa05221-&&-Acute myeloid leukemia-%%-hsa04371-&&-Apelin signaling pathway-%%-hsa05212-&&-Pancreatic cancer-%%-hsa05224-&&-Breast cancer-%%-hsa05170-&&-Human immunodeficiency virus…	MTOR	Homo sapiens (Human)-&&-9606	Gene Symbol-&-1&-MTOR	43	MTOR	FALSE	MTOR
taxon:9606	178742	1902	mitogen-activated protein kinase 1	gene	biological_process-&-1&-GO:0060020-&&-Bergmann glial cell differentiation-%%-GO:0030335-&&-positive regulation of cell migration-%%-GO:0006915-&&-apoptotic process-%%-GO:1904355-&&-positive regulation of telomere capping-%%-GO:2000641-&&-regulation of early endosome to late endosome transport-%%-GO:0032872-&&-regulation of stress-activated MAPK cascade-%%-GO:0090170-&&-regulation of Golgi inherit…	G:9606:MAPK1			KEGG-&-1&-hsa04933-&&-AGE-RAGE signaling pathway in diabetic complications-%%-hsa04510-&&-Focal adhesion-%%-hsa04810-&&-Regulation of actin cytoskeleton-%%-hsa04725-&&-Cholinergic synapse-%%-hsa04928-&&-Parathyroid hormone synthesis, secretion and action-%%-hsa04650-&&-Natural killer cell mediated cytotoxicity-%%-hsa04540-&&-Gap junction-%%-hsa05140-&&-Leishmaniasis-%%-hsa05210-&&-Colorectal canc…	MAPK1	Homo sapiens (Human)-&&-9606	Gene Symbol-&-1&-MAPK1	121	MAPK1	FALSE	MAPK1
taxon:9606	174644	1902	mitochondrial ribosomal protein S31	gene	biological_process-&-1&-GO:0070125-&&-mitochondrial translational elongation-%%-GO:0070126-&&-mitochondrial translational termination|cellular_component-&-1&-GO:0005763-&&-mitochondrial small ribosomal subunit-%%-GO:0005730-&&-nucleolus-%%-GO:0005739-&&-mitochondrion-%%-GO:0005743-&&-mitochondrial inner membrane|molecular_function-&-1&-GO:0003723-&&-RNA binding-%%-GO:0019904-&&-protein domain spe…	G:9606:MRPS31				MRPS31	Homo sapiens (Human)-&&-9606	Gene Symbol-&-1&-MRPS31	8	MRPS31	FALSE	MRPS31
taxon:9606	162357	1902	BEN domain containing 7	gene	cellular_component-&-1&-GO:0070062-&&-extracellular exosome|molecular_function-&-1&-GO:0005515-&&-protein binding	G:9606:BEND7				BEND7	Homo sapiens (Human)-&&-9606	Gene Symbol-&-1&-BEND7	5	BEND7	FALSE	BEND7
taxon:9606	178741	1902	mitogen-activated protein kinase 3	gene	biological_process-&-1&-GO:0060020-&&-Bergmann glial cell differentiation-%%-GO:0006915-&&-apoptotic process-%%-GO:1904355-&&-positive regulation of telomere capping-%%-GO:2000641-&&-regulation of early endosome to late endosome transport-%%-GO:0030509-&&-BMP signaling pathway-%%-GO:0032872-&&-regulation of stress-activated MAPK cascade-%%-GO:0090170-&&-regulation of Golgi inheritance-%%-GO:00308…	G:9606:MAPK3			KEGG-&-1&-hsa04933-&&-AGE-RAGE signaling pathway in diabetic complications-%%-hsa04510-&&-Focal adhesion-%%-hsa04810-&&-Regulation of actin cytoskeleton-%%-hsa04725-&&-Cholinergic synapse-%%-hsa04928-&&-Parathyroid hormone synthesis, secretion and action-%%-hsa04650-&&-Natural killer cell mediated cytotoxicity-%%-hsa04540-&&-Gap junction-%%-hsa05140-&&-Leishmaniasis-%%-hsa05210-&&-Colorectal canc…	MAPK3	Homo sapiens (Human)-&&-9606	Gene Symbol-&-1&-MAPK3	87	MAPK3	FALSE	MAPK3
taxon:9606	182837	1902	alpha-1-microglobulin/bikunin precursor	gene	biological_process-&-1&-GO:0010951-&&-negative regulation of endopeptidase activity-%%-GO:0007155-&&-cell adhesion-%%-GO:0046329-&&-negative regulation of JNK cascade-%%-GO:0050777-&&-negative regulation of immune response-%%-GO:0007565-&&-female pregnancy-%%-GO:0016032-&&-viral process-%%-GO:0030163-&&-protein catabolic process-%%-GO:0042167-&&-heme catabolic process-%%-GO:0018298-&&-protein-chr…	G:9606:AMBP				AMBP	Homo sapiens (Human)-&&-9606	Gene Symbol-&-1&-AMBP	6	AMBP	FALSE	AMBP
taxon:9606	178746	1902	protein kinase C zeta	gene	biological_process-&-1&-GO:0051291-&&-protein heterooligomerization-%%-GO:2000553-&&-positive regulation of T-helper 2 cell cytokine production-%%-GO:2000664-&&-positive regulation of interleukin-5 secretion-%%-GO:0007616-&&-long-term memory-%%-GO:0030010-&&-establishment of cell polarity-%%-GO:0070374-&&-positive regulation of ERK1 and ERK2 cascade-%%-GO:0051899-&&-membrane depolarization-%%-GO:…	G:9606:PRKCZ			KEGG-&-1&-hsa05165-&&-Human papillomavirus infection-%%-hsa04933-&&-AGE-RAGE signaling pathway in diabetic complications-%%-hsa04931-&&-Insulin resistance-%%-hsa04530-&&-Tight junction-%%-hsa04144-&&-Endocytosis-%%-hsa04926-&&-Relaxin signaling pathway-%%-hsa04071-&&-Sphingolipid signaling pathway-%%-hsa04930-&&-Type II diabetes mellitus-%%-hsa04910-&&-Insulin signaling pathway-%%-hsa04015-&&-Rap…	PRKCZ	Homo sapiens (Human)-&&-9606	Gene Symbol-&-1&-PRKCZ	45	PRKCZ	FALSE	PRKCZ
taxon:9606	180795	1902	general transcription factor IIIC subunit 1	gene	biological_process-&-1&-GO:0009304-&&-tRNA transcription-%%-GO:0042797-&&-tRNA transcription from RNA polymerase III promoter-%%-GO:0006359-&&-regulation of transcription from RNA polymerase III promoter-%%-GO:0006384-&&-transcription initiation from RNA polymerase III promoter-%%-GO:0042791-&&-5S class rRNA transcription from RNA polymerase III type 1 promoter-%%-GO:0006351-&&-transcription, DNA…	G:9606:GTF3C1				GTF3C1	Homo sapiens (Human)-&&-9606	Gene Symbol-&-1&-GTF3C1	16	GTF3C1	FALSE	GTF3C1
taxon:9606	178744	1902	protein kinase, cGMP-dependent, type I	gene	biological_process-&-1&-GO:0001764-&&-neuron migration-%%-GO:0060087-&&-relaxation of vascular smooth muscle-%%-GO:0016358-&&-dendrite development-%%-GO:0030900-&&-forebrain development-%%-GO:0090331-&&-negative regulation of platelet aggregation-%%-GO:0007165-&&-signal transduction-%%-GO:0019934-&&-cGMP-mediated signaling-%%-GO:0006468-&&-protein phosphorylation-%%-GO:0043087-&&-regulation of GT…	G:9606:PRKG1			KEGG-&-1&-hsa04740-&&-Olfactory transduction-%%-hsa04730-&&-Long-term depression-%%-hsa04713-&&-Circadian entrainment-%%-hsa04022-&&-cGMP-PKG signaling pathway-%%-hsa04540-&&-Gap junction-%%-hsa04923-&&-Regulation of lipolysis in adipocytes-%%-hsa04970-&&-Salivary secretion-%%-hsa04714-&&-Thermogenesis-%%-hsa04611-&&-Platelet activation-%%-hsa04270-&&-Vascular smooth muscle contraction	PRKG1	Homo sapiens (Human)-&&-9606	Gene Symbol-&-1&-PRKG1	12	PRKG1	FALSE	PRKG1
taxon:9606	172607	1902	ADP ribosylation factor interacting protein 1	gene	biological_process-&-1&-GO:0050708-&&-regulation of protein secretion-%%-GO:0006886-&&-intracellular protein transport-%%-GO:0034315-&&-regulation of Arp2/3 complex-mediated actin nucleation|cellular_component-&-1&-GO:0000139-&&-Golgi membrane-%%-GO:0005829-&&-cytosol-%%-GO:0032588-&&-trans-Golgi network membrane|molecular_function-&-1&-GO:0019904-&&-protein domain specific binding-%%-GO:0045296-…	G:9606:ARFIP1				ARFIP1	Homo sapiens (Human)-&&-9606	Gene Symbol-&-1&-ARFIP1	11	ARFIP1	FALSE	ARFIP1
taxon:9606	174658	1902	perilipin 3	gene	biological_process-&-1&-GO:0016192-&&-vesicle-mediated transport|cellular_component-&-1&-GO:0005737-&&-cytoplasm-%%-GO:0030133-&&-transport vesicle-%%-GO:0005829-&&-cytosol-%%-GO:0005811-&&-lipid particle-%%-GO:0010008-&&-endosome membrane-%%-GO:0005768-&&-endosome-%%-GO:0005794-&&-Golgi apparatus-%%-GO:0016020-&&-membrane|molecular_function-&-1&-GO:0005515-&&-protein binding-%%-GO:0045296-&&-cad…	G:9606:PLIN3				PLIN3	Homo sapiens (Human)-&&-9606	Gene Symbol-&-1&-PLIN3	16	PLIN3	FALSE	PLIN3
taxon:9606	182851	1902	arachidonate 5-lipoxygenase activating protein	gene	biological_process-&-1&-GO:0070207-&&-protein homotrimerization-%%-GO:0019370-&&-leukotriene biosynthetic process-%%-GO:0019372-&&-lipoxygenase pathway-%%-GO:0071277-&&-cellular response to calcium ion-%%-GO:2001300-&&-lipoxin metabolic process-%%-GO:0043085-&&-positive regulation of catalytic activity-%%-GO:0006691-&&-leukotriene metabolic process|cellular_component-&-1&-GO:0031965-&&-nuclear me…	G:9606:ALOX5AP	ALOX5AP	TRUE	KEGG-&-1&-hsa04664-&&-Fc epsilon RI signaling pathway	ALOX5AP	Homo sapiens (Human)-&&-9606	Gene Symbol-&-1&-ALOX5AP	3	ALOX5AP	FALSE	ALOX5AP
taxon:9606	178755	1902	protein kinase C epsilon	gene	biological_process-&-1&-GO:0018105-&&-peptidyl-serine phosphorylation-%%-GO:0035669-&&-TRAM-dependent toll-like receptor 4 signaling pathway-%%-GO:0030838-&&-positive regulation of actin filament polymerization-%%-GO:2001031-&&-positive regulation of cellular glucuronidation-%%-GO:0051301-&&-cell division-%%-GO:2000273-&&-positive regulation of receptor activity-%%-GO:0061178-&&-regulation of ins…	G:9606:PRKCE			KEGG-&-1&-hsa04530-&&-Tight junction-%%-hsa04666-&&-Fc gamma R-mediated phagocytosis-%%-hsa04933-&&-AGE-RAGE signaling pathway in diabetic complications-%%-hsa04071-&&-Sphingolipid signaling pathway-%%-hsa04022-&&-cGMP-PKG signaling pathway-%%-hsa04925-&&-Aldosterone synthesis and secretion-%%-hsa04371-&&-Apelin signaling pathway-%%-hsa05206-&&-MicroRNAs in cancer-%%-hsa04930-&&-Type II diabetes …	PRKCE	Homo sapiens (Human)-&&-9606	Gene Symbol-&-1&-PRKCE	32	PRKCE	FALSE	PRKCE
taxon:9606	178752	1902	protein kinase C iota	gene	biological_process-&-1&-GO:0035089-&&-establishment of apical/basal cell polarity-%%-GO:0018105-&&-peptidyl-serine phosphorylation-%%-GO:0045216-&&-cell-cell junction organization-%%-GO:0070555-&&-response to interleukin-1-%%-GO:0045197-&&-establishment or maintenance of epithelial cell apical/basal polarity-%%-GO:0060252-&&-positive regulation of glial cell proliferation-%%-GO:0006612-&&-protein…	G:9606:PRKCI			KEGG-&-1&-hsa04530-&&-Tight junction-%%-hsa04144-&&-Endocytosis-%%-hsa05165-&&-Human papillomavirus infection-%%-hsa04910-&&-Insulin signaling pathway-%%-hsa04015-&&-Rap1 signaling pathway-%%-hsa04611-&&-Platelet activation-%%-hsa04390-&&-Hippo signaling pathway	PRKCI	Homo sapiens (Human)-&&-9606	Gene Symbol-&-1&-PRKCI	23	PRKCI	FALSE	PRKCI
taxon:9606	180801	1902	general transcription factor IIi	gene	biological_process-&-1&-GO:0006367-&&-transcription initiation from RNA polymerase II promoter-%%-GO:0006366-&&-transcription from RNA polymerase II promoter-%%-GO:0006357-&&-regulation of transcription from RNA polymerase II promoter-%%-GO:0007165-&&-signal transduction-%%-GO:0014886-&&-transition between slow and fast fiber-%%-GO:0051481-&&-negative regulation of cytosolic calcium ion concentra…	G:9606:GTF2I			KEGG-&-1&-hsa04022-&&-cGMP-PKG signaling pathway-%%-hsa03022-&&-Basal transcription factors-%%-hsa05168-&&-Herpes simplex infection	GTF2I	Homo sapiens (Human)-&&-9606	Gene Symbol-&-1&-GTF2I	43	GTF2I	FALSE	GTF2I
taxon:9606	174662	1902	tribbles pseudokinase 1	gene	biological_process-&-1&-GO:0032436-&&-positive regulation of proteasomal ubiquitin-dependent protein catabolic process-%%-GO:0007254-&&-JNK cascade-%%-GO:0006469-&&-negative regulation of protein kinase activity-%%-GO:0032496-&&-response to lipopolysaccharide-%%-GO:0043433-&&-negative regulation of sequence-specific DNA binding transcription factor activity-%%-GO:0045645-&&-positive regulation of…	G:9606:TRIB1				TRIB1	Homo sapiens (Human)-&&-9606	Gene Symbol-&-1&-TRIB1	4	TRIB1	FALSE	TRIB1
taxon:9606	170566	1902	ubiquitin specific peptidase 47	gene	biological_process-&-1&-GO:0016579-&&-protein deubiquitination-%%-GO:0043066-&&-negative regulation of apoptotic process-%%-GO:0030307-&&-positive regulation of cell growth-%%-GO:0043154-&&-negative regulation of cysteine-type endopeptidase activity involved in apoptotic process-%%-GO:0034644-&&-cellular response to UV-%%-GO:0010972-&&-negative regulation of G2/M transition of mitotic cell cycle-…	G:9606:USP47				USP47	Homo sapiens (Human)-&&-9606	Gene Symbol-&-1&-USP47	11	USP47	FALSE	USP47
taxon:9606	178758	1902	protein kinase C alpha	gene	biological_process-&-1&-GO:0043536-&&-positive regulation of blood vessel endothelial cell migration-%%-GO:0090330-&&-regulation of platelet aggregation-%%-GO:0010595-&&-positive regulation of endothelial cell migration-%%-GO:0045931-&&-positive regulation of mitotic cell cycle-%%-GO:0070555-&&-response to interleukin-1-%%-GO:0007194-&&-negative regulation of adenylate cyclase activity-%%-GO:0035…	G:9606:PRKCA			KEGG-&-1&-hsa04971-&&-Gastric acid secretion-%%-hsa01521-&&-EGFR tyrosine kinase inhibitor resistance-%%-hsa04713-&&-Circadian entrainment-%%-hsa04933-&&-AGE-RAGE signaling pathway in diabetic complications-%%-hsa04961-&&-Endocrine and other factor-regulated calcium reabsorption-%%-hsa04510-&&-Focal adhesion-%%-hsa04725-&&-Cholinergic synapse-%%-hsa04728-&&-Dopaminergic synapse-%%-hsa04928-&&-Par…	PRKCA	Homo sapiens (Human)-&&-9606	Gene Symbol-&-1&-PRKCA	65	PRKCA	FALSE	PRKCA
taxon:9606	182854	1902	anaplastic lymphoma receptor tyrosine kinase	gene	biological_process-&-1&-GO:0038061-&&-NIK/NF-kappaB signaling-%%-GO:0042127-&&-regulation of cell proliferation-%%-GO:0051092-&&-positive regulation of NF-kappaB transcription factor activity-%%-GO:0042981-&&-regulation of apoptotic process-%%-GO:0021766-&&-hippocampus development-%%-GO:0036269-&&-swimming behavior-%%-GO:0060159-&&-regulation of dopamine receptor signaling pathway-%%-GO:0048666-&…	G:9606:ALK			KEGG-&-1&-hsa05223-&&-Non-small cell lung cancer-%%-hsa05200-&&-Pathways in cancer	ALK	Homo sapiens (Human)-&&-9606	Gene Symbol-&-1&-ALK	28	ALK	FALSE	ALK
taxon:9606	182852	1902	arachidonate 5-lipoxygenase	gene	biological_process-&-1&-GO:0019370-&&-leukotriene biosynthetic process-%%-GO:0055114-&&-oxidation-reduction process-%%-GO:0019372-&&-lipoxygenase pathway-%%-GO:2001300-&&-lipoxin metabolic process-%%-GO:0002540-&&-leukotriene production involved in inflammatory response-%%-GO:0006691-&&-leukotriene metabolic process-%%-GO:0043312-&&-neutrophil degranulation|cellular_component-&-1&-GO:0034774-&&-s…	G:9606:ALOX5	ALOX5	TRUE	KEGG-&-1&-hsa05145-&&-Toxoplasmosis-%%-hsa01100-&&-Metabolic pathways-%%-hsa00590-&&-Arachidonic acid metabolism-%%-hsa04726-&&-Serotonergic synapse-%%-hsa04913-&&-Ovarian steroidogenesis-%%-hsa04664-&&-Fc epsilon RI signaling pathway	ALOX5	Homo sapiens (Human)-&&-9606	Gene Symbol-&-1&-ALOX5	23	ALOX5	FALSE	ALOX5
taxon:9606	164420	1902	chromosome 18 open reading frame 25	gene	biological_process-&-1&-GO:0000209-&&-protein polyubiquitination-%%-GO:0042787-&&-protein ubiquitination involved in ubiquitin-dependent protein catabolic process-%%-GO:0043161-&&-proteasome-mediated ubiquitin-dependent protein catabolic process|molecular_function-&-1&-GO:0061630-&&-ubiquitin protein ligase activity	G:9606:C18orf25				C18orf25	Homo sapiens (Human)-&&-9606	Gene Symbol-&-1&-C18orf25	9	C18orf25	FALSE	C18orf25
taxon:9606	178756	1902	protein kinase C delta	gene	biological_process-&-1&-GO:0032079-&&-positive regulation of endodeoxyribonuclease activity-%%-GO:0050732-&&-negative regulation of peptidyl-tyrosine phosphorylation-%%-GO:0071447-&&-cellular response to hydroperoxide-%%-GO:2001235-&&-positive regulation of apoptotic signaling pathway-%%-GO:0043312-&&-neutrophil degranulation-%%-GO:2000304-&&-positive regulation of ceramide biosynthetic process-%…	G:9606:PRKCD			KEGG-&-1&-hsa04722-&&-Neurotrophin signaling pathway-%%-hsa04933-&&-AGE-RAGE signaling pathway in diabetic complications-%%-hsa04625-&&-C-type lectin receptor signaling pathway-%%-hsa04931-&&-Insulin resistance-%%-hsa04140-&&-Autophagy - animal-%%-hsa04621-&&-NOD-like receptor signaling pathway-%%-hsa04270-&&-Vascular smooth muscle contraction-%%-hsa04666-&&-Fc gamma R-mediated phagocytosis-%%-hs…	PRKCD	Homo sapiens (Human)-&&-9606	Gene Symbol-&-1&-PRKCD	64	PRKCD	FALSE	PRKCD
taxon:9606	182853	1902	arachidonate 12-lipoxygenase, 12S type	gene	biological_process-&-1&-GO:0019395-&&-fatty acid oxidation-%%-GO:0048661-&&-positive regulation of smooth muscle cell proliferation-%%-GO:0019372-&&-lipoxygenase pathway-%%-GO:0010595-&&-positive regulation of endothelial cell migration-%%-GO:0008284-&&-positive regulation of cell proliferation-%%-GO:0010628-&&-positive regulation of gene expression-%%-GO:0045766-&&-positive regulation of angioge…	G:9606:ALOX12			KEGG-&-1&-hsa01523-&&-Antifolate resistance-%%-hsa01100-&&-Metabolic pathways-%%-hsa00590-&&-Arachidonic acid metabolism-%%-hsa04726-&&-Serotonergic synapse-%%-hsa04750-&&-Inflammatory mediator regulation of TRP channels	ALOX12	Homo sapiens (Human)-&&-9606	Gene Symbol-&-1&-ALOX12	6	ALOX12	FALSE	ALOX12
taxon:9606	178757	1902	protein kinase C beta	gene	biological_process-&-1&-GO:0006915-&&-apoptotic process-%%-GO:0050853-&&-B cell receptor signaling pathway-%%-GO:0043123-&&-positive regulation of I-kappaB kinase/NF-kappaB signaling-%%-GO:0035408-&&-histone H3-T6 phosphorylation-%%-GO:0006816-&&-calcium ion transport-%%-GO:0001666-&&-response to hypoxia-%%-GO:0046627-&&-negative regulation of insulin receptor signaling pathway-%%-GO:0071322-&&-c…	G:9606:PRKCB			KEGG-&-1&-hsa04971-&&-Gastric acid secretion-%%-hsa01521-&&-EGFR tyrosine kinase inhibitor resistance-%%-hsa04713-&&-Circadian entrainment-%%-hsa04933-&&-AGE-RAGE signaling pathway in diabetic complications-%%-hsa04961-&&-Endocrine and other factor-regulated calcium reabsorption-%%-hsa04510-&&-Focal adhesion-%%-hsa04725-&&-Cholinergic synapse-%%-hsa04728-&&-Dopaminergic synapse-%%-hsa04670-&&-Leu…	PRKCB	Homo sapiens (Human)-&&-9606	Gene Symbol-&-1&-PRKCB	36	PRKCB	FALSE	PRKCB
taxon:9606	176714	1902	von Willebrand factor	gene	biological_process-&-1&-GO:0007596-&&-blood coagulation-%%-GO:0009611-&&-response to wounding-%%-GO:0030168-&&-platelet activation-%%-GO:0030198-&&-extracellular matrix organization-%%-GO:0002576-&&-platelet degranulation-%%-GO:0007597-&&-blood coagulation, intrinsic pathway-%%-GO:0031589-&&-cell-substrate adhesion-%%-GO:0051260-&&-protein homooligomerization-%%-GO:0007599-&&-hemostasis-%%-GO:000…	G:9606:VWF			KEGG-&-1&-hsa05165-&&-Human papillomavirus infection-%%-hsa04510-&&-Focal adhesion-%%-hsa04151-&&-PI3K-Akt signaling pathway-%%-hsa04611-&&-Platelet activation-%%-hsa04610-&&-Complement and coagulation cascades-%%-hsa04512-&&-ECM-receptor interaction	VWF	Homo sapiens (Human)-&&-9606	Gene Symbol-&-1&-VWF	4	VWF	FALSE	VWF
taxon:9606	176715	1902	vitronectin	gene	biological_process-&-1&-GO:0030198-&&-extracellular matrix organization-%%-GO:0097421-&&-liver regeneration-%%-GO:0007160-&&-cell-matrix adhesion-%%-GO:0030195-&&-negative regulation of blood coagulation-%%-GO:0061302-&&-smooth muscle cell-matrix adhesion-%%-GO:0014911-&&-positive regulation of smooth muscle cell migration-%%-GO:0033627-&&-cell adhesion mediated by integrin-%%-GO:0035987-&&-endod…	G:9606:VTN			KEGG-&-1&-hsa05165-&&-Human papillomavirus infection-%%-hsa04510-&&-Focal adhesion-%%-hsa04151-&&-PI3K-Akt signaling pathway-%%-hsa05205-&&-Proteoglycans in cancer-%%-hsa04610-&&-Complement and coagulation cascades-%%-hsa04512-&&-ECM-receptor interaction	VTN	Homo sapiens (Human)-&&-9606	Gene Symbol-&-1&-VTN	21	VTN	FALSE	VTN
taxon:9606	180814	1902	mutS homolog 6	gene	biological_process-&-1&-GO:0043570-&&-maintenance of DNA repeat elements-%%-GO:0006298-&&-mismatch repair-%%-GO:0045190-&&-isotype switching-%%-GO:0000710-&&-meiotic mismatch repair-%%-GO:0016446-&&-somatic hypermutation of immunoglobulin genes-%%-GO:0045910-&&-negative regulation of DNA recombination-%%-GO:0008630-&&-intrinsic apoptotic signaling pathway in response to DNA damage-%%-GO:0016447-&…	G:9606:MSH6			KEGG-&-1&-hsa03430-&&-Mismatch repair-%%-hsa05210-&&-Colorectal cancer-%%-hsa05200-&&-Pathways in cancer-%%-hsa01524-&&-Platinum drug resistance	MSH6	Homo sapiens (Human)-&&-9606	Gene Symbol-&-1&-MSH6	33	MSH6	FALSE	MSH6
taxon:9606	176718	1902	vaccinia related kinase 2	gene	biological_process-&-1&-GO:0008360-&&-regulation of cell shape-%%-GO:0043408-&&-regulation of MAPK cascade-%%-GO:0034599-&&-cellular response to oxidative stress-%%-GO:0016032-&&-viral process-%%-GO:0018105-&&-peptidyl-serine phosphorylation-%%-GO:2000659-&&-regulation of interleukin-1-mediated signaling pathway-%%-GO:0006468-&&-protein phosphorylation-%%-GO:0046777-&&-protein autophosphorylation…	G:9606:VRK2				VRK2	Homo sapiens (Human)-&&-9606	Gene Symbol-&-1&-VRK2	11	VRK2	FALSE	VRK2
taxon:9606	182862	1902	aldehyde dehydrogenase 3 family member A2	gene	biological_process-&-1&-GO:0006081-&&-cellular aldehyde metabolic process-%%-GO:0030148-&&-sphingolipid biosynthetic process-%%-GO:0033306-&&-phytol metabolic process-%%-GO:0008544-&&-epidermis development-%%-GO:0007417-&&-central nervous system development-%%-GO:0001561-&&-fatty acid alpha-oxidation-%%-GO:0055114-&&-oxidation-reduction process-%%-GO:0007422-&&-peripheral nervous system developme…	G:9606:ALDH3A2			KEGG-&-1&-hsa00010-&&-Glycolysis / Gluconeogenesis-%%-hsa00410-&&-beta-Alanine metabolism-%%-hsa01100-&&-Metabolic pathways-%%-hsa00380-&&-Tryptophan metabolism-%%-hsa00561-&&-Glycerolipid metabolism-%%-hsa00620-&&-Pyruvate metabolism-%%-hsa00330-&&-Arginine and proline metabolism-%%-hsa00310-&&-Lysine degradation-%%-hsa00071-&&-Fatty acid degradation-%%-hsa00340-&&-Histidine metabolism-%%-hsa000…	ALDH3A2	Homo sapiens (Human)-&&-9606	Gene Symbol-&-1&-ALDH3A2	11	ALDH3A2	FALSE	ALDH3A2
taxon:9606	178769	1902	protein kinase cAMP-activated catalytic subunit alpha	gene	biological_process-&-1&-GO:0071872-&&-cellular response to epinephrine stimulus-%%-GO:0001707-&&-mesoderm formation-%%-GO:0006468-&&-protein phosphorylation-%%-GO:0002027-&&-regulation of heart rate-%%-GO:0046777-&&-protein autophosphorylation-%%-GO:1901621-&&-negative regulation of smoothened signaling pathway involved in dorsal/ventral neural tube patterning-%%-GO:0055117-&&-regulation of cardi…	G:9606:PRKACA			KEGG-&-1&-hsa04971-&&-Gastric acid secretion-%%-hsa04713-&&-Circadian entrainment-%%-hsa04371-&&-Apelin signaling pathway-%%-hsa04961-&&-Endocrine and other factor-regulated calcium reabsorption-%%-hsa04728-&&-Dopaminergic synapse-%%-hsa04725-&&-Cholinergic synapse-%%-hsa05012-&&-Parkinson disease-%%-hsa05146-&&-Amoebiasis-%%-hsa04928-&&-Parathyroid hormone synthesis, secretion and action-%%-hsa0…	PRKACA	Homo sapiens (Human)-&&-9606	Gene Symbol-&-1&-PRKACA	70	PRKACA	FALSE	PRKACA
taxon:9606	174676	1902	PATJ, crumbs cell polarity complex component	gene	biological_process-&-1&-GO:0035556-&&-intracellular signal transduction-%%-GO:0070830-&&-bicellular tight junction assembly|cellular_component-&-1&-GO:0030054-&&-cell junction-%%-GO:0048471-&&-perinuclear region of cytoplasm-%%-GO:0070062-&&-extracellular exosome-%%-GO:0005886-&&-plasma membrane-%%-GO:0005829-&&-cytosol-%%-GO:0005813-&&-centrosome-%%-GO:0005815-&&-microtubule organizing center-%%…	G:9606:PATJ			KEGG-&-1&-hsa04530-&&-Tight junction-%%-hsa05165-&&-Human papillomavirus infection-%%-hsa04390-&&-Hippo signaling pathway	PATJ	Homo sapiens (Human)-&&-9606	Gene Symbol-&-1&-PATJ	6	PATJ	FALSE	PATJ
taxon:9606	176730	1902	ezrin	gene	biological_process-&-1&-GO:0072697-&&-protein localization to cell cortex-%%-GO:0071320-&&-cellular response to cAMP-%%-GO:0046847-&&-filopodium assembly-%%-GO:0030033-&&-microvillus assembly-%%-GO:1903753-&&-negative regulation of p38MAPK cascade-%%-GO:1903364-&&-positive regulation of cellular protein catabolic process-%%-GO:0034629-&&-cellular protein complex localization-%%-GO:0031623-&&-rece…	G:9606:EZR			KEGG-&-1&-hsa04971-&&-Gastric acid secretion-%%-hsa04530-&&-Tight junction-%%-hsa05206-&&-MicroRNAs in cancer-%%-hsa05130-&&-Pathogenic Escherichia coli infection-%%-hsa04810-&&-Regulation of actin cytoskeleton-%%-hsa05205-&&-Proteoglycans in cancer-%%-hsa04670-&&-Leukocyte transendothelial migration	EZR	Homo sapiens (Human)-&&-9606	Gene Symbol-&-1&-EZR	45	EZR	FALSE	EZR
taxon:9606	168539	1902	WD repeat domain 77	gene	biological_process-&-1&-GO:0008284-&&-positive regulation of cell proliferation-%%-GO:0060528-&&-secretory columnal luminar epithelial cell differentiation involved in prostate glandular acinus development-%%-GO:0000387-&&-spliceosomal snRNP assembly-%%-GO:0006357-&&-regulation of transcription from RNA polymerase II promoter-%%-GO:0035246-&&-peptidyl-arginine N-methylation-%%-GO:0060770-&&-negat…	G:9606:WDR77				WDR77	Homo sapiens (Human)-&&-9606	Gene Symbol-&-1&-WDR77	28	WDR77	FALSE	WDR77
taxon:9606	176728	1902	vasoactive intestinal peptide	gene	biological_process-&-1&-GO:0007589-&&-body fluid secretion-%%-GO:0008284-&&-positive regulation of cell proliferation-%%-GO:0048255-&&-mRNA stabilization-%%-GO:0010579-&&-positive regulation of adenylate cyclase activity involved in G-protein coupled receptor signaling pathway-%%-GO:0070459-&&-prolactin secretion-%%-GO:0032880-&&-regulation of protein localization-%%-GO:0007186-&&-G-protein coupl…	G:9606:VIP			KEGG-&-1&-hsa04080-&&-Neuroactive ligand-receptor interaction-%%-hsa04024-&&-cAMP signaling pathway	VIP	Homo sapiens (Human)-&&-9606	Gene Symbol-&-1&-VIP	5	VIP	FALSE	VIP
taxon:9606	176729	1902	vimentin	gene	biological_process-&-1&-GO:0060020-&&-Bergmann glial cell differentiation-%%-GO:0006928-&&-movement of cell or subcellular component-%%-GO:0070307-&&-lens fiber cell development-%%-GO:0010628-&&-positive regulation of gene expression-%%-GO:0030049-&&-muscle filament sliding-%%-GO:0060395-&&-SMAD protein signal transduction-%%-GO:0014002-&&-astrocyte development-%%-GO:0045109-&&-intermediate filam…	G:9606:VIM			KEGG-&-1&-hsa05206-&&-MicroRNAs in cancer-%%-hsa05169-&&-Epstein-Barr virus infection	VIM	Homo sapiens (Human)-&&-9606	Gene Symbol-&-1&-VIM	83	VIM	FALSE	VIM
taxon:9606	182878	1902	AKT serine/threonine kinase 1	gene	biological_process-&-1&-GO:0001934-&&-positive regulation of protein phosphorylation-%%-GO:0043536-&&-positive regulation of blood vessel endothelial cell migration-%%-GO:0005979-&&-regulation of glycogen biosynthetic process-%%-GO:0035556-&&-intracellular signal transduction-%%-GO:0090201-&&-negative regulation of release of cytochrome c from mitochondria-%%-GO:0045600-&&-positive regulation of …	G:9606:AKT1			KEGG-&-1&-hsa04068-&&-FoxO signaling pathway-%%-hsa01521-&&-EGFR tyrosine kinase inhibitor resistance-%%-hsa05167-&&-Kaposi sarcoma-associated herpesvirus infection-%%-hsa04933-&&-AGE-RAGE signaling pathway in diabetic complications-%%-hsa04920-&&-Adipocytokine signaling pathway-%%-hsa04630-&&-JAK-STAT signaling pathway-%%-hsa04371-&&-Apelin signaling pathway-%%-hsa04510-&&-Focal adhesion-%%-hsa0…	AKT1	Homo sapiens (Human)-&&-9606	Gene Symbol-&-1&-AKT1	135	AKT1	FALSE	AKT1
taxon:9606	180831	1902	glutathione-disulfide reductase	gene	biological_process-&-1&-GO:0006749-&&-glutathione metabolic process-%%-GO:0055114-&&-oxidation-reduction process-%%-GO:0015949-&&-nucleobase-containing small molecule interconversion-%%-GO:0098869-&&-cellular oxidant detoxification-%%-GO:0000302-&&-response to reactive oxygen species-%%-GO:0045454-&&-cell redox homeostasis|cellular_component-&-1&-GO:0005829-&&-cytosol-%%-GO:0070062-&&-extracellul…	G:9606:GSR			KEGG-&-1&-hsa00480-&&-Glutathione metabolism-%%-hsa04918-&&-Thyroid hormone synthesis	GSR	Homo sapiens (Human)-&&-9606	Gene Symbol-&-1&-GSR	10	GSR	FALSE	GSR
taxon:9606	182877	1902	AKT serine/threonine kinase 2	gene	biological_process-&-1&-GO:0032287-&&-peripheral nervous system myelin maintenance-%%-GO:2001275-&&-positive regulation of glucose import in response to insulin stimulus-%%-GO:0008643-&&-carbohydrate transport-%%-GO:0065002-&&-intracellular protein transmembrane transport-%%-GO:0001934-&&-positive regulation of protein phosphorylation-%%-GO:0030334-&&-regulation of cell migration-%%-GO:0006006-&&…	G:9606:AKT2			KEGG-&-1&-hsa04068-&&-FoxO signaling pathway-%%-hsa01521-&&-EGFR tyrosine kinase inhibitor resistance-%%-hsa04933-&&-AGE-RAGE signaling pathway in diabetic complications-%%-hsa05167-&&-Kaposi sarcoma-associated herpesvirus infection-%%-hsa04920-&&-Adipocytokine signaling pathway-%%-hsa04630-&&-JAK-STAT signaling pathway-%%-hsa04371-&&-Apelin signaling pathway-%%-hsa04510-&&-Focal adhesion-%%-hsa0…	AKT2	Homo sapiens (Human)-&&-9606	Gene Symbol-&-1&-AKT2	21	AKT2	FALSE	AKT2
taxon:9606	178786	1902	proline rich protein BstNI subfamily 4	gene	biological_process-&-1&-GO:0008150-&&-biological_process|cellular_component-&-1&-GO:0005576-&&-extracellular region|molecular_function-&-1&-GO:0003674-&&-molecular_function	G:9606:PRB4				PRB4	Homo sapiens (Human)-&&-9606	Gene Symbol-&-1&-PRB4	1	PRB4	FALSE	PRB4
taxon:9606	180835	1902	glycogen synthase kinase 3 beta	gene	biological_process-&-1&-GO:0006349-&&-regulation of gene expression by genetic imprinting-%%-GO:0035556-&&-intracellular signal transduction-%%-GO:0021766-&&-hippocampus development-%%-GO:0045444-&&-fat cell differentiation-%%-GO:0045732-&&-positive regulation of protein catabolic process-%%-GO:0032007-&&-negative regulation of TOR signaling-%%-GO:0070059-&&-intrinsic apoptotic signaling pathway …	G:9606:GSK3B			KEGG-&-1&-hsa01521-&&-EGFR tyrosine kinase inhibitor resistance-%%-hsa05160-&&-Hepatitis C-%%-hsa04722-&&-Neurotrophin signaling pathway-%%-hsa05167-&&-Kaposi sarcoma-associated herpesvirus infection-%%-hsa04510-&&-Focal adhesion-%%-hsa04728-&&-Dopaminergic synapse-%%-hsa05224-&&-Breast cancer-%%-hsa05217-&&-Basal cell carcinoma-%%-hsa04012-&&-ErbB signaling pathway-%%-hsa05210-&&-Colorectal canc…	GSK3B	Homo sapiens (Human)-&&-9606	Gene Symbol-&-1&-GSK3B	88	GSK3B	FALSE	GSK3B
taxon:9606	168547	1902	transmembrane protein 109	gene	biological_process-&-1&-GO:0042771-&&-intrinsic apoptotic signaling pathway in response to DNA damage by p53 class mediator-%%-GO:0006811-&&-ion transport-%%-GO:0071480-&&-cellular response to gamma radiation-%%-GO:0034765-&&-regulation of ion transmembrane transport-%%-GO:0060548-&&-negative regulation of cell death|cellular_component-&-1&-GO:0016021-&&-integral component of membrane-%%-GO:00700…	G:9606:TMEM109				TMEM109	Homo sapiens (Human)-&&-9606	Gene Symbol-&-1&-TMEM109	5	TMEM109	FALSE	TMEM109
taxon:9606	176737	1902	vitamin D (1,25- dihydroxyvitamin D3) receptor	gene	biological_process-&-1&-GO:0010628-&&-positive regulation of gene expression-%%-GO:0050892-&&-intestinal absorption-%%-GO:0045892-&&-negative regulation of transcription, DNA-templated-%%-GO:0007165-&&-signal transduction-%%-GO:0038183-&&-bile acid signaling pathway-%%-GO:0007595-&&-lactation-%%-GO:0045618-&&-positive regulation of keratinocyte differentiation-%%-GO:0046697-&&-decidualization-%%-…	G:9606:VDR			KEGG-&-1&-hsa04978-&&-Mineral absorption-%%-hsa04961-&&-Endocrine and other factor-regulated calcium reabsorption-%%-hsa05152-&&-Tuberculosis-%%-hsa04928-&&-Parathyroid hormone synthesis, secretion and action	VDR	Homo sapiens (Human)-&&-9606	Gene Symbol-&-1&-VDR	34	VDR	FALSE	VDR
taxon:9606	176742	1902	voltage dependent anion channel 1	gene	biological_process-&-1&-GO:2000378-&&-negative regulation of reactive oxygen species metabolic process-%%-GO:0006915-&&-apoptotic process-%%-GO:0007612-&&-learning-%%-GO:0006820-&&-anion transport-%%-GO:0016236-&&-macroautophagy-%%-GO:0098656-&&-anion transmembrane transport-%%-GO:1903959-&&-regulation of anion transmembrane transport-%%-GO:0030855-&&-epithelial cell differentiation-%%-GO:0006851…	G:9606:VDAC1			KEGG-&-1&-hsa04022-&&-cGMP-PKG signaling pathway-%%-hsa04979-&&-Cholesterol metabolism-%%-hsa04218-&&-Cellular senescence-%%-hsa04020-&&-Calcium signaling pathway-%%-hsa05164-&&-Influenza A-%%-hsa05166-&&-Human T-cell leukemia virus 1 infection-%%-hsa05012-&&-Parkinson disease-%%-hsa04217-&&-Necroptosis-%%-hsa05016-&&-Huntington disease-%%-hsa04621-&&-NOD-like receptor signaling pathway	VDAC1	Homo sapiens (Human)-&&-9606	Gene Symbol-&-1&-VDAC1	44	VDAC1	FALSE	VDAC1
taxon:9606	176743	1902	valosin containing protein	gene	biological_process-&-1&-GO:0034214-&&-protein hexamerization-%%-GO:0036503-&&-ERAD pathway-%%-GO:0006919-&&-activation of cysteine-type endopeptidase activity involved in apoptotic process-%%-GO:0006888-&&-ER to Golgi vesicle-mediated transport-%%-GO:0006734-&&-NADH metabolic process-%%-GO:0051260-&&-protein homooligomerization-%%-GO:0043312-&&-neutrophil degranulation-%%-GO:1903007-&&-positive r…	G:9606:VCP			KEGG-&-1&-hsa05134-&&-Legionellosis-%%-hsa04141-&&-Protein processing in endoplasmic reticulum	VCP	Homo sapiens (Human)-&&-9606	Gene Symbol-&-1&-VCP	143	VCP	FALSE	VCP
taxon:9606	176741	1902	voltage dependent anion channel 2	gene	biological_process-&-1&-GO:0055085-&&-transmembrane transport-%%-GO:0032272-&&-negative regulation of protein polymerization-%%-GO:0006820-&&-anion transport-%%-GO:2001243-&&-negative regulation of intrinsic apoptotic signaling pathway-%%-GO:1903959-&&-regulation of anion transmembrane transport|cellular_component-&-1&-GO:0070062-&&-extracellular exosome-%%-GO:0043209-&&-myelin sheath-%%-GO:00426…	G:9606:VDAC2			KEGG-&-1&-hsa04216-&&-Ferroptosis-%%-hsa04022-&&-cGMP-PKG signaling pathway-%%-hsa04979-&&-Cholesterol metabolism-%%-hsa04020-&&-Calcium signaling pathway-%%-hsa04218-&&-Cellular senescence-%%-hsa05166-&&-Human T-cell leukemia virus 1 infection-%%-hsa04217-&&-Necroptosis-%%-hsa05012-&&-Parkinson disease-%%-hsa05016-&&-Huntington disease-%%-hsa04621-&&-NOD-like receptor signaling pathway	VDAC2	Homo sapiens (Human)-&&-9606	Gene Symbol-&-1&-VDAC2	31	VDAC2	FALSE	VDAC2
taxon:9606	178795	1902	protein phosphatase 3 regulatory subunit B, beta	gene	molecular_function-&-1&-GO:0005509-&&-calcium ion binding-%%-GO:0005515-&&-protein binding	G:9606:PPP3R2			KEGG-&-1&-hsa05014-&&-Amyotrophic lateral sclerosis (ALS)-%%-hsa05167-&&-Kaposi sarcoma-associated herpesvirus infection-%%-hsa04625-&&-C-type lectin receptor signaling pathway-%%-hsa05170-&&-Human immunodeficiency virus 1 infection-%%-hsa04650-&&-Natural killer cell mediated cytotoxicity-%%-hsa04380-&&-Osteoclast differentiation-%%-hsa05031-&&-Amphetamine addiction-%%-hsa04924-&&-Renin secretion…	PPP3R2	Homo sapiens (Human)-&&-9606	Gene Symbol-&-1&-PPP3R2	10	PPP3R2	FALSE	PPP3R2
taxon:9606	172651	1902	F-box protein 4	gene	biological_process-&-1&-GO:0010608-&&-posttranscriptional regulation of gene expression-%%-GO:0000209-&&-protein polyubiquitination-%%-GO:0019725-&&-cellular homeostasis-%%-GO:0031648-&&-protein destabilization-%%-GO:1900181-&&-negative regulation of protein localization to nucleus-%%-GO:0035726-&&-common myeloid progenitor cell proliferation-%%-GO:0071479-&&-cellular response to ionizing radiati…	G:9606:FBXO4			KEGG-&-1&-hsa04120-&&-Ubiquitin mediated proteolysis	FBXO4	Homo sapiens (Human)-&&-9606	Gene Symbol-&-1&-FBXO4	10	FBXO4	FALSE	FBXO4
taxon:9606	180840	1902	protein disulfide isomerase family A member 3	gene	biological_process-&-1&-GO:2001238-&&-positive regulation of extrinsic apoptotic signaling pathway-%%-GO:0006457-&&-protein folding-%%-GO:0034976-&&-response to endoplasmic reticulum stress-%%-GO:0006621-&&-protein retention in ER lumen-%%-GO:0055114-&&-oxidation-reduction process-%%-GO:0007165-&&-signal transduction-%%-GO:0006508-&&-proteolysis-%%-GO:0006606-&&-protein import into nucleus-%%-GO:…	G:9606:PDIA3			KEGG-&-1&-hsa04612-&&-Antigen processing and presentation-%%-hsa05169-&&-Epstein-Barr virus infection-%%-hsa04141-&&-Protein processing in endoplasmic reticulum-%%-hsa05170-&&-Human immunodeficiency virus 1 infection-%%-hsa05163-&&-Human cytomegalovirus infection	PDIA3	Homo sapiens (Human)-&&-9606	Gene Symbol-&-1&-PDIA3	33	PDIA3	FALSE	PDIA3
taxon:9606	182895	1902	angiotensinogen	gene	biological_process-&-1&-GO:0007267-&&-cell-cell signaling-%%-GO:0010951-&&-negative regulation of endopeptidase activity-%%-GO:0007204-&&-positive regulation of cytosolic calcium ion concentration-%%-GO:1904707-&&-positive regulation of vascular smooth muscle cell proliferation-%%-GO:0001558-&&-regulation of cell growth-%%-GO:0032270-&&-positive regulation of cellular protein metabolic process-%%…	G:9606:AGT			KEGG-&-1&-hsa04933-&&-AGE-RAGE signaling pathway in diabetic complications-%%-hsa04261-&&-Adrenergic signaling in cardiomyocytes-%%-hsa04931-&&-Insulin resistance-%%-hsa04270-&&-Vascular smooth muscle contraction-%%-hsa04072-&&-Phospholipase D signaling pathway-%%-hsa04080-&&-Neuroactive ligand-receptor interaction-%%-hsa05410-&&-Hypertrophic cardiomyopathy (HCM)-%%-hsa04924-&&-Renin secretion-%%…	AGT	Homo sapiens (Human)-&&-9606	Gene Symbol-&-1&-AGT	4	AGT	FALSE	AGT
taxon:9606	176748	1902	vav guanine nucleotide exchange factor 1	gene	biological_process-&-1&-GO:0038096-&&-Fc-gamma receptor signaling pathway involved in phagocytosis-%%-GO:0031295-&&-T cell costimulation-%%-GO:0030168-&&-platelet activation-%%-GO:0006355-&&-regulation of transcription, DNA-templated-%%-GO:0030593-&&-neutrophil chemotaxis-%%-GO:0007264-&&-small GTPase mediated signal transduction-%%-GO:0043087-&&-regulation of GTPase activity-%%-GO:0072593-&&-rea…	G:9606:VAV1			KEGG-&-1&-hsa04666-&&-Fc gamma R-mediated phagocytosis-%%-hsa04024-&&-cAMP signaling pathway-%%-hsa04062-&&-Chemokine signaling pathway-%%-hsa04810-&&-Regulation of actin cytoskeleton-%%-hsa04510-&&-Focal adhesion-%%-hsa04650-&&-Natural killer cell mediated cytotoxicity-%%-hsa04662-&&-B cell receptor signaling pathway-%%-hsa04664-&&-Fc epsilon RI signaling pathway-%%-hsa04670-&&-Leukocyte transen…	VAV1	Homo sapiens (Human)-&&-9606	Gene Symbol-&-1&-VAV1	53	VAV1	FALSE	VAV1
taxon:9606	172653	1902	F-box protein 6	gene	biological_process-&-1&-GO:0030433-&&-ER-associated ubiquitin-dependent protein catabolic process-%%-GO:0000209-&&-protein polyubiquitination-%%-GO:0006508-&&-proteolysis-%%-GO:0000077-&&-DNA damage checkpoint-%%-GO:0006986-&&-response to unfolded protein-%%-GO:0006281-&&-DNA repair-%%-GO:0031146-&&-SCF-dependent proteasomal ubiquitin-dependent protein catabolic process-%%-GO:0006516-&&-glycoprot…	G:9606:FBXO6			KEGG-&-1&-hsa04141-&&-Protein processing in endoplasmic reticulum	FBXO6	Homo sapiens (Human)-&&-9606	Gene Symbol-&-1&-FBXO6	111	FBXO6	FALSE	FBXO6
taxon:9606	176754	1902	utrophin	gene	biological_process-&-1&-GO:0007528-&&-neuromuscular junction development-%%-GO:0007517-&&-muscle organ development-%%-GO:0014894-&&-response to denervation involved in regulation of muscle adaptation-%%-GO:0001954-&&-positive regulation of cell-matrix adhesion-%%-GO:0006936-&&-muscle contraction-%%-GO:2000649-&&-regulation of sodium ion transmembrane transporter activity|cellular_component-&-1&-G…	G:9606:UTRN				UTRN	Homo sapiens (Human)-&&-9606	Gene Symbol-&-1&-UTRN	12	UTRN	FALSE	UTRN
taxon:9606	172662	1902	F-box and WD repeat domain containing 8	gene	biological_process-&-1&-GO:0007030-&&-Golgi organization-%%-GO:0000209-&&-protein polyubiquitination-%%-GO:0050775-&&-positive regulation of dendrite morphogenesis-%%-GO:0016567-&&-protein ubiquitination-%%-GO:0060712-&&-spongiotrophoblast layer development-%%-GO:0060716-&&-labyrinthine layer blood vessel development-%%-GO:0008283-&&-cell proliferation|cellular_component-&-1&-GO:0031467-&&-Cul7-R…	G:9606:FBXW8			KEGG-&-1&-hsa04120-&&-Ubiquitin mediated proteolysis	FBXW8	Homo sapiens (Human)-&&-9606	Gene Symbol-&-1&-FBXW8	20	FBXW8	FALSE	FBXW8
taxon:9606	180855	1902	nuclear receptor subfamily 3 group C member 1	gene	biological_process-&-1&-GO:0006366-&&-transcription from RNA polymerase II promoter-%%-GO:0006915-&&-apoptotic process-%%-GO:0051301-&&-cell division-%%-GO:0007165-&&-signal transduction-%%-GO:0006355-&&-regulation of transcription, DNA-templated-%%-GO:0043402-&&-glucocorticoid mediated signaling pathway-%%-GO:0071383-&&-cellular response to steroid hormone stimulus-%%-GO:0016569-&&-covalent chro…	G:9606:NR3C1			KEGG-&-1&-hsa04080-&&-Neuroactive ligand-receptor interaction	NR3C1	Homo sapiens (Human)-&&-9606	Gene Symbol-&-1&-NR3C1	73	NR3C1	FALSE	NR3C1
taxon:9606	178804	1902	protein phosphatase 2 regulatory subunit B'beta	gene	biological_process-&-1&-GO:0010976-&&-positive regulation of neuron projection development-%%-GO:0050790-&&-regulation of catalytic activity-%%-GO:0071363-&&-cellular response to growth factor stimulus-%%-GO:0031952-&&-regulation of protein autophosphorylation-%%-GO:0051388-&&-positive regulation of neurotrophin TRK receptor signaling pathway-%%-GO:0014066-&&-regulation of phosphatidylinositol 3-…	G:9606:PPP2R5B			KEGG-&-1&-hsa03015-&&-mRNA surveillance pathway-%%-hsa05165-&&-Human papillomavirus infection-%%-hsa04071-&&-Sphingolipid signaling pathway-%%-hsa04261-&&-Adrenergic signaling in cardiomyocytes-%%-hsa04151-&&-PI3K-Akt signaling pathway-%%-hsa04728-&&-Dopaminergic synapse-%%-hsa04114-&&-Oocyte meiosis-%%-hsa04152-&&-AMPK signaling pathway	PPP2R5B	Homo sapiens (Human)-&&-9606	Gene Symbol-&-1&-PPP2R5B	5	PPP2R5B	FALSE	PPP2R5B
taxon:9606	182901	1902	aggrecan	gene	biological_process-&-1&-GO:0018146-&&-keratan sulfate biosynthetic process-%%-GO:0030198-&&-extracellular matrix organization-%%-GO:0022617-&&-extracellular matrix disassembly-%%-GO:0007417-&&-central nervous system development-%%-GO:0042340-&&-keratan sulfate catabolic process-%%-GO:0007155-&&-cell adhesion-%%-GO:0001501-&&-skeletal system development-%%-GO:0006508-&&-proteolysis|cellular_compon…	G:9606:ACAN				ACAN	Homo sapiens (Human)-&&-9606	Gene Symbol-&-1&-ACAN	4	ACAN	FALSE	ACAN
taxon:9606	170618	1902	AT-rich interaction domain 4B	gene	biological_process-&-1&-GO:0006349-&&-regulation of gene expression by genetic imprinting-%%-GO:0097368-&&-establishment of Sertoli cell barrier-%%-GO:0016575-&&-histone deacetylation-%%-GO:0007283-&&-spermatogenesis-%%-GO:0036124-&&-histone H3-K9 trimethylation-%%-GO:0008150-&&-biological_process-%%-GO:0006351-&&-transcription, DNA-templated-%%-GO:0006357-&&-regulation of transcription from RNA …	G:9606:ARID4B				ARID4B	Homo sapiens (Human)-&&-9606	Gene Symbol-&-1&-ARID4B	9	ARID4B	FALSE	ARID4B
taxon:9606	170622	1902	methionine sulfoxide reductase B1	gene	biological_process-&-1&-GO:0030091-&&-protein repair-%%-GO:0006979-&&-response to oxidative stress-%%-GO:0055114-&&-oxidation-reduction process-%%-GO:0030041-&&-actin filament polymerization-%%-GO:0045087-&&-innate immune response|cellular_component-&-1&-GO:0015629-&&-actin cytoskeleton-%%-GO:0005575-&&-cellular_component-%%-GO:0005829-&&-cytosol-%%-GO:0005634-&&-nucleus|molecular_function-&-1&-G…	G:9606:MSRB1				MSRB1	Homo sapiens (Human)-&&-9606	Gene Symbol-&-1&-MSRB1	1	MSRB1	FALSE	MSRB1
taxon:9606	176765	1902	ubiquinol-cytochrome c reductase core protein II	gene	biological_process-&-1&-GO:0006627-&&-protein processing involved in protein targeting to mitochondrion-%%-GO:0006119-&&-oxidative phosphorylation-%%-GO:0006122-&&-mitochondrial electron transport, ubiquinol to cytochrome c-%%-GO:0009060-&&-aerobic respiration|cellular_component-&-1&-GO:0005750-&&-mitochondrial respiratory chain complex III-%%-GO:0005743-&&-mitochondrial inner membrane-%%-GO:0070…	G:9606:UQCRC2			KEGG-&-1&-hsa04260-&&-Cardiac muscle contraction-%%-hsa01100-&&-Metabolic pathways-%%-hsa04932-&&-Non-alcoholic fatty liver disease (NAFLD)-%%-hsa04714-&&-Thermogenesis-%%-hsa05012-&&-Parkinson disease-%%-hsa05016-&&-Huntington disease-%%-hsa05010-&&-Alzheimer disease-%%-hsa00190-&&-Oxidative phosphorylation	UQCRC2	Homo sapiens (Human)-&&-9606	Gene Symbol-&-1&-UQCRC2	30	UQCRC2	FALSE	UQCRC2
taxon:9606	182914	1902	adaptor related protein complex 1 beta 1 subunit	gene	biological_process-&-1&-GO:0007507-&&-heart development-%%-GO:0050690-&&-regulation of defense response to virus by virus-%%-GO:0019886-&&-antigen processing and presentation of exogenous peptide antigen via MHC class II-%%-GO:0016192-&&-vesicle-mediated transport-%%-GO:0007368-&&-determination of left/right symmetry-%%-GO:0006886-&&-intracellular protein transport|cellular_component-&-1&-GO:0000…	G:9606:AP1B1			KEGG-&-1&-hsa04142-&&-Lysosome-%%-hsa05170-&&-Human immunodeficiency virus 1 infection	AP1B1	Homo sapiens (Human)-&&-9606	Gene Symbol-&-1&-AP1B1	24	AP1B1	FALSE	AP1B1
taxon:9606	174722	1902	CCAAT/enhancer binding protein zeta	gene	biological_process-&-1&-GO:0006366-&&-transcription from RNA polymerase II promoter-%%-GO:0045944-&&-positive regulation of transcription from RNA polymerase II promoter|cellular_component-&-1&-GO:0005634-&&-nucleus|molecular_function-&-1&-GO:0003677-&&-DNA binding-%%-GO:0003723-&&-RNA binding-%%-GO:0000978-&&-RNA polymerase II core promoter proximal region sequence-specific DNA binding-%%-GO:000…	G:9606:CEBPZ				CEBPZ	Homo sapiens (Human)-&&-9606	Gene Symbol-&-1&-CEBPZ	15	CEBPZ	FALSE	CEBPZ
taxon:9606	170627	1902	DnaJ heat shock protein family (Hsp40) member B11	gene	biological_process-&-1&-GO:0006457-&&-protein folding-%%-GO:0032781-&&-positive regulation of ATPase activity-%%-GO:0036498-&&-IRE1-mediated unfolded protein response|cellular_component-&-1&-GO:0005788-&&-endoplasmic reticulum lumen-%%-GO:0005783-&&-endoplasmic reticulum-%%-GO:0016020-&&-membrane|molecular_function-&-1&-GO:0051082-&&-unfolded protein binding-%%-GO:0005515-&&-protein binding	G:9606:DNAJB11			KEGG-&-1&-hsa04141-&&-Protein processing in endoplasmic reticulum	DNAJB11	Homo sapiens (Human)-&&-9606	Gene Symbol-&-1&-DNAJB11	34	DNAJB11	FALSE	DNAJB11
taxon:9606	176771	1902	nuclear receptor subfamily 1 group H member 2	gene	biological_process-&-1&-GO:0045723-&&-positive regulation of fatty acid biosynthetic process-%%-GO:0044255-&&-cellular lipid metabolic process-%%-GO:0010887-&&-negative regulation of cholesterol storage-%%-GO:0045892-&&-negative regulation of transcription, DNA-templated-%%-GO:0045893-&&-positive regulation of transcription, DNA-templated-%%-GO:0000122-&&-negative regulation of transcription from…	G:9606:NR1H2			KEGG-&-1&-hsa04931-&&-Insulin resistance	NR1H2	Homo sapiens (Human)-&&-9606	Gene Symbol-&-1&-NR1H2	22	NR1H2	FALSE	NR1H2
taxon:9606	174720	1902	tripartite motif containing 28	gene	biological_process-&-1&-GO:0043388-&&-positive regulation of DNA binding-%%-GO:0001837-&&-epithelial to mesenchymal transition-%%-GO:0045892-&&-negative regulation of transcription, DNA-templated-%%-GO:0046777-&&-protein autophosphorylation-%%-GO:0000122-&&-negative regulation of transcription from RNA polymerase II promoter-%%-GO:0045739-&&-positive regulation of DNA repair-%%-GO:1902187-&&-nega…	G:9606:TRIM28				TRIM28	Homo sapiens (Human)-&&-9606	Gene Symbol-&-1&-TRIM28	82	TRIM28	FALSE	TRIM28
taxon:9606	182918	1902	adenylosuccinate lyase	gene	biological_process-&-1&-GO:0001666-&&-response to hypoxia-%%-GO:0006189-&&-'de novo' IMP biosynthetic process-%%-GO:0009168-&&-purine ribonucleoside monophosphate biosynthetic process-%%-GO:0044208-&&-'de novo' AMP biosynthetic process-%%-GO:0006164-&&-purine nucleotide biosynthetic process-%%-GO:0014850-&&-response to muscle activity-%%-GO:0042594-&&-response to starvation-%%-GO:0007584-&&-respo…	G:9606:ADSL			KEGG-&-1&-hsa00250-&&-Alanine, aspartate and glutamate metabolism-%%-hsa00230-&&-Purine metabolism-%%-hsa01100-&&-Metabolic pathways	ADSL	Homo sapiens (Human)-&&-9606	Gene Symbol-&-1&-ADSL	15	ADSL	FALSE	ADSL
taxon:9606	176772	1902	ubiquitin specific peptidase 4	gene	biological_process-&-1&-GO:0016579-&&-protein deubiquitination-%%-GO:0034394-&&-protein localization to cell surface-%%-GO:0031397-&&-negative regulation of protein ubiquitination-%%-GO:0000244-&&-spliceosomal tri-snRNP complex assembly-%%-GO:0031647-&&-regulation of protein stability-%%-GO:0006511-&&-ubiquitin-dependent protein catabolic process|cellular_component-&-1&-GO:0005886-&&-plasma membr…	G:9606:USP4				USP4	Homo sapiens (Human)-&&-9606	Gene Symbol-&-1&-USP4	34	USP4	FALSE	USP4
taxon:9606	178821	1902	cathepsin A	gene	biological_process-&-1&-GO:0006687-&&-glycosphingolipid metabolic process-%%-GO:1904714-&&-regulation of chaperone-mediated autophagy-%%-GO:0006508-&&-proteolysis-%%-GO:0006886-&&-intracellular protein transport-%%-GO:0043085-&&-positive regulation of catalytic activity-%%-GO:1904715-&&-negative regulation of chaperone-mediated autophagy-%%-GO:0051603-&&-proteolysis involved in cellular protein c…	G:9606:CTSA			KEGG-&-1&-hsa04614-&&-Renin-angiotensin system-%%-hsa04142-&&-Lysosome	CTSA	Homo sapiens (Human)-&&-9606	Gene Symbol-&-1&-CTSA	11	CTSA	FALSE	CTSA
taxon:9606	166533	1902	ajuba LIM protein	gene	biological_process-&-1&-GO:0034613-&&-cellular protein localization-%%-GO:0035313-&&-wound healing, spreading of epidermal cells-%%-GO:0046474-&&-glycerophospholipid biosynthetic process-%%-GO:0000122-&&-negative regulation of transcription from RNA polymerase II promoter-%%-GO:0033673-&&-negative regulation of kinase activity-%%-GO:0035195-&&-gene silencing by miRNA-%%-GO:0007010-&&-cytoskeleton…	G:9606:AJUBA			KEGG-&-1&-hsa04392-&&-Hippo signaling pathway - multiple species-%%-hsa04390-&&-Hippo signaling pathway	AJUBA	Homo sapiens (Human)-&&-9606	Gene Symbol-&-1&-AJUBA	14	AJUBA	FALSE	AJUBA
taxon:9606	170629	1902	ubiquitin interaction motif containing 1	gene	biological_process-&-1&-GO:0016579-&&-protein deubiquitination-%%-GO:0045739-&&-positive regulation of DNA repair-%%-GO:0006303-&&-double-strand break repair via nonhomologous end joining-%%-GO:0010212-&&-response to ionizing radiation-%%-GO:0045892-&&-negative regulation of transcription, DNA-templated-%%-GO:0031572-&&-G2 DNA damage checkpoint-%%-GO:0006302-&&-double-strand break repair-%%-GO:00…	G:9606:UIMC1			KEGG-&-1&-hsa03440-&&-Homologous recombination	UIMC1	Homo sapiens (Human)-&&-9606	Gene Symbol-&-1&-UIMC1	22	UIMC1	FALSE	UIMC1
taxon:9606	182922	1902	adrenoceptor beta 2	gene	biological_process-&-1&-GO:0009409-&&-response to cold-%%-GO:0030501-&&-positive regulation of bone mineralization-%%-GO:0061024-&&-membrane organization-%%-GO:1901098-&&-positive regulation of autophagosome maturation-%%-GO:0007171-&&-activation of transmembrane receptor protein tyrosine kinase activity-%%-GO:0002032-&&-desensitization of G-protein coupled receptor protein signaling pathway by a…	G:9606:ADRB2			KEGG-&-1&-hsa04080-&&-Neuroactive ligand-receptor interaction-%%-hsa04924-&&-Renin secretion-%%-hsa04024-&&-cAMP signaling pathway-%%-hsa04022-&&-cGMP-PKG signaling pathway-%%-hsa04970-&&-Salivary secretion-%%-hsa04923-&&-Regulation of lipolysis in adipocytes-%%-hsa04261-&&-Adrenergic signaling in cardiomyocytes-%%-hsa04020-&&-Calcium signaling pathway	ADRB2	Homo sapiens (Human)-&&-9606	Gene Symbol-&-1&-ADRB2	63	ADRB2	FALSE	ADRB2
taxon:9606	178827	1902	peroxisome proliferator activated receptor gamma	gene	biological_process-&-1&-GO:0071306-&&-cellular response to vitamin E-%%-GO:0002674-&&-negative regulation of acute inflammatory response-%%-GO:0071300-&&-cellular response to retinoic acid-%%-GO:0007507-&&-heart development-%%-GO:0008217-&&-regulation of blood pressure-%%-GO:0031000-&&-response to caffeine-%%-GO:0010742-&&-macrophage derived foam cell differentiation-%%-GO:0031100-&&-animal organ…	G:9606:PPARG			KEGG-&-1&-hsa04380-&&-Osteoclast differentiation-%%-hsa04211-&&-Longevity regulating pathway-%%-hsa05202-&&-Transcriptional misregulation in cancer-%%-hsa04714-&&-Thermogenesis-%%-hsa05200-&&-Pathways in cancer-%%-hsa05016-&&-Huntington disease-%%-hsa05216-&&-Thyroid cancer-%%-hsa03320-&&-PPAR signaling pathway-%%-hsa04152-&&-AMPK signaling pathway	PPARG	Homo sapiens (Human)-&&-9606	Gene Symbol-&-1&-PPARG	57	PPARG	FALSE	PPARG
taxon:9606	168587	1902	DET1 and DDB1 associated 1	gene	biological_process-&-1&-GO:0032434-&&-regulation of proteasomal ubiquitin-dependent protein catabolic process|molecular_function-&-1&-GO:0005515-&&-protein binding	G:9606:DDA1				DDA1	Homo sapiens (Human)-&&-9606	Gene Symbol-&-1&-DDA1	12	DDA1	FALSE	DDA1
taxon:9606	182920	1902	G protein-coupled receptor kinase 2	gene	biological_process-&-1&-GO:0007213-&&-G-protein coupled acetylcholine receptor signaling pathway-%%-GO:0007507-&&-heart development-%%-GO:0060048-&&-cardiac muscle contraction-%%-GO:0046718-&&-viral entry into host cell-%%-GO:0007217-&&-tachykinin receptor signaling pathway-%%-GO:0018105-&&-peptidyl-serine phosphorylation-%%-GO:0018107-&&-peptidyl-threonine phosphorylation-%%-GO:0033605-&&-positi…	G:9606:GRK2			KEGG-&-1&-hsa04740-&&-Olfactory transduction-%%-hsa04724-&&-Glutamatergic synapse-%%-hsa04144-&&-Endocytosis-%%-hsa04062-&&-Chemokine signaling pathway-%%-hsa04340-&&-Hedgehog signaling pathway-%%-hsa05032-&&-Morphine addiction	GRK2	Homo sapiens (Human)-&&-9606	Gene Symbol-&-1&-GRK2	27	GRK2	FALSE	GRK2
taxon:9606	174729	1902	G3BP stress granule assembly factor 1	gene	biological_process-&-1&-GO:0032508-&&-DNA duplex unwinding-%%-GO:0090090-&&-negative regulation of canonical Wnt signaling pathway-%%-GO:0006810-&&-transport-%%-GO:0007265-&&-Ras protein signal transduction-%%-GO:0090305-&&-nucleic acid phosphodiester bond hydrolysis|cellular_component-&-1&-GO:0005886-&&-plasma membrane-%%-GO:0010494-&&-cytoplasmic stress granule-%%-GO:0005829-&&-cytosol-%%-GO:00…	G:9606:G3BP1				G3BP1	Homo sapiens (Human)-&&-9606	Gene Symbol-&-1&-G3BP1	33	G3BP1	FALSE	G3BP1
taxon:9606	180878	1902	growth factor receptor bound protein 2	gene	biological_process-&-1&-GO:0007267-&&-cell-cell signaling-%%-GO:0051291-&&-protein heterooligomerization-%%-GO:0061024-&&-membrane organization-%%-GO:0008286-&&-insulin receptor signaling pathway-%%-GO:0036092-&&-phosphatidylinositol-3-phosphate biosynthetic process-%%-GO:0038083-&&-peptidyl-tyrosine autophosphorylation-%%-GO:0045087-&&-innate immune response-%%-GO:0043408-&&-regulation of MAPK c…	G:9606:GRB2			KEGG-&-1&-hsa01521-&&-EGFR tyrosine kinase inhibitor resistance-%%-hsa04068-&&-FoxO signaling pathway-%%-hsa05160-&&-Hepatitis C-%%-hsa04722-&&-Neurotrophin signaling pathway-%%-hsa04014-&&-Ras signaling pathway-%%-hsa05221-&&-Acute myeloid leukemia-%%-hsa04630-&&-JAK-STAT signaling pathway-%%-hsa04510-&&-Focal adhesion-%%-hsa05224-&&-Breast cancer-%%-hsa04650-&&-Natural killer cell mediated cyto…	GRB2	Homo sapiens (Human)-&&-9606	Gene Symbol-&-1&-GRB2	183	GRB2	FALSE	GRB2
taxon:9606	172686	1902	signal transducing adaptor family member 1	gene	biological_process-&-1&-GO:0010628-&&-positive regulation of gene expression-%%-GO:1904140-&&-negative regulation of microglial cell migration-%%-GO:0007169-&&-transmembrane receptor protein tyrosine kinase signaling pathway-%%-GO:2000251-&&-positive regulation of actin cytoskeleton reorganization-%%-GO:0071222-&&-cellular response to lipopolysaccharide-%%-GO:1903997-&&-positive regulation of non…	G:9606:STAP1				STAP1	Homo sapiens (Human)-&&-9606	Gene Symbol-&-1&-STAP1	6	STAP1	FALSE	STAP1
taxon:9606	180876	1902	growth factor receptor bound protein 10	gene	biological_process-&-1&-GO:0007411-&&-axon guidance-%%-GO:0046627-&&-negative regulation of insulin receptor signaling pathway-%%-GO:0046325-&&-negative regulation of glucose import-%%-GO:0030178-&&-negative regulation of Wnt signaling pathway-%%-GO:0048009-&&-insulin-like growth factor receptor signaling pathway-%%-GO:0042326-&&-negative regulation of phosphorylation-%%-GO:0030949-&&-positive re…	G:9606:GRB10			KEGG-&-1&-hsa04150-&&-mTOR signaling pathway	GRB10	Homo sapiens (Human)-&&-9606	Gene Symbol-&-1&-GRB10	26	GRB10	FALSE	GRB10
taxon:9606	178828	1902	peroxisome proliferator activated receptor delta	gene	biological_process-&-1&-GO:0007507-&&-heart development-%%-GO:0045893-&&-positive regulation of transcription, DNA-templated-%%-GO:0045892-&&-negative regulation of transcription, DNA-templated-%%-GO:0030308-&&-negative regulation of cell growth-%%-GO:0006915-&&-apoptotic process-%%-GO:0060612-&&-adipose tissue development-%%-GO:0008366-&&-axon ensheathment-%%-GO:0015758-&&-glucose transport-%%-G…	G:9606:PPARD			KEGG-&-1&-hsa05221-&&-Acute myeloid leukemia-%%-hsa05200-&&-Pathways in cancer-%%-hsa03320-&&-PPAR signaling pathway-%%-hsa04310-&&-Wnt signaling pathway	PPARD	Homo sapiens (Human)-&&-9606	Gene Symbol-&-1&-PPARD	22	PPARD	FALSE	PPARD
taxon:9606	180877	1902	growth factor receptor bound protein 7	gene	biological_process-&-1&-GO:0050900-&&-leukocyte migration-%%-GO:0030335-&&-positive regulation of cell migration-%%-GO:0017148-&&-negative regulation of translation-%%-GO:0009967-&&-positive regulation of signal transduction-%%-GO:0034063-&&-stress granule assembly-%%-GO:0038128-&&-ERBB2 signaling pathway-%%-GO:0007173-&&-epidermal growth factor receptor signaling pathway-%%-GO:0007411-&&-axon gu…	G:9606:GRB7				GRB7	Homo sapiens (Human)-&&-9606	Gene Symbol-&-1&-GRB7	19	GRB7	FALSE	GRB7
taxon:9606	178829	1902	peroxisome proliferator activated receptor alpha	gene	biological_process-&-1&-GO:0006631-&&-fatty acid metabolic process-%%-GO:0007507-&&-heart development-%%-GO:0008544-&&-epidermis development-%%-GO:0045893-&&-positive regulation of transcription, DNA-templated-%%-GO:0072363-&&-regulation of glycolytic process by positive regulation of transcription from RNA polymerase II promoter-%%-GO:0032868-&&-response to insulin-%%-GO:0042752-&&-regulation of…	G:9606:PPARA			KEGG-&-1&-hsa04922-&&-Glucagon signaling pathway-%%-hsa05160-&&-Hepatitis C-%%-hsa04932-&&-Non-alcoholic fatty liver disease (NAFLD)-%%-hsa04024-&&-cAMP signaling pathway-%%-hsa04920-&&-Adipocytokine signaling pathway-%%-hsa04931-&&-Insulin resistance-%%-hsa03320-&&-PPAR signaling pathway	PPARA	Homo sapiens (Human)-&&-9606	Gene Symbol-&-1&-PPARA	19	PPARA	FALSE	PPARA
taxon:9606	174739	1902	nicotinamide phosphoribosyltransferase	gene	biological_process-&-1&-GO:0007267-&&-cell-cell signaling-%%-GO:0048661-&&-positive regulation of smooth muscle cell proliferation-%%-GO:0008284-&&-positive regulation of cell proliferation-%%-GO:0014070-&&-response to organic cyclic compound-%%-GO:0007165-&&-signal transduction-%%-GO:0032922-&&-circadian regulation of gene expression-%%-GO:0034356-&&-NAD biosynthesis via nicotinamide riboside sa…	G:9606:NAMPT	NAMPT	TRUE	KEGG-&-1&-hsa01100-&&-Metabolic pathways-%%-hsa00760-&&-Nicotinate and nicotinamide metabolism-%%-hsa04621-&&-NOD-like receptor signaling pathway	NAMPT	Homo sapiens (Human)-&&-9606	Gene Symbol-&-1&-NAMPT	27	NAMPT	FALSE	NAMPT
taxon:9606	162448	1902	spindle and kinetochore associated complex subunit 3	gene	biological_process-&-1&-GO:0007067-&&-mitotic nuclear division-%%-GO:0031110-&&-regulation of microtubule polymerization or depolymerization-%%-GO:0051301-&&-cell division-%%-GO:0007059-&&-chromosome segregation|cellular_component-&-1&-GO:0000940-&&-condensed chromosome outer kinetochore-%%-GO:0005876-&&-spindle microtubule-%%-GO:0005737-&&-cytoplasm-%%-GO:0000776-&&-kinetochore|molecular_functio…	G:9606:SKA3				SKA3	Homo sapiens (Human)-&&-9606	Gene Symbol-&-1&-SKA3	4	SKA3	FALSE	SKA3
taxon:9606	170640	1902	nemo like kinase	gene	biological_process-&-1&-GO:0006355-&&-regulation of transcription, DNA-templated-%%-GO:0000165-&&-MAPK cascade-%%-GO:0035556-&&-intracellular signal transduction-%%-GO:0046777-&&-protein autophosphorylation-%%-GO:0050821-&&-protein stabilization-%%-GO:0006351-&&-transcription, DNA-templated-%%-GO:0030178-&&-negative regulation of Wnt signaling pathway-%%-GO:0006468-&&-protein phosphorylation-%%-G…	G:9606:NLK			KEGG-&-1&-hsa04010-&&-MAPK signaling pathway-%%-hsa04068-&&-FoxO signaling pathway-%%-hsa04520-&&-Adherens junction-%%-hsa04310-&&-Wnt signaling pathway	NLK	Homo sapiens (Human)-&&-9606	Gene Symbol-&-1&-NLK	12	NLK	FALSE	NLK
taxon:9606	162454	1902	ADP ribosylation factor like GTPase 5B	gene	biological_process-&-1&-GO:0007264-&&-small GTPase mediated signal transduction|cellular_component-&-1&-GO:0005622-&&-intracellular|molecular_function-&-1&-GO:0005525-&&-GTP binding	G:9606:ARL5B				ARL5B	Homo sapiens (Human)-&&-9606	Gene Symbol-&-1&-ARL5B	1	ARL5B	FALSE	ARL5B
taxon:9606	166551	1902	hematopoietic SH2 domain containing	gene	biological_process-&-1&-GO:0042110-&&-T cell activation-%%-GO:0009967-&&-positive regulation of signal transduction-%%-GO:0051902-&&-negative regulation of mitochondrial depolarization-%%-GO:0002903-&&-negative regulation of B cell apoptotic process|cellular_component-&-1&-GO:0005829-&&-cytosol-%%-GO:0005634-&&-nucleus-%%-GO:0005739-&&-mitochondrion|molecular_function-&-1&-GO:0005070-&&-SH3/SH2 a…	G:9606:HSH2D				HSH2D	Homo sapiens (Human)-&&-9606	Gene Symbol-&-1&-HSH2D	8	HSH2D	FALSE	HSH2D
taxon:9606	182933	1902	poly(ADP-ribose) polymerase 1	gene	biological_process-&-1&-GO:0032042-&&-mitochondrial DNA metabolic process-%%-GO:0006366-&&-transcription from RNA polymerase II promoter-%%-GO:0006296-&&-nucleotide-excision repair, DNA incision, 5'-to lesion-%%-GO:0007005-&&-mitochondrion organization-%%-GO:0010332-&&-response to gamma radiation-%%-GO:0000715-&&-nucleotide-excision repair, DNA damage recognition-%%-GO:0006295-&&-nucleotide-excis…	G:9606:PARP1			KEGG-&-1&-hsa03410-&&-Base excision repair-%%-hsa04064-&&-NF-kappa B signaling pathway-%%-hsa04210-&&-Apoptosis-%%-hsa04217-&&-Necroptosis	PARP1	Homo sapiens (Human)-&&-9606	Gene Symbol-&-1&-PARP1	74	PARP1	FALSE	PARP1
taxon:9606	182938	1902	adenosine A2a receptor	gene	biological_process-&-1&-GO:0007267-&&-cell-cell signaling-%%-GO:0008285-&&-negative regulation of cell proliferation-%%-GO:0031000-&&-response to caffeine-%%-GO:0006171-&&-cAMP biosynthetic process-%%-GO:0048167-&&-regulation of synaptic plasticity-%%-GO:0014057-&&-positive regulation of acetylcholine secretion, neurotransmission-%%-GO:0050714-&&-positive regulation of protein secretion-%%-GO:001…	G:9606:ADORA2A			KEGG-&-1&-hsa04080-&&-Neuroactive ligand-receptor interaction-%%-hsa04024-&&-cAMP signaling pathway-%%-hsa05034-&&-Alcoholism-%%-hsa04015-&&-Rap1 signaling pathway-%%-hsa04020-&&-Calcium signaling pathway-%%-hsa05012-&&-Parkinson disease-%%-hsa04270-&&-Vascular smooth muscle contraction	ADORA2A	Homo sapiens (Human)-&&-9606	Gene Symbol-&-1&-ADORA2A	4	ADORA2A	FALSE	ADORA2A
taxon:9606	180891	1902	G protein-coupled receptor kinase 6	gene	biological_process-&-1&-GO:0008277-&&-regulation of G-protein coupled receptor protein signaling pathway-%%-GO:0016055-&&-Wnt signaling pathway-%%-GO:0006468-&&-protein phosphorylation|cellular_component-&-1&-GO:0005886-&&-plasma membrane-%%-GO:0016020-&&-membrane|molecular_function-&-1&-GO:0004703-&&-G-protein coupled receptor kinase activity-%%-GO:0005524-&&-ATP binding-%%-GO:0047696-&&-beta-ad…	G:9606:GRK6			KEGG-&-1&-hsa04144-&&-Endocytosis-%%-hsa04062-&&-Chemokine signaling pathway-%%-hsa05032-&&-Morphine addiction	GRK6	Homo sapiens (Human)-&&-9606	Gene Symbol-&-1&-GRK6	9	GRK6	FALSE	GRK6
taxon:9606	176798	1902	upstream binding transcription factor, RNA polymerase I	gene	biological_process-&-1&-GO:0006362-&&-transcription elongation from RNA polymerase I promoter-%%-GO:0006360-&&-transcription from RNA polymerase I promoter-%%-GO:0006361-&&-transcription initiation from RNA polymerase I promoter-%%-GO:0045943-&&-positive regulation of transcription from RNA polymerase I promoter-%%-GO:0006356-&&-regulation of transcription from RNA polymerase I promoter-%%-GO:000…	G:9606:UBTF				UBTF	Homo sapiens (Human)-&&-9606	Gene Symbol-&-1&-UBTF	28	UBTF	FALSE	UBTF
taxon:9606	176796	1902	ubiquitin C-terminal hydrolase L3	gene	biological_process-&-1&-GO:0006511-&&-ubiquitin-dependent protein catabolic process-%%-GO:0016579-&&-protein deubiquitination-%%-GO:0016567-&&-protein ubiquitination-%%-GO:0030163-&&-protein catabolic process|cellular_component-&-1&-GO:0005634-&&-nucleus-%%-GO:0005829-&&-cytosol-%%-GO:0070062-&&-extracellular exosome-%%-GO:0005737-&&-cytoplasm|molecular_function-&-1&-GO:0043130-&&-ubiquitin bindi…	G:9606:UCHL3				UCHL3	Homo sapiens (Human)-&&-9606	Gene Symbol-&-1&-UCHL3	23	UCHL3	FALSE	UCHL3
taxon:9606	180892	1902	G protein-coupled receptor kinase 5	gene	biological_process-&-1&-GO:0008277-&&-regulation of G-protein coupled receptor protein signaling pathway-%%-GO:0006915-&&-apoptotic process-%%-GO:0007188-&&-adenylate cyclase-modulating G-protein coupled receptor signaling pathway-%%-GO:0007217-&&-tachykinin receptor signaling pathway-%%-GO:0045444-&&-fat cell differentiation-%%-GO:0051726-&&-regulation of cell cycle-%%-GO:0016055-&&-Wnt signalin…	G:9606:GRK5			KEGG-&-1&-hsa04144-&&-Endocytosis-%%-hsa04062-&&-Chemokine signaling pathway-%%-hsa05032-&&-Morphine addiction	GRK5	Homo sapiens (Human)-&&-9606	Gene Symbol-&-1&-GRK5	37	GRK5	FALSE	GRK5
taxon:9606	182940	1902	adrenomedullin	gene	biological_process-&-1&-GO:0007267-&&-cell-cell signaling-%%-GO:0009409-&&-response to cold-%%-GO:0007204-&&-positive regulation of cytosolic calcium ion concentration-%%-GO:0045766-&&-positive regulation of angiogenesis-%%-GO:0006171-&&-cAMP biosynthetic process-%%-GO:0008285-&&-negative regulation of cell proliferation-%%-GO:0008209-&&-androgen metabolic process-%%-GO:0050829-&&-defense respons…	G:9606:ADM			KEGG-&-1&-hsa04080-&&-Neuroactive ligand-receptor interaction-%%-hsa04270-&&-Vascular smooth muscle contraction	ADM	Homo sapiens (Human)-&&-9606	Gene Symbol-&-1&-ADM	2	ADM	FALSE	ADM
taxon:9606	176797	1902	ubiquitin C-terminal hydrolase L1	gene	biological_process-&-1&-GO:0016241-&&-regulation of macroautophagy-%%-GO:0016579-&&-protein deubiquitination-%%-GO:0007628-&&-adult walking behavior-%%-GO:0048747-&&-muscle fiber development-%%-GO:0043161-&&-proteasome-mediated ubiquitin-dependent protein catabolic process-%%-GO:0043407-&&-negative regulation of MAP kinase activity-%%-GO:0008283-&&-cell proliferation-%%-GO:0007412-&&-axon target …	G:9606:UCHL1			KEGG-&-1&-hsa05012-&&-Parkinson disease	UCHL1	Homo sapiens (Human)-&&-9606	Gene Symbol-&-1&-UCHL1	35	UCHL1	FALSE	UCHL1
taxon:9606	178851	1902	RNA polymerase II subunit L	gene	biological_process-&-1&-GO:0006362-&&-transcription elongation from RNA polymerase I promoter-%%-GO:0032481-&&-positive regulation of type I interferon production-%%-GO:0042795-&&-snRNA transcription from RNA polymerase II promoter-%%-GO:0006366-&&-transcription from RNA polymerase II promoter-%%-GO:0006368-&&-transcription elongation from RNA polymerase II promoter-%%-GO:0031047-&&-gene silencin…	G:9606:POLR2L			KEGG-&-1&-hsa04623-&&-Cytosolic DNA-sensing pathway-%%-hsa03020-&&-RNA polymerase-%%-hsa05016-&&-Huntington disease	POLR2L	Homo sapiens (Human)-&&-9606	Gene Symbol-&-1&-POLR2L	7	POLR2L	FALSE	POLR2L
taxon:9606	176800	1902	small ubiquitin-like modifier 1	gene	biological_process-&-1&-GO:0043433-&&-negative regulation of sequence-specific DNA binding transcription factor activity-%%-GO:0045892-&&-negative regulation of transcription, DNA-templated-%%-GO:0050821-&&-protein stabilization-%%-GO:0045759-&&-negative regulation of action potential-%%-GO:0006303-&&-double-strand break repair via nonhomologous end joining-%%-GO:0060021-&&-palate development-%%-…	G:9606:SUMO1			KEGG-&-1&-hsa03013-&&-RNA transport-%%-hsa05418-&&-Fluid shear stress and atherosclerosis	SUMO1	Homo sapiens (Human)-&&-9606	Gene Symbol-&-1&-SUMO1	59	SUMO1	FALSE	SUMO1
taxon:9606	178855	1902	RNA polymerase II subunit H	gene	biological_process-&-1&-GO:0006367-&&-transcription initiation from RNA polymerase II promoter-%%-GO:0006362-&&-transcription elongation from RNA polymerase I promoter-%%-GO:0032481-&&-positive regulation of type I interferon production-%%-GO:0042795-&&-snRNA transcription from RNA polymerase II promoter-%%-GO:0006366-&&-transcription from RNA polymerase II promoter-%%-GO:0045815-&&-positive regu…	G:9606:POLR2H			KEGG-&-1&-hsa04623-&&-Cytosolic DNA-sensing pathway-%%-hsa05016-&&-Huntington disease-%%-hsa03020-&&-RNA polymerase	POLR2H	Homo sapiens (Human)-&&-9606	Gene Symbol-&-1&-POLR2H	11	POLR2H	FALSE	POLR2H
taxon:9606	174759	1902	RAD50 double strand break repair protein	gene	biological_process-&-1&-GO:0000019-&&-regulation of mitotic recombination-%%-GO:0000731-&&-DNA synthesis involved in DNA repair-%%-GO:0006260-&&-DNA replication-%%-GO:0000729-&&-DNA double-strand break processing-%%-GO:0070192-&&-chromosome organization involved in meiotic cell cycle-%%-GO:0007131-&&-reciprocal meiotic recombination-%%-GO:0032206-&&-positive regulation of telomere maintenance-%%-…	G:9606:RAD50			KEGG-&-1&-hsa03440-&&-Homologous recombination-%%-hsa04218-&&-Cellular senescence-%%-hsa03450-&&-Non-homologous end-joining	RAD50	Homo sapiens (Human)-&&-9606	Gene Symbol-&-1&-RAD50	35	RAD50	FALSE	RAD50
taxon:9606	182949	1902	perilipin 2	gene	biological_process-&-1&-GO:0015909-&&-long-chain fatty acid transport-%%-GO:0014070-&&-response to organic cyclic compound-%%-GO:0042493-&&-response to drug-%%-GO:0019915-&&-lipid storage|cellular_component-&-1&-GO:0005576-&&-extracellular region-%%-GO:0005829-&&-cytosol-%%-GO:0005811-&&-lipid particle-%%-GO:0005886-&&-plasma membrane-%%-GO:0005634-&&-nucleus-%%-GO:0005783-&&-endoplasmic reticulum	G:9606:PLIN2			KEGG-&-1&-hsa03320-&&-PPAR signaling pathway	PLIN2	Homo sapiens (Human)-&&-9606	Gene Symbol-&-1&-PLIN2	1	PLIN2	FALSE	PLIN2
taxon:9606	176809	1902	ubiquitin conjugating enzyme E2 I	gene	biological_process-&-1&-GO:0000122-&&-negative regulation of transcription from RNA polymerase II promoter-%%-GO:0045892-&&-negative regulation of transcription, DNA-templated-%%-GO:0051301-&&-cell division-%%-GO:0006464-&&-cellular protein modification process-%%-GO:0006511-&&-ubiquitin-dependent protein catabolic process-%%-GO:0007059-&&-chromosome segregation-%%-GO:0016925-&&-protein sumoylati…	G:9606:UBE2I			KEGG-&-1&-hsa04064-&&-NF-kappa B signaling pathway-%%-hsa05206-&&-MicroRNAs in cancer-%%-hsa03013-&&-RNA transport-%%-hsa04120-&&-Ubiquitin mediated proteolysis	UBE2I	Homo sapiens (Human)-&&-9606	Gene Symbol-&-1&-UBE2I	111	UBE2I	FALSE	UBE2I
taxon:9606	172717	1902	kinesin family member 26A	gene	biological_process-&-1&-GO:0048484-&&-enteric nervous system development-%%-GO:0001560-&&-regulation of cell growth by extracellular stimulus-%%-GO:0007018-&&-microtubule-based movement-%%-GO:0019886-&&-antigen processing and presentation of exogenous peptide antigen via MHC class II-%%-GO:0009968-&&-negative regulation of signal transduction-%%-GO:0006890-&&-retrograde vesicle-mediated transport…	G:9606:KIF26A				KIF26A	Homo sapiens (Human)-&&-9606	Gene Symbol-&-1&-KIF26A	3	KIF26A	FALSE	KIF26A
taxon:9606	170679	1902	LUC7 like 2, pre-mRNA splicing factor	gene	biological_process-&-1&-GO:0006376-&&-mRNA splice site selection|cellular_component-&-1&-GO:0071004-&&-U2-type prespliceosome-%%-GO:0016607-&&-nuclear speck-%%-GO:0005685-&&-U1 snRNP|molecular_function-&-1&-GO:0003723-&&-RNA binding-%%-GO:0003729-&&-mRNA binding-%%-GO:0019899-&&-enzyme binding-%%-GO:0005515-&&-protein binding	G:9606:LUC7L2				LUC7L2	Homo sapiens (Human)-&&-9606	Gene Symbol-&-1&-LUC7L2	35	LUC7L2	FALSE	LUC7L2
taxon:9606	176820	1902	ubiquitin B	gene	biological_process-&-1&-GO:0038061-&&-NIK/NF-kappaB signaling-%%-GO:0006296-&&-nucleotide-excision repair, DNA incision, 5'-to lesion-%%-GO:0019058-&&-viral life cycle-%%-GO:0031398-&&-positive regulation of protein ubiquitination-%%-GO:1901796-&&-regulation of signal transduction by p53 class mediator-%%-GO:0000715-&&-nucleotide-excision repair, DNA damage recognition-%%-GO:1901214-&&-regulation…	G:9606:UBB			KEGG-&-1&-hsa04144-&&-Endocytosis-%%-hsa05167-&&-Kaposi sarcoma-associated herpesvirus infection-%%-hsa04137-&&-Mitophagy - animal-%%-hsa05012-&&-Parkinson disease	UBB	Homo sapiens (Human)-&&-9606	Gene Symbol-&-1&-UBB	61	UBB	FALSE	UBB
taxon:9606	178872	1902	septin 4	gene	biological_process-&-1&-GO:0048240-&&-sperm capacitation-%%-GO:0030382-&&-sperm mitochondrion organization-%%-GO:2001244-&&-positive regulation of intrinsic apoptotic signaling pathway-%%-GO:0006915-&&-apoptotic process-%%-GO:0051301-&&-cell division-%%-GO:0007420-&&-brain development-%%-GO:0031398-&&-positive regulation of protein ubiquitination-%%-GO:0007049-&&-cell cycle-%%-GO:0042981-&&-regul…	G:9606:SEPT4			KEGG-&-1&-hsa04210-&&-Apoptosis-%%-hsa04215-&&-Apoptosis - multiple species	2022-09-04	Homo sapiens (Human)-&&-9606	Gene Symbol-&-1&-SEPT4	7	2022-09-04	FALSE	2022-09-04
taxon:9606	174783	1902	ubiquitin like modifier activating enzyme 2	gene	biological_process-&-1&-GO:0016925-&&-protein sumoylation-%%-GO:0043085-&&-positive regulation of catalytic activity|cellular_component-&-1&-GO:0005737-&&-cytoplasm-%%-GO:0005654-&&-nucleoplasm-%%-GO:0031510-&&-SUMO activating enzyme complex|molecular_function-&-1&-GO:0005524-&&-ATP binding-%%-GO:0019948-&&-SUMO activating enzyme activity-%%-GO:0046982-&&-protein heterodimerization activity-%%-GO…	G:9606:UBA2			KEGG-&-1&-hsa04120-&&-Ubiquitin mediated proteolysis	UBA2	Homo sapiens (Human)-&&-9606	Gene Symbol-&-1&-UBA2	25	UBA2	FALSE	UBA2
taxon:9606	182975	1902	ABL proto-oncogene 1, non-receptor tyrosine kinase	gene	biological_process-&-1&-GO:0060020-&&-Bergmann glial cell differentiation-%%-GO:1904528-&&-positive regulation of microtubule binding-%%-GO:0045931-&&-positive regulation of mitotic cell cycle-%%-GO:1900275-&&-negative regulation of phospholipase C activity-%%-GO:0045087-&&-innate immune response-%%-GO:0006355-&&-regulation of transcription, DNA-templated-%%-GO:2001020-&&-regulation of response t…	G:9606:ABL1			KEGG-&-1&-hsa04110-&&-Cell cycle-%%-hsa04722-&&-Neurotrophin signaling pathway-%%-hsa04012-&&-ErbB signaling pathway-%%-hsa05220-&&-Chronic myeloid leukemia-%%-hsa05206-&&-MicroRNAs in cancer-%%-hsa04014-&&-Ras signaling pathway-%%-hsa05130-&&-Pathogenic Escherichia coli infection-%%-hsa05200-&&-Pathways in cancer-%%-hsa05416-&&-Viral myocarditis-%%-hsa04360-&&-Axon guidance-%%-hsa05131-&&-Shigel…	ABL1	Homo sapiens (Human)-&&-9606	Gene Symbol-&-1&-ABL1	109	ABL1	FALSE	ABL1
taxon:9606	182973	1902	ABL proto-oncogene 2, non-receptor tyrosine kinase	gene	biological_process-&-1&-GO:0007169-&&-transmembrane receptor protein tyrosine kinase signaling pathway-%%-GO:0051353-&&-positive regulation of oxidoreductase activity-%%-GO:0010863-&&-positive regulation of phospholipase C activity-%%-GO:0030155-&&-regulation of cell adhesion-%%-GO:0038083-&&-peptidyl-tyrosine autophosphorylation-%%-GO:0045087-&&-innate immune response-%%-GO:0071300-&&-cellular r…	G:9606:ABL2			KEGG-&-1&-hsa04012-&&-ErbB signaling pathway-%%-hsa04014-&&-Ras signaling pathway-%%-hsa05416-&&-Viral myocarditis	ABL2	Homo sapiens (Human)-&&-9606	Gene Symbol-&-1&-ABL2	29	ABL2	FALSE	ABL2
taxon:9606	180930	1902	fyn related Src family tyrosine kinase	gene	biological_process-&-1&-GO:0007169-&&-transmembrane receptor protein tyrosine kinase signaling pathway-%%-GO:0008285-&&-negative regulation of cell proliferation-%%-GO:0016477-&&-cell migration-%%-GO:0038083-&&-peptidyl-tyrosine autophosphorylation-%%-GO:0045087-&&-innate immune response-%%-GO:0000122-&&-negative regulation of transcription from RNA polymerase II promoter-%%-GO:0006468-&&-protein…	G:9606:FRK				FRK	Homo sapiens (Human)-&&-9606	Gene Symbol-&-1&-FRK	8	FRK	FALSE	FRK
taxon:9606	176836	1902	thioredoxin	gene	biological_process-&-1&-GO:0007267-&&-cell-cell signaling-%%-GO:0045454-&&-cell redox homeostasis-%%-GO:0006928-&&-movement of cell or subcellular component-%%-GO:0043388-&&-positive regulation of DNA binding-%%-GO:0000122-&&-negative regulation of transcription from RNA polymerase II promoter-%%-GO:0046826-&&-negative regulation of protein export from nucleus-%%-GO:0007165-&&-signal transduction…	G:9606:TXN			KEGG-&-1&-hsa04621-&&-NOD-like receptor signaling pathway-%%-hsa05418-&&-Fluid shear stress and atherosclerosis	TXN	Homo sapiens (Human)-&&-9606	Gene Symbol-&-1&-TXN	36	TXN	FALSE	TXN
taxon:9606	174789	1902	RAN binding protein 9	gene	biological_process-&-1&-GO:0007411-&&-axon guidance-%%-GO:0070373-&&-negative regulation of ERK1 and ERK2 cascade-%%-GO:0006461-&&-protein complex assembly-%%-GO:0000165-&&-MAPK cascade-%%-GO:0007020-&&-microtubule nucleation-%%-GO:0043547-&&-positive regulation of GTPase activity|cellular_component-&-1&-GO:0005634-&&-nucleus-%%-GO:0005829-&&-cytosol-%%-GO:0005886-&&-plasma membrane-%%-GO:0005737…	G:9606:RANBP9				RANBP9	Homo sapiens (Human)-&&-9606	Gene Symbol-&-1&-RANBP9	44	RANBP9	FALSE	RANBP9
taxon:9606	176837	1902	TXK tyrosine kinase	gene	biological_process-&-1&-GO:0006366-&&-transcription from RNA polymerase II promoter-%%-GO:0007169-&&-transmembrane receptor protein tyrosine kinase signaling pathway-%%-GO:0007229-&&-integrin-mediated signaling pathway-%%-GO:0002250-&&-adaptive immune response-%%-GO:0010543-&&-regulation of platelet activation-%%-GO:0050852-&&-T cell receptor signaling pathway-%%-GO:0032729-&&-positive regulation…	G:9606:TXK			KEGG-&-1&-hsa04670-&&-Leukocyte transendothelial migration	TXK	Homo sapiens (Human)-&&-9606	Gene Symbol-&-1&-TXK	9	TXK	FALSE	TXK
taxon:9606	170699	1902	serrate, RNA effector molecule	gene	biological_process-&-1&-GO:0042795-&&-snRNA transcription from RNA polymerase II promoter-%%-GO:0046685-&&-response to arsenic-containing substance-%%-GO:0006355-&&-regulation of transcription, DNA-templated-%%-GO:0008283-&&-cell proliferation-%%-GO:0050769-&&-positive regulation of neurogenesis-%%-GO:0031053-&&-primary miRNA processing-%%-GO:0097150-&&-neuronal stem cell population maintenance-%…	G:9606:SRRT				SRRT	Homo sapiens (Human)-&&-9606	Gene Symbol-&-1&-SRRT	21	SRRT	FALSE	SRRT
taxon:9606	176840	1902	twist family bHLH transcription factor 1	gene	biological_process-&-1&-GO:0001764-&&-neuron migration-%%-GO:0035116-&&-embryonic hindlimb morphogenesis-%%-GO:0061029-&&-eyelid development in camera-type eye-%%-GO:0000122-&&-negative regulation of transcription from RNA polymerase II promoter-%%-GO:0007517-&&-muscle organ development-%%-GO:0045892-&&-negative regulation of transcription, DNA-templated-%%-GO:0035115-&&-embryonic forelimb morpho…	G:9606:TWIST1			KEGG-&-1&-hsa05205-&&-Proteoglycans in cancer	TWIST1	Homo sapiens (Human)-&&-9606	Gene Symbol-&-1&-TWIST1	16	TWIST1	FALSE	TWIST1
taxon:9606	174793	1902	SH2 domain containing 3C	gene	biological_process-&-1&-GO:0009967-&&-positive regulation of signal transduction-%%-GO:0007264-&&-small GTPase mediated signal transduction-%%-GO:0007254-&&-JNK cascade-%%-GO:0043547-&&-positive regulation of GTPase activity|cellular_component-&-1&-GO:0005737-&&-cytoplasm-%%-GO:0016020-&&-membrane|molecular_function-&-1&-GO:0005070-&&-SH3/SH2 adaptor activity-%%-GO:0005085-&&-guanyl-nucleotide ex…	G:9606:SH2D3C				SH2D3C	Homo sapiens (Human)-&&-9606	Gene Symbol-&-1&-SH2D3C	11	SH2D3C	FALSE	SH2D3C
taxon:9606	178894	1902	promyelocytic leukemia	gene	biological_process-&-1&-GO:0030155-&&-regulation of cell adhesion-%%-GO:0045892-&&-negative regulation of transcription, DNA-templated-%%-GO:0001932-&&-regulation of protein phosphorylation-%%-GO:0097191-&&-extrinsic apoptotic signaling pathway-%%-GO:0032206-&&-positive regulation of telomere maintenance-%%-GO:1902187-&&-negative regulation of viral release from host cell-%%-GO:0010332-&&-respons…	G:9606:PML			KEGG-&-1&-hsa04144-&&-Endocytosis-%%-hsa05221-&&-Acute myeloid leukemia-%%-hsa05202-&&-Transcriptional misregulation in cancer-%%-hsa05164-&&-Influenza A-%%-hsa05200-&&-Pathways in cancer-%%-hsa04120-&&-Ubiquitin mediated proteolysis-%%-hsa05168-&&-Herpes simplex infection	PML	Homo sapiens (Human)-&&-9606	Gene Symbol-&-1&-PML	93	PML	FALSE	PML
taxon:9606	176847	1902	tubulin gamma 1	gene	biological_process-&-1&-GO:0007020-&&-microtubule nucleation-%%-GO:0097711-&&-ciliary basal body docking-%%-GO:0000226-&&-microtubule cytoskeleton organization-%%-GO:0000086-&&-G2/M transition of mitotic cell cycle-%%-GO:0031122-&&-cytoplasmic microtubule organization-%%-GO:0000212-&&-meiotic spindle organization|cellular_component-&-1&-GO:0036064-&&-ciliary basal body-%%-GO:0097730-&&-non-motile…	G:9606:TUBG1			KEGG-&-1&-hsa05165-&&-Human papillomavirus infection	TUBG1	Homo sapiens (Human)-&&-9606	Gene Symbol-&-1&-TUBG1	61	TUBG1	FALSE	TUBG1
taxon:9606	174799	1902	chromatin assembly factor 1 subunit A	gene	biological_process-&-1&-GO:0006260-&&-DNA replication-%%-GO:0031497-&&-chromatin assembly-%%-GO:0006335-&&-DNA replication-dependent nucleosome assembly-%%-GO:0006461-&&-protein complex assembly-%%-GO:0007049-&&-cell cycle-%%-GO:0006281-&&-DNA repair|cellular_component-&-1&-GO:0033186-&&-CAF-1 complex-%%-GO:0043234-&&-protein complex-%%-GO:0000790-&&-nuclear chromatin|molecular_function-&-1&-GO:0…	G:9606:CHAF1A				CHAF1A	Homo sapiens (Human)-&&-9606	Gene Symbol-&-1&-CHAF1A	31	CHAF1A	FALSE	CHAF1A
taxon:9606	182988	1902	serpin family A member 3	gene	biological_process-&-1&-GO:0010951-&&-negative regulation of endopeptidase activity-%%-GO:0006954-&&-inflammatory response-%%-GO:0030277-&&-maintenance of gastrointestinal epithelium-%%-GO:0043312-&&-neutrophil degranulation-%%-GO:0006953-&&-acute-phase response-%%-GO:0002576-&&-platelet degranulation-%%-GO:0019216-&&-regulation of lipid metabolic process|cellular_component-&-1&-GO:0034774-&&-sec…	G:9606:SERPINA3				SERPINA3	Homo sapiens (Human)-&&-9606	Gene Symbol-&-1&-SERPINA3	8	SERPINA3	FALSE	SERPINA3
taxon:9606	178898	1902	pro-melanin concentrating hormone	gene	biological_process-&-1&-GO:0007268-&&-chemical synaptic transmission-%%-GO:0007283-&&-spermatogenesis-%%-GO:0030154-&&-cell differentiation-%%-GO:0007218-&&-neuropeptide signaling pathway-%%-GO:0007275-&&-multicellular organism development-%%-GO:0007631-&&-feeding behavior|cellular_component-&-1&-GO:0005576-&&-extracellular region-%%-GO:0005634-&&-nucleus|molecular_function-&-1&-GO:0030354-&&-mel…	G:9606:PMCH			KEGG-&-1&-hsa04080-&&-Neuroactive ligand-receptor interaction	PMCH	Homo sapiens (Human)-&&-9606	Gene Symbol-&-1&-PMCH	2	PMCH	FALSE	PMCH
taxon:9606	182994	1902	alpha-1-B glycoprotein	gene	biological_process-&-1&-GO:0043312-&&-neutrophil degranulation-%%-GO:0008150-&&-biological_process-%%-GO:0002576-&&-platelet degranulation|cellular_component-&-1&-GO:0005576-&&-extracellular region-%%-GO:0005615-&&-extracellular space-%%-GO:0034774-&&-secretory granule lumen-%%-GO:1904813-&&-ficolin-1-rich granule lumen-%%-GO:0070062-&&-extracellular exosome-%%-GO:0072562-&&-blood microparticle-%…	G:9606:A1BG				A1BG	Homo sapiens (Human)-&&-9606	Gene Symbol-&-1&-A1BG	5	A1BG	FALSE	A1BG
taxon:9606	172755	1902	DDB1 and CUL4 associated factor 4	gene	biological_process-&-1&-GO:0016567-&&-protein ubiquitination-%%-GO:0008380-&&-RNA splicing|cellular_component-&-1&-GO:0071011-&&-precatalytic spliceosome-%%-GO:0071013-&&-catalytic step 2 spliceosome-%%-GO:0080008-&&-Cul4-RING E3 ubiquitin ligase complex-%%-GO:0005682-&&-U5 snRNP	G:9606:DCAF4				DCAF4	Homo sapiens (Human)-&&-9606	Gene Symbol-&-1&-DCAF4	3	DCAF4	FALSE	DCAF4
taxon:9606	166614	1902	transmembrane protein 25	gene	cellular_component-&-1&-GO:0016021-&&-integral component of membrane-%%-GO:0005576-&&-extracellular region-%%-GO:0005886-&&-plasma membrane|molecular_function-&-1&-GO:0005515-&&-protein binding	G:9606:TMEM25				TMEM25	Homo sapiens (Human)-&&-9606	Gene Symbol-&-1&-TMEM25	9	TMEM25	FALSE	TMEM25
taxon:9606	168660	1902	WNK lysine deficient protein kinase 1	gene	biological_process-&-1&-GO:0035556-&&-intracellular signal transduction-%%-GO:0002028-&&-regulation of sodium ion transport-%%-GO:0023016-&&-signal transduction by trans-phosphorylation-%%-GO:0046777-&&-protein autophosphorylation-%%-GO:0032147-&&-activation of protein kinase activity-%%-GO:0090188-&&-negative regulation of pancreatic juice secretion-%%-GO:0010923-&&-negative regulation of phosph…	G:9606:WNK1				WNK1	Homo sapiens (Human)-&&-9606	Gene Symbol-&-1&-WNK1	25	WNK1	FALSE	WNK1
taxon:9606	174811	1902	SH2B adaptor protein 3	gene	biological_process-&-1&-GO:0035556-&&-intracellular signal transduction-%%-GO:0009967-&&-positive regulation of signal transduction-%%-GO:0030154-&&-cell differentiation-%%-GO:0007596-&&-blood coagulation-%%-GO:0035162-&&-embryonic hemopoiesis|cellular_component-&-1&-GO:0005829-&&-cytosol|molecular_function-&-1&-GO:0035591-&&-signaling adaptor activity-%%-GO:0004871-&&-signal transducer activity-…	G:9606:SH2B3			KEGG-&-1&-hsa04722-&&-Neurotrophin signaling pathway	SH2B3	Homo sapiens (Human)-&&-9606	Gene Symbol-&-1&-SH2B3	12	SH2B3	FALSE	SH2B3
taxon:9606	170713	1902	histone deacetylase 7	gene	biological_process-&-1&-GO:0001570-&&-vasculogenesis-%%-GO:0032703-&&-negative regulation of interleukin-2 production-%%-GO:0045668-&&-negative regulation of osteoblast differentiation-%%-GO:0000122-&&-negative regulation of transcription from RNA polymerase II promoter-%%-GO:0016925-&&-protein sumoylation-%%-GO:0007043-&&-cell-cell junction assembly-%%-GO:0006351-&&-transcription, DNA-templated-…	G:9606:HDAC7			KEGG-&-1&-hsa05034-&&-Alcoholism-%%-hsa05203-&&-Viral carcinogenesis	HDAC7	Homo sapiens (Human)-&&-9606	Gene Symbol-&-1&-HDAC7	29	HDAC7	FALSE	HDAC7
taxon:9606	160478	1902	CCL15-CCL14 readthrough (NMD candidate)	gene		G:9606:CCL15-CCL14				CCL15-CCL14	Homo sapiens (Human)-&&-9606	Gene Symbol-&-1&-CCL15-CCL14	1	CCL15-CCL14	FALSE	CCL15-CCL14
taxon:9606	174812	1902	BCL2 like 11	gene	biological_process-&-1&-GO:0048066-&&-developmental pigmentation-%%-GO:1902263-&&-apoptotic process involved in embryonic digit morphogenesis-%%-GO:0030879-&&-mammary gland development-%%-GO:0090200-&&-positive regulation of release of cytochrome c from mitochondria-%%-GO:0007127-&&-meiosis I-%%-GO:0007160-&&-cell-matrix adhesion-%%-GO:0046620-&&-regulation of organ growth-%%-GO:0032464-&&-positi…	G:9606:BCL2L11			KEGG-&-1&-hsa04068-&&-FoxO signaling pathway-%%-hsa01521-&&-EGFR tyrosine kinase inhibitor resistance-%%-hsa04210-&&-Apoptosis-%%-hsa04932-&&-Non-alcoholic fatty liver disease (NAFLD)-%%-hsa04215-&&-Apoptosis - multiple species-%%-hsa05210-&&-Colorectal cancer-%%-hsa05206-&&-MicroRNAs in cancer-%%-hsa05169-&&-Epstein-Barr virus infection-%%-hsa05200-&&-Pathways in cancer-%%-hsa04151-&&-PI3K-Akt s…	BCL2L11	Homo sapiens (Human)-&&-9606	Gene Symbol-&-1&-BCL2L11	23	BCL2L11	FALSE	BCL2L11
taxon:9606	178909	1902	proteolipid protein 2	gene	biological_process-&-1&-GO:0006811-&&-ion transport-%%-GO:0019221-&&-cytokine-mediated signaling pathway-%%-GO:0006935-&&-chemotaxis-%%-GO:0034220-&&-ion transmembrane transport|cellular_component-&-1&-GO:0005886-&&-plasma membrane-%%-GO:0070062-&&-extracellular exosome-%%-GO:0016020-&&-membrane-%%-GO:0005789-&&-endoplasmic reticulum membrane-%%-GO:0016021-&&-integral component of membrane-%%-GO:…	G:9606:PLP2				PLP2	Homo sapiens (Human)-&&-9606	Gene Symbol-&-1&-PLP2	4	PLP2	FALSE	PLP2
taxon:9606	168674	1902	mitochondrial ribosomal protein L44	gene	biological_process-&-1&-GO:0006396-&&-RNA processing-%%-GO:0070125-&&-mitochondrial translational elongation-%%-GO:0070126-&&-mitochondrial translational termination-%%-GO:0090502-&&-RNA phosphodiester bond hydrolysis, endonucleolytic|cellular_component-&-1&-GO:0005634-&&-nucleus-%%-GO:0005886-&&-plasma membrane-%%-GO:0005575-&&-cellular_component-%%-GO:0005762-&&-mitochondrial large ribosomal su…	G:9606:MRPL44				MRPL44	Homo sapiens (Human)-&&-9606	Gene Symbol-&-1&-MRPL44	12	MRPL44	FALSE	MRPL44
taxon:9606	174823	1902	chaperonin containing TCP1 subunit 2	gene	biological_process-&-1&-GO:0006457-&&-protein folding-%%-GO:1904874-&&-positive regulation of telomerase RNA localization to Cajal body-%%-GO:0051086-&&-chaperone mediated protein folding independent of cofactor-%%-GO:0050821-&&-protein stabilization-%%-GO:1901998-&&-toxin transport-%%-GO:0051131-&&-chaperone-mediated protein complex assembly-%%-GO:0051973-&&-positive regulation of telomerase act…	G:9606:CCT2				CCT2	Homo sapiens (Human)-&&-9606	Gene Symbol-&-1&-CCT2	59	CCT2	FALSE	CCT2
taxon:9606	170724	1902	sirtuin 7	gene	biological_process-&-1&-GO:0070932-&&-histone H3 deacetylation-%%-GO:0007072-&&-positive regulation of transcription involved in exit from mitosis-%%-GO:0070933-&&-histone H4 deacetylation-%%-GO:0009303-&&-rRNA transcription-%%-GO:0000122-&&-negative regulation of transcription from RNA polymerase II promoter|cellular_component-&-1&-GO:0005737-&&-cytoplasm-%%-GO:0005730-&&-nucleolus-%%-GO:0005731…	G:9606:SIRT7				SIRT7	Homo sapiens (Human)-&&-9606	Gene Symbol-&-1&-SIRT7	120	SIRT7	FALSE	SIRT7
taxon:9606	178916	1902	polo like kinase 1	gene	biological_process-&-1&-GO:0032436-&&-positive regulation of proteasomal ubiquitin-dependent protein catabolic process-%%-GO:1902749-&&-regulation of cell cycle G2/M phase transition-%%-GO:0010800-&&-positive regulation of peptidyl-threonine phosphorylation-%%-GO:0051297-&&-centrosome organization-%%-GO:0007346-&&-regulation of mitotic cell cycle-%%-GO:0045736-&&-negative regulation of cyclin-dep…	G:9606:PLK1			KEGG-&-1&-hsa04110-&&-Cell cycle-%%-hsa04068-&&-FoxO signaling pathway-%%-hsa04914-&&-Progesterone-mediated oocyte maturation-%%-hsa04114-&&-Oocyte meiosis	PLK1	Homo sapiens (Human)-&&-9606	Gene Symbol-&-1&-PLK1	59	PLK1	FALSE	PLK1
taxon:9606	178922	1902	plasminogen	gene	biological_process-&-1&-GO:0007596-&&-blood coagulation-%%-GO:0008285-&&-negative regulation of cell proliferation-%%-GO:0051919-&&-positive regulation of fibrinolysis-%%-GO:0051918-&&-negative regulation of fibrinolysis-%%-GO:0006508-&&-proteolysis-%%-GO:0048771-&&-tissue remodeling-%%-GO:0002576-&&-platelet degranulation-%%-GO:0044267-&&-cellular protein metabolic process-%%-GO:0022617-&&-extra…	G:9606:PLG			KEGG-&-1&-hsa04080-&&-Neuroactive ligand-receptor interaction-%%-hsa05150-&&-Staphylococcus aureus infection-%%-hsa05164-&&-Influenza A-%%-hsa04610-&&-Complement and coagulation cascades	PLG	Homo sapiens (Human)-&&-9606	Gene Symbol-&-1&-PLG	21	PLG	FALSE	PLG
taxon:9606	174825	1902	chaperonin containing TCP1 subunit 7	gene	biological_process-&-1&-GO:0006457-&&-protein folding-%%-GO:1904874-&&-positive regulation of telomerase RNA localization to Cajal body-%%-GO:0050821-&&-protein stabilization-%%-GO:0006458-&&-'de novo' protein folding-%%-GO:1904871-&&-positive regulation of protein localization to Cajal body-%%-GO:0007339-&&-binding of sperm to zona pellucida-%%-GO:1904851-&&-positive regulation of establishment …	G:9606:CCT7				CCT7	Homo sapiens (Human)-&&-9606	Gene Symbol-&-1&-CCT7	43	CCT7	FALSE	CCT7
taxon:9606	178926	1902	phospholipase C gamma 2	gene	biological_process-&-1&-GO:0002092-&&-positive regulation of receptor internalization-%%-GO:0038095-&&-Fc-epsilon receptor signaling pathway-%%-GO:0043069-&&-negative regulation of programmed cell death-%%-GO:0032481-&&-positive regulation of type I interferon production-%%-GO:0038096-&&-Fc-gamma receptor signaling pathway involved in phagocytosis-%%-GO:0030168-&&-platelet activation-%%-GO:005120…	G:9606:PLCG2			KEGG-&-1&-hsa01521-&&-EGFR tyrosine kinase inhibitor resistance-%%-hsa04722-&&-Neurotrophin signaling pathway-%%-hsa04933-&&-AGE-RAGE signaling pathway in diabetic complications-%%-hsa05167-&&-Kaposi sarcoma-associated herpesvirus infection-%%-hsa04625-&&-C-type lectin receptor signaling pathway-%%-hsa04014-&&-Ras signaling pathway-%%-hsa05120-&&-Epithelial cell signaling in Helicobacter pylori i…	PLCG2	Homo sapiens (Human)-&&-9606	Gene Symbol-&-1&-PLCG2	33	PLCG2	FALSE	PLCG2
taxon:9606	168686	1902	PTEN induced putative kinase 1	gene	biological_process-&-1&-GO:0001934-&&-positive regulation of protein phosphorylation-%%-GO:0002082-&&-regulation of oxidative phosphorylation-%%-GO:0010821-&&-regulation of mitochondrion organization-%%-GO:0051443-&&-positive regulation of ubiquitin-protein transferase activity-%%-GO:0007005-&&-mitochondrion organization-%%-GO:0035556-&&-intracellular signal transduction-%%-GO:0043524-&&-negative…	G:9606:PINK1			KEGG-&-1&-hsa04137-&&-Mitophagy - animal-%%-hsa05012-&&-Parkinson disease	PINK1	Homo sapiens (Human)-&&-9606	Gene Symbol-&-1&-PINK1	24	PINK1	FALSE	PINK1
taxon:9606	172783	1902	SUMO1/sentrin specific peptidase 6	gene	biological_process-&-1&-GO:0070646-&&-protein modification by small protein removal-%%-GO:0016926-&&-protein desumoylation-%%-GO:0090234-&&-regulation of kinetochore assembly-%%-GO:0090169-&&-regulation of spindle assembly-%%-GO:0016925-&&-protein sumoylation|cellular_component-&-1&-GO:0005829-&&-cytosol-%%-GO:0005654-&&-nucleoplasm|molecular_function-&-1&-GO:0016929-&&-SUMO-specific protease act…	G:9606:SENP6				SENP6	Homo sapiens (Human)-&&-9606	Gene Symbol-&-1&-SENP6	8	SENP6	FALSE	SENP6
taxon:9606	178927	1902	phospholipase C gamma 1	gene	biological_process-&-1&-GO:0038096-&&-Fc-gamma receptor signaling pathway involved in phagocytosis-%%-GO:0043536-&&-positive regulation of blood vessel endothelial cell migration-%%-GO:0050900-&&-leukocyte migration-%%-GO:0000186-&&-activation of MAPKK activity-%%-GO:0051281-&&-positive regulation of release of sequestered calcium ion into cytosol-%%-GO:0050852-&&-T cell receptor signaling pathwa…	G:9606:PLCG1			KEGG-&-1&-hsa01521-&&-EGFR tyrosine kinase inhibitor resistance-%%-hsa04722-&&-Neurotrophin signaling pathway-%%-hsa04933-&&-AGE-RAGE signaling pathway in diabetic complications-%%-hsa05167-&&-Kaposi sarcoma-associated herpesvirus infection-%%-hsa04014-&&-Ras signaling pathway-%%-hsa05120-&&-Epithelial cell signaling in Helicobacter pylori infection-%%-hsa04670-&&-Leukocyte transendothelial migra…	PLCG1	Homo sapiens (Human)-&&-9606	Gene Symbol-&-1&-PLCG1	75	PLCG1	FALSE	PLCG1
taxon:9606	174831	1902	Rab acceptor 1	gene	cellular_component-&-1&-GO:0016021-&&-integral component of membrane-%%-GO:0005886-&&-plasma membrane-%%-GO:0030054-&&-cell junction-%%-GO:0005794-&&-Golgi apparatus-%%-GO:0008021-&&-synaptic vesicle-%%-GO:0016020-&&-membrane|molecular_function-&-1&-GO:0008022-&&-protein C-terminus binding-%%-GO:0070064-&&-proline-rich region binding-%%-GO:0005515-&&-protein binding-%%-GO:0042802-&&-identical pro…	G:9606:RABAC1				RABAC1	Homo sapiens (Human)-&&-9606	Gene Symbol-&-1&-RABAC1	14	RABAC1	FALSE	RABAC1
taxon:9606	170733	1902	tRNA methyltransferase O	gene	biological_process-&-1&-GO:0030488-&&-tRNA methylation|molecular_function-&-1&-GO:0016430-&&-tRNA (adenine-N6-)-methyltransferase activity	G:9606:TRMO				TRMO	Homo sapiens (Human)-&&-9606	Gene Symbol-&-1&-TRMO	15	TRMO	FALSE	TRMO
taxon:9606	178925	1902	phospholipase D1	gene	biological_process-&-1&-GO:0048870-&&-cell motility-%%-GO:0007264-&&-small GTPase mediated signal transduction-%%-GO:0048017-&&-inositol lipid-mediated signaling-%%-GO:0006654-&&-phosphatidic acid biosynthetic process-%%-GO:0007265-&&-Ras protein signal transduction-%%-GO:0016042-&&-lipid catabolic process-%%-GO:0006935-&&-chemotaxis-%%-GO:0032534-&&-regulation of microvillus assembly-%%-GO:00433…	G:9606:PLD1			KEGG-&-1&-hsa04724-&&-Glutamatergic synapse-%%-hsa04024-&&-cAMP signaling pathway-%%-hsa04014-&&-Ras signaling pathway-%%-hsa05212-&&-Pancreatic cancer-%%-hsa00565-&&-Ether lipid metabolism-%%-hsa04928-&&-Parathyroid hormone synthesis, secretion and action-%%-hsa04072-&&-Phospholipase D signaling pathway-%%-hsa04666-&&-Fc gamma R-mediated phagocytosis-%%-hsa04144-&&-Endocytosis-%%-hsa01100-&&-Met…	PLD1	Homo sapiens (Human)-&&-9606	Gene Symbol-&-1&-PLD1	13	PLD1	FALSE	PLD1
taxon:9606	176882	1902	BCL2 associated athanogene 6	gene	biological_process-&-1&-GO:0007420-&&-brain development-%%-GO:0050821-&&-protein stabilization-%%-GO:0009790-&&-embryo development-%%-GO:0042771-&&-intrinsic apoptotic signaling pathway in response to DNA damage by p53 class mediator-%%-GO:0071816-&&-tail-anchored membrane protein insertion into ER membrane-%%-GO:0045861-&&-negative regulation of proteolysis-%%-GO:1904294-&&-positive regulation o…	G:9606:BAG6				BAG6	Homo sapiens (Human)-&&-9606	Gene Symbol-&-1&-BAG6	60	BAG6	FALSE	BAG6
taxon:9606	178934	1902	plasminogen activator, urokinase	gene	biological_process-&-1&-GO:0042127-&&-regulation of cell proliferation-%%-GO:0006508-&&-proteolysis-%%-GO:0030335-&&-positive regulation of cell migration-%%-GO:0061041-&&-regulation of wound healing-%%-GO:0007165-&&-signal transduction-%%-GO:0014910-&&-regulation of smooth muscle cell migration-%%-GO:0042730-&&-fibrinolysis-%%-GO:0014909-&&-smooth muscle cell migration-%%-GO:0010469-&&-regulatio…	G:9606:PLAU			KEGG-&-1&-hsa04064-&&-NF-kappa B signaling pathway-%%-hsa05206-&&-MicroRNAs in cancer-%%-hsa05202-&&-Transcriptional misregulation in cancer-%%-hsa05205-&&-Proteoglycans in cancer-%%-hsa04610-&&-Complement and coagulation cascades-%%-hsa05215-&&-Prostate cancer	PLAU	Homo sapiens (Human)-&&-9606	Gene Symbol-&-1&-PLAU	9	PLAU	FALSE	PLAU
taxon:9606	178935	1902	plasminogen activator, tissue type	gene	biological_process-&-1&-GO:0031639-&&-plasminogen activation-%%-GO:0006508-&&-proteolysis-%%-GO:0042730-&&-fibrinolysis-%%-GO:0014909-&&-smooth muscle cell migration-%%-GO:0045861-&&-negative regulation of proteolysis-%%-GO:0007596-&&-blood coagulation-%%-GO:0001666-&&-response to hypoxia-%%-GO:0006464-&&-cellular protein modification process-%%-GO:0048008-&&-platelet-derived growth factor recept…	G:9606:PLAT			KEGG-&-1&-hsa04371-&&-Apelin signaling pathway-%%-hsa05202-&&-Transcriptional misregulation in cancer-%%-hsa05418-&&-Fluid shear stress and atherosclerosis-%%-hsa04610-&&-Complement and coagulation cascades-%%-hsa05215-&&-Prostate cancer	PLAT	Homo sapiens (Human)-&&-9606	Gene Symbol-&-1&-PLAT	15	PLAT	FALSE	PLAT
taxon:9606	178932	1902	phospholipase C beta 2	gene	biological_process-&-1&-GO:0016042-&&-lipid catabolic process-%%-GO:0035556-&&-intracellular signal transduction-%%-GO:0050913-&&-sensory perception of bitter taste-%%-GO:0043647-&&-inositol phosphate metabolic process-%%-GO:0007202-&&-activation of phospholipase C activity-%%-GO:0007223-&&-Wnt signaling pathway, calcium modulating pathway-%%-GO:0006644-&&-phospholipid metabolic process|cellular_…	G:9606:PLCB2			KEGG-&-1&-hsa04971-&&-Gastric acid secretion-%%-hsa04713-&&-Circadian entrainment-%%-hsa04933-&&-AGE-RAGE signaling pathway in diabetic complications-%%-hsa04961-&&-Endocrine and other factor-regulated calcium reabsorption-%%-hsa04371-&&-Apelin signaling pathway-%%-hsa04725-&&-Cholinergic synapse-%%-hsa04728-&&-Dopaminergic synapse-%%-hsa04928-&&-Parathyroid hormone synthesis, secretion and actio…	PLCB2	Homo sapiens (Human)-&&-9606	Gene Symbol-&-1&-PLCB2	6	PLCB2	FALSE	PLCB2
taxon:9606	178933	1902	plasminogen activator, urokinase receptor	gene	biological_process-&-1&-GO:2001243-&&-negative regulation of intrinsic apoptotic signaling pathway-%%-GO:0043388-&&-positive regulation of DNA binding-%%-GO:0007165-&&-signal transduction-%%-GO:0001934-&&-positive regulation of protein phosphorylation-%%-GO:0030162-&&-regulation of proteolysis-%%-GO:0006935-&&-chemotaxis-%%-GO:0038195-&&-urokinase plasminogen activator signaling pathway-%%-GO:200…	G:9606:PLAUR			KEGG-&-1&-hsa05205-&&-Proteoglycans in cancer-%%-hsa04610-&&-Complement and coagulation cascades	PLAUR	Homo sapiens (Human)-&&-9606	Gene Symbol-&-1&-PLAUR	20	PLAUR	FALSE	PLAUR
taxon:9606	174842	1902	transmembrane 9 superfamily member 1	gene	biological_process-&-1&-GO:0006914-&&-autophagy|cellular_component-&-1&-GO:0005765-&&-lysosomal membrane-%%-GO:0000421-&&-autophagosome membrane-%%-GO:0016021-&&-integral component of membrane-%%-GO:0031410-&&-cytoplasmic vesicle	G:9606:TM9SF1				TM9SF1	Homo sapiens (Human)-&&-9606	Gene Symbol-&-1&-TM9SF1	1	TM9SF1	FALSE	TM9SF1
taxon:9606	172795	1902	SS18L1, nBAF chromatin remodeling complex subunit	gene	biological_process-&-1&-GO:0016358-&&-dendrite development-%%-GO:0016569-&&-covalent chromatin modification-%%-GO:0045893-&&-positive regulation of transcription, DNA-templated-%%-GO:0050775-&&-positive regulation of dendrite morphogenesis-%%-GO:0006351-&&-transcription, DNA-templated|cellular_component-&-1&-GO:0005634-&&-nucleus-%%-GO:0000780-&&-condensed nuclear chromosome, centromeric region-%…	G:9606:SS18L1				SS18L1	Homo sapiens (Human)-&&-9606	Gene Symbol-&-1&-SS18L1	10	SS18L1	FALSE	SS18L1
taxon:9606	170747	1902	charged multivesicular body protein 5	gene	biological_process-&-1&-GO:0007040-&&-lysosome organization-%%-GO:1901673-&&-regulation of mitotic spindle assembly-%%-GO:0001919-&&-regulation of receptor recycling-%%-GO:0036258-&&-multivesicular body assembly-%%-GO:0016197-&&-endosomal transport-%%-GO:0046755-&&-viral budding-%%-GO:1904903-&&-ESCRT III complex disassembly-%%-GO:0015031-&&-protein transport-%%-GO:0000920-&&-cell separation afte…	G:9606:CHMP5			KEGG-&-1&-hsa04144-&&-Endocytosis-%%-hsa04217-&&-Necroptosis	CHMP5	Homo sapiens (Human)-&&-9606	Gene Symbol-&-1&-CHMP5	9	CHMP5	FALSE	CHMP5
taxon:9606	178942	1902	phospholipase A2 group IB	gene	biological_process-&-1&-GO:0006633-&&-fatty acid biosynthetic process-%%-GO:0015758-&&-glucose transport-%%-GO:0030593-&&-neutrophil chemotaxis-%%-GO:0002227-&&-innate immune response in mucosa-%%-GO:0050778-&&-positive regulation of immune response-%%-GO:0035556-&&-intracellular signal transduction-%%-GO:0006654-&&-phosphatidic acid biosynthetic process-%%-GO:0036151-&&-phosphatidylcholine acyl-…	G:9606:PLA2G1B			KEGG-&-1&-hsa04972-&&-Pancreatic secretion-%%-hsa00591-&&-Linoleic acid metabolism-%%-hsa01100-&&-Metabolic pathways-%%-hsa00590-&&-Arachidonic acid metabolism-%%-hsa00564-&&-Glycerophospholipid metabolism-%%-hsa00592-&&-alpha-Linolenic acid metabolism-%%-hsa04014-&&-Ras signaling pathway-%%-hsa04975-&&-Fat digestion and absorption-%%-hsa00565-&&-Ether lipid metabolism-%%-hsa04270-&&-Vascular smo…	PLA2G1B	Homo sapiens (Human)-&&-9606	Gene Symbol-&-1&-PLA2G1B	3	PLA2G1B	FALSE	PLA2G1B
taxon:9606	178940	1902	phospholipase A2 group IVA	gene	biological_process-&-1&-GO:0035965-&&-cardiolipin acyl-chain remodeling-%%-GO:0036152-&&-phosphatidylethanolamine acyl-chain remodeling-%%-GO:0042127-&&-regulation of cell proliferation-%%-GO:0006690-&&-icosanoid metabolic process-%%-GO:0009395-&&-phospholipid catabolic process-%%-GO:0006654-&&-phosphatidic acid biosynthetic process-%%-GO:0036151-&&-phosphatidylcholine acyl-chain remodeling-%%-GO…	G:9606:PLA2G4A			KEGG-&-1&-hsa04724-&&-Glutamatergic synapse-%%-hsa00591-&&-Linoleic acid metabolism-%%-hsa00590-&&-Arachidonic acid metabolism-%%-hsa04014-&&-Ras signaling pathway-%%-hsa00592-&&-alpha-Linolenic acid metabolism-%%-hsa00565-&&-Ether lipid metabolism-%%-hsa04217-&&-Necroptosis-%%-hsa04270-&&-Vascular smooth muscle contraction-%%-hsa04072-&&-Phospholipase D signaling pathway-%%-hsa04010-&&-MAPK sign…	PLA2G4A	Homo sapiens (Human)-&&-9606	Gene Symbol-&-1&-PLA2G4A	15	PLA2G4A	FALSE	PLA2G4A
taxon:9606	178941	1902	phospholipase A2 group IIA	gene	biological_process-&-1&-GO:0036152-&&-phosphatidylethanolamine acyl-chain remodeling-%%-GO:0034374-&&-low-density lipoprotein particle remodeling-%%-GO:0070374-&&-positive regulation of ERK1 and ERK2 cascade-%%-GO:0010744-&&-positive regulation of macrophage derived foam cell differentiation-%%-GO:0006644-&&-phospholipid metabolic process-%%-GO:0050729-&&-positive regulation of inflammatory respo…	G:9606:PLA2G2A	PLA2G2A	TRUE	KEGG-&-1&-hsa04972-&&-Pancreatic secretion-%%-hsa00591-&&-Linoleic acid metabolism-%%-hsa01100-&&-Metabolic pathways-%%-hsa00590-&&-Arachidonic acid metabolism-%%-hsa00564-&&-Glycerophospholipid metabolism-%%-hsa04014-&&-Ras signaling pathway-%%-hsa00592-&&-alpha-Linolenic acid metabolism-%%-hsa04975-&&-Fat digestion and absorption-%%-hsa00565-&&-Ether lipid metabolism-%%-hsa04270-&&-Vascular smo…	PLA2G2A	Homo sapiens (Human)-&&-9606	Gene Symbol-&-1&-PLA2G2A	27	PLA2G2A	FALSE	PLA2G2A
taxon:9606	176902	1902	RAB7A, member RAS oncogene family	gene	biological_process-&-1&-GO:0061024-&&-membrane organization-%%-GO:0045022-&&-early endosome to late endosome transport-%%-GO:0061724-&&-lipophagy-%%-GO:0048524-&&-positive regulation of viral process-%%-GO:0008333-&&-endosome to lysosome transport-%%-GO:0090383-&&-phagosome acidification-%%-GO:0022615-&&-protein to membrane docking-%%-GO:0006897-&&-endocytosis-%%-GO:0043312-&&-neutrophil degranul…	G:9606:RAB7A			KEGG-&-1&-hsa04144-&&-Endocytosis-%%-hsa05132-&&-Salmonella infection-%%-hsa04137-&&-Mitophagy - animal-%%-hsa05152-&&-Tuberculosis-%%-hsa04145-&&-Phagosome-%%-hsa04140-&&-Autophagy - animal-%%-hsa05146-&&-Amoebiasis	RAB7A	Homo sapiens (Human)-&&-9606	Gene Symbol-&-1&-RAB7A	44	RAB7A	FALSE	RAB7A
taxon:9606	176903	1902	ubiquitin specific peptidase 7	gene	biological_process-&-1&-GO:0016579-&&-protein deubiquitination-%%-GO:0035616-&&-histone H2B conserved C-terminal lysine deubiquitination-%%-GO:0032088-&&-negative regulation of NF-kappaB transcription factor activity-%%-GO:0050821-&&-protein stabilization-%%-GO:0010216-&&-maintenance of DNA methylation-%%-GO:0035520-&&-monoubiquitinated protein deubiquitination-%%-GO:0006511-&&-ubiquitin-dependen…	G:9606:USP7			KEGG-&-1&-hsa04068-&&-FoxO signaling pathway-%%-hsa05169-&&-Epstein-Barr virus infection-%%-hsa05203-&&-Viral carcinogenesis-%%-hsa05168-&&-Herpes simplex infection	USP7	Homo sapiens (Human)-&&-9606	Gene Symbol-&-1&-USP7	65	USP7	FALSE	USP7
taxon:9606	174853	1902	Sjogren syndrome/scleroderma autoantigen 1	gene	biological_process-&-1&-GO:0051301-&&-cell division-%%-GO:0007067-&&-mitotic nuclear division|molecular_function-&-1&-GO:0005515-&&-protein binding-%%-GO:0042802-&&-identical protein binding	G:9606:SSSCA1				SSSCA1	Homo sapiens (Human)-&&-9606	Gene Symbol-&-1&-SSSCA1	18	SSSCA1	FALSE	SSSCA1
taxon:9606	164618	1902	NAD kinase 2, mitochondrial	gene	biological_process-&-1&-GO:0019674-&&-NAD metabolic process-%%-GO:0016310-&&-phosphorylation-%%-GO:0006741-&&-NADP biosynthetic process|cellular_component-&-1&-GO:0005739-&&-mitochondrion|molecular_function-&-1&-GO:0005524-&&-ATP binding-%%-GO:0003951-&&-NAD+ kinase activity-%%-GO:0042803-&&-protein homodimerization activity	G:9606:NADK2			KEGG-&-1&-hsa01100-&&-Metabolic pathways-%%-hsa00760-&&-Nicotinate and nicotinamide metabolism	NADK2	Homo sapiens (Human)-&&-9606	Gene Symbol-&-1&-NADK2	5	NADK2	FALSE	NADK2
taxon:9606	172810	1902	UPF2 regulator of nonsense transcripts homolog (yeast)	gene	biological_process-&-1&-GO:0000184-&&-nuclear-transcribed mRNA catabolic process, nonsense-mediated decay-%%-GO:0001889-&&-liver development-%%-GO:0031100-&&-animal organ regeneration-%%-GO:0006406-&&-mRNA export from nucleus|cellular_component-&-1&-GO:0005634-&&-nucleus-%%-GO:0005829-&&-cytosol-%%-GO:0048471-&&-perinuclear region of cytoplasm-%%-GO:0000932-&&-P-body-%%-GO:0005737-&&-cytoplasm-%%…	G:9606:UPF2			KEGG-&-1&-hsa03015-&&-mRNA surveillance pathway-%%-hsa03013-&&-RNA transport	UPF2	Homo sapiens (Human)-&&-9606	Gene Symbol-&-1&-UPF2	15	UPF2	FALSE	UPF2
taxon:9606	160526	1902	tubulin beta 8 class VIII	gene	biological_process-&-1&-GO:0007056-&&-spindle assembly involved in female meiosis-%%-GO:0001556-&&-oocyte maturation-%%-GO:0008150-&&-biological_process|cellular_component-&-1&-GO:0005737-&&-cytoplasm-%%-GO:0070062-&&-extracellular exosome-%%-GO:0072687-&&-meiotic spindle-%%-GO:0005874-&&-microtubule-%%-GO:0015630-&&-microtubule cytoskeleton|molecular_function-&-1&-GO:0005200-&&-structural consti…	G:9606:TUBB8			KEGG-&-1&-hsa04540-&&-Gap junction-%%-hsa05130-&&-Pathogenic Escherichia coli infection-%%-hsa04145-&&-Phagosome	TUBB8	Homo sapiens (Human)-&&-9606	Gene Symbol-&-1&-TUBB8	8	TUBB8	FALSE	TUBB8
taxon:9606	174861	1902	lysine acetyltransferase 5	gene	biological_process-&-1&-GO:0030521-&&-androgen receptor signaling pathway-%%-GO:0000731-&&-DNA synthesis involved in DNA repair-%%-GO:0006260-&&-DNA replication-%%-GO:0000122-&&-negative regulation of transcription from RNA polymerase II promoter-%%-GO:0045892-&&-negative regulation of transcription, DNA-templated-%%-GO:0045893-&&-positive regulation of transcription, DNA-templated-%%-GO:0000729-…	G:9606:KAT5			KEGG-&-1&-hsa05166-&&-Human T-cell leukemia virus 1 infection	KAT5	Homo sapiens (Human)-&&-9606	Gene Symbol-&-1&-KAT5	75	KAT5	FALSE	KAT5
taxon:9606	176914	1902	C-X-C motif chemokine receptor 4	gene	biological_process-&-1&-GO:0048714-&&-positive regulation of oligodendrocyte differentiation-%%-GO:0001666-&&-response to hypoxia-%%-GO:0002407-&&-dendritic cell chemotaxis-%%-GO:0071345-&&-cellular response to cytokine stimulus-%%-GO:0050920-&&-regulation of chemotaxis-%%-GO:0070098-&&-chemokine-mediated signaling pathway-%%-GO:0030260-&&-entry into host cell-%%-GO:0043217-&&-myelin maintenance-…	G:9606:CXCR4			KEGG-&-1&-hsa04060-&&-Cytokine-cytokine receptor interaction-%%-hsa04672-&&-Intestinal immune network for IgA production-%%-hsa04144-&&-Endocytosis-%%-hsa04020-&&-Calcium signaling pathway-%%-hsa04810-&&-Regulation of actin cytoskeleton-%%-hsa04062-&&-Chemokine signaling pathway-%%-hsa05200-&&-Pathways in cancer-%%-hsa05170-&&-Human immunodeficiency virus 1 infection-%%-hsa04360-&&-Axon guidance-…	CXCR4	Homo sapiens (Human)-&&-9606	Gene Symbol-&-1&-CXCR4	30	CXCR4	FALSE	CXCR4
taxon:9606	170771	1902	deoxyribose-phosphate aldolase	gene	biological_process-&-1&-GO:0006098-&&-pentose-phosphate shunt-%%-GO:0046121-&&-deoxyribonucleoside catabolic process-%%-GO:0043312-&&-neutrophil degranulation-%%-GO:0016052-&&-carbohydrate catabolic process-%%-GO:0009264-&&-deoxyribonucleotide catabolic process-%%-GO:0046386-&&-deoxyribose phosphate catabolic process|cellular_component-&-1&-GO:0005576-&&-extracellular region-%%-GO:0005634-&&-nucl…	G:9606:DERA			KEGG-&-1&-hsa00030-&&-Pentose phosphate pathway	DERA	Homo sapiens (Human)-&&-9606	Gene Symbol-&-1&-DERA	1	DERA	FALSE	DERA
taxon:9606	178963	1902	phosphoinositide-3-kinase regulatory subunit 2	gene	biological_process-&-1&-GO:0043551-&&-regulation of phosphatidylinositol 3-kinase activity-%%-GO:0038096-&&-Fc-gamma receptor signaling pathway involved in phagocytosis-%%-GO:0050900-&&-leukocyte migration-%%-GO:0010506-&&-regulation of autophagy-%%-GO:0036092-&&-phosphatidylinositol-3-phosphate biosynthetic process-%%-GO:0014065-&&-phosphatidylinositol 3-kinase signaling-%%-GO:0034976-&&-respons…	G:9606:PIK3R2			KEGG-&-1&-hsa04068-&&-FoxO signaling pathway-%%-hsa01521-&&-EGFR tyrosine kinase inhibitor resistance-%%-hsa04933-&&-AGE-RAGE signaling pathway in diabetic complications-%%-hsa05167-&&-Kaposi sarcoma-associated herpesvirus infection-%%-hsa04630-&&-JAK-STAT signaling pathway-%%-hsa04510-&&-Focal adhesion-%%-hsa04810-&&-Regulation of actin cytoskeleton-%%-hsa04725-&&-Cholinergic synapse-%%-hsa04650…	PIK3R2	Homo sapiens (Human)-&&-9606	Gene Symbol-&-1&-PIK3R2	62	PIK3R2	FALSE	PIK3R2
taxon:9606	178960	1902	peptidylprolyl cis/trans isomerase, NIMA-interacting 1	gene	biological_process-&-1&-GO:0050808-&&-synapse organization-%%-GO:0051443-&&-positive regulation of ubiquitin-protein transferase activity-%%-GO:0050821-&&-protein stabilization-%%-GO:0000413-&&-protein peptidyl-prolyl isomerization-%%-GO:0007088-&&-regulation of mitotic nuclear division-%%-GO:0043524-&&-negative regulation of neuron apoptotic process-%%-GO:1901796-&&-regulation of signal transduc…	G:9606:PIN1			KEGG-&-1&-hsa04622-&&-RIG-I-like receptor signaling pathway	PIN1	Homo sapiens (Human)-&&-9606	Gene Symbol-&-1&-PIN1	75	PIN1	FALSE	PIN1
taxon:9606	176918	1902	tubulin alpha 1a	gene	biological_process-&-1&-GO:0007017-&&-microtubule-based process-%%-GO:0030705-&&-cytoskeleton-dependent intracellular transport-%%-GO:0007010-&&-cytoskeleton organization-%%-GO:0051301-&&-cell division-%%-GO:0097711-&&-ciliary basal body docking-%%-GO:0000086-&&-G2/M transition of mitotic cell cycle|cellular_component-&-1&-GO:0070062-&&-extracellular exosome-%%-GO:0043209-&&-myelin sheath-%%-GO:0…	G:9606:TUBA1A			KEGG-&-1&-hsa04530-&&-Tight junction-%%-hsa04210-&&-Apoptosis-%%-hsa04540-&&-Gap junction-%%-hsa05130-&&-Pathogenic Escherichia coli infection-%%-hsa04145-&&-Phagosome	TUBA1A	Homo sapiens (Human)-&&-9606	Gene Symbol-&-1&-TUBA1A	64	TUBA1A	FALSE	TUBA1A
taxon:9606	178967	1902	Pim-1 proto-oncogene, serine/threonine kinase	gene	biological_process-&-1&-GO:0006915-&&-apoptotic process-%%-GO:0030212-&&-hyaluronan metabolic process-%%-GO:0006468-&&-protein phosphorylation-%%-GO:0007275-&&-multicellular organism development-%%-GO:0007049-&&-cell cycle-%%-GO:0070561-&&-vitamin D receptor signaling pathway-%%-GO:0007346-&&-regulation of mitotic cell cycle-%%-GO:0043066-&&-negative regulation of apoptotic process-%%-GO:0043433-…	G:9606:PIM1	PIM1	TRUE	KEGG-&-1&-hsa04933-&&-AGE-RAGE signaling pathway in diabetic complications-%%-hsa05221-&&-Acute myeloid leukemia-%%-hsa04630-&&-JAK-STAT signaling pathway-%%-hsa05206-&&-MicroRNAs in cancer-%%-hsa05200-&&-Pathways in cancer	PIM1	Homo sapiens (Human)-&&-9606	Gene Symbol-&-1&-PIM1	50	PIM1	FALSE	PIM1
taxon:9606	178964	1902	phosphoinositide-3-kinase regulatory subunit 1	gene	biological_process-&-1&-GO:0008625-&&-extrinsic apoptotic signaling pathway via death domain receptors-%%-GO:0030335-&&-positive regulation of cell migration-%%-GO:1900103-&&-positive regulation of endoplasmic reticulum unfolded protein response-%%-GO:0014065-&&-phosphatidylinositol 3-kinase signaling-%%-GO:0034976-&&-response to endoplasmic reticulum stress-%%-GO:0006661-&&-phosphatidylinositol …	G:9606:PIK3R1			KEGG-&-1&-hsa04068-&&-FoxO signaling pathway-%%-hsa01521-&&-EGFR tyrosine kinase inhibitor resistance-%%-hsa04933-&&-AGE-RAGE signaling pathway in diabetic complications-%%-hsa05167-&&-Kaposi sarcoma-associated herpesvirus infection-%%-hsa04630-&&-JAK-STAT signaling pathway-%%-hsa04510-&&-Focal adhesion-%%-hsa04810-&&-Regulation of actin cytoskeleton-%%-hsa04725-&&-Cholinergic synapse-%%-hsa05146…	PIK3R1	Homo sapiens (Human)-&&-9606	Gene Symbol-&-1&-PIK3R1	118	PIK3R1	FALSE	PIK3R1
taxon:9606	178965	1902	phosphatidylinositol-4,5-bisphosphate 3-kinase catalytic subunit gamma	gene	biological_process-&-1&-GO:0007204-&&-positive regulation of cytosolic calcium ion concentration-%%-GO:0002675-&&-positive regulation of acute inflammatory response-%%-GO:0014065-&&-phosphatidylinositol 3-kinase signaling-%%-GO:0036092-&&-phosphatidylinositol-3-phosphate biosynthetic process-%%-GO:0006661-&&-phosphatidylinositol biosynthetic process-%%-GO:0072672-&&-neutrophil extravasation-%%-GO…	G:9606:PIK3CG			KEGG-&-1&-hsa05167-&&-Kaposi sarcoma-associated herpesvirus infection-%%-hsa04371-&&-Apelin signaling pathway-%%-hsa04261-&&-Adrenergic signaling in cardiomyocytes-%%-hsa04151-&&-PI3K-Akt signaling pathway-%%-hsa04725-&&-Cholinergic synapse-%%-hsa04072-&&-Phospholipase D signaling pathway-%%-hsa05145-&&-Toxoplasmosis-%%-hsa01100-&&-Metabolic pathways-%%-hsa04022-&&-cGMP-PKG signaling pathway-%%-h…	PIK3CG	Homo sapiens (Human)-&&-9606	Gene Symbol-&-1&-PIK3CG	12	PIK3CG	FALSE	PIK3CG
taxon:9606	178968	1902	phosphatidylinositol-4,5-bisphosphate 3-kinase catalytic subunit beta	gene	biological_process-&-1&-GO:0010628-&&-positive regulation of gene expression-%%-GO:0016477-&&-cell migration-%%-GO:0038096-&&-Fc-gamma receptor signaling pathway involved in phagocytosis-%%-GO:0014065-&&-phosphatidylinositol 3-kinase signaling-%%-GO:0050900-&&-leukocyte migration-%%-GO:0036092-&&-phosphatidylinositol-3-phosphate biosynthetic process-%%-GO:0006661-&&-phosphatidylinositol biosynthe…	G:9606:PIK3CB			KEGG-&-1&-hsa01521-&&-EGFR tyrosine kinase inhibitor resistance-%%-hsa04068-&&-FoxO signaling pathway-%%-hsa04933-&&-AGE-RAGE signaling pathway in diabetic complications-%%-hsa05167-&&-Kaposi sarcoma-associated herpesvirus infection-%%-hsa04630-&&-JAK-STAT signaling pathway-%%-hsa04810-&&-Regulation of actin cytoskeleton-%%-hsa04510-&&-Focal adhesion-%%-hsa04725-&&-Cholinergic synapse-%%-hsa04670…	PIK3CB	Homo sapiens (Human)-&&-9606	Gene Symbol-&-1&-PIK3CB	21	PIK3CB	FALSE	PIK3CB
taxon:9606	178969	1902	phosphatidylinositol-4,5-bisphosphate 3-kinase catalytic subunit alpha	gene	biological_process-&-1&-GO:0071333-&&-cellular response to glucose stimulus-%%-GO:0038096-&&-Fc-gamma receptor signaling pathway involved in phagocytosis-%%-GO:0050900-&&-leukocyte migration-%%-GO:0044029-&&-hypomethylation of CpG island-%%-GO:0036092-&&-phosphatidylinositol-3-phosphate biosynthetic process-%%-GO:0043276-&&-anoikis-%%-GO:0006661-&&-phosphatidylinositol biosynthetic process-%%-GO:…	G:9606:PIK3CA			KEGG-&-1&-hsa04068-&&-FoxO signaling pathway-%%-hsa01521-&&-EGFR tyrosine kinase inhibitor resistance-%%-hsa05167-&&-Kaposi sarcoma-associated herpesvirus infection-%%-hsa04933-&&-AGE-RAGE signaling pathway in diabetic complications-%%-hsa04630-&&-JAK-STAT signaling pathway-%%-hsa04810-&&-Regulation of actin cytoskeleton-%%-hsa04510-&&-Focal adhesion-%%-hsa04725-&&-Cholinergic synapse-%%-hsa05146…	PIK3CA	Homo sapiens (Human)-&&-9606	Gene Symbol-&-1&-PIK3CA	31	PIK3CA	FALSE	PIK3CA
taxon:9606	181021	1902	folate hydrolase 1	gene	biological_process-&-1&-GO:0035609-&&-C-terminal protein deglutamylation-%%-GO:0008652-&&-cellular amino acid biosynthetic process-%%-GO:0006760-&&-folic acid-containing compound metabolic process-%%-GO:0006508-&&-proteolysis|cellular_component-&-1&-GO:0016020-&&-membrane-%%-GO:0005737-&&-cytoplasm-%%-GO:0005886-&&-plasma membrane-%%-GO:0009986-&&-cell surface-%%-GO:0070062-&&-extracellular exoso…	G:9606:FOLH1			KEGG-&-1&-hsa00250-&&-Alanine, aspartate and glutamate metabolism-%%-hsa01100-&&-Metabolic pathways-%%-hsa04977-&&-Vitamin digestion and absorption	FOLH1	Homo sapiens (Human)-&&-9606	Gene Symbol-&-1&-FOLH1	2	FOLH1	FALSE	FOLH1
taxon:9606	172834	1902	SHC adaptor protein 2	gene	biological_process-&-1&-GO:0007169-&&-transmembrane receptor protein tyrosine kinase signaling pathway-%%-GO:0000187-&&-activation of MAPK activity-%%-GO:0000165-&&-MAPK cascade-%%-GO:0007265-&&-Ras protein signal transduction-%%-GO:0043547-&&-positive regulation of GTPase activity-%%-GO:0048010-&&-vascular endothelial growth factor receptor signaling pathway|cellular_component-&-1&-GO:0005575-&&…	G:9606:SHC2			KEGG-&-1&-hsa01522-&&-Endocrine resistance-%%-hsa01521-&&-EGFR tyrosine kinase inhibitor resistance-%%-hsa04722-&&-Neurotrophin signaling pathway-%%-hsa05214-&&-Glioma-%%-hsa05225-&&-Hepatocellular carcinoma-%%-hsa04014-&&-Ras signaling pathway-%%-hsa04510-&&-Focal adhesion-%%-hsa05224-&&-Breast cancer-%%-hsa04650-&&-Natural killer cell mediated cytotoxicity-%%-hsa04072-&&-Phospholipase D signali…	SHC2	Homo sapiens (Human)-&&-9606	Gene Symbol-&-1&-SHC2	7	SHC2	FALSE	SHC2
taxon:9606	181027	1902	fragile X mental retardation 1	gene	biological_process-&-1&-GO:0060999-&&-positive regulation of dendritic spine development-%%-GO:1901800-&&-positive regulation of proteasomal protein catabolic process-%%-GO:2000301-&&-negative regulation of synaptic vesicle exocytosis-%%-GO:0031047-&&-gene silencing by RNA-%%-GO:1901254-&&-positive regulation of intracellular transport of viral material-%%-GO:0008380-&&-RNA splicing-%%-GO:1902416…	G:9606:FMR1			KEGG-&-1&-hsa03013-&&-RNA transport	FMR1	Homo sapiens (Human)-&&-9606	Gene Symbol-&-1&-FMR1	18	FMR1	FALSE	FMR1
taxon:9606	181025	1902	fibronectin 1	gene	biological_process-&-1&-GO:0001932-&&-regulation of protein phosphorylation-%%-GO:0050900-&&-leukocyte migration-%%-GO:0030198-&&-extracellular matrix organization-%%-GO:0006953-&&-acute-phase response-%%-GO:0008284-&&-positive regulation of cell proliferation-%%-GO:2001202-&&-negative regulation of transforming growth factor-beta secretion-%%-GO:0070372-&&-regulation of ERK1 and ERK2 cascade-%%-…	G:9606:FN1			KEGG-&-1&-hsa05100-&&-Bacterial invasion of epithelial cells-%%-hsa05165-&&-Human papillomavirus infection-%%-hsa04933-&&-AGE-RAGE signaling pathway in diabetic complications-%%-hsa05222-&&-Small cell lung cancer-%%-hsa04510-&&-Focal adhesion-%%-hsa04810-&&-Regulation of actin cytoskeleton-%%-hsa04151-&&-PI3K-Akt signaling pathway-%%-hsa05205-&&-Proteoglycans in cancer-%%-hsa05200-&&-Pathways in …	FN1	Homo sapiens (Human)-&&-9606	Gene Symbol-&-1&-FN1	169	FN1	FALSE	FN1
taxon:9606	178983	1902	serpin family B member 13	gene	biological_process-&-1&-GO:0030162-&&-regulation of proteolysis-%%-GO:0009411-&&-response to UV-%%-GO:0010951-&&-negative regulation of endopeptidase activity-%%-GO:1902173-&&-negative regulation of keratinocyte apoptotic process|cellular_component-&-1&-GO:0005737-&&-cytoplasm-%%-GO:0070062-&&-extracellular exosome-%%-GO:0005829-&&-cytosol-%%-GO:0005654-&&-nucleoplasm-%%-GO:0005730-&&-nucleolus-%…	G:9606:SERPINB13			KEGG-&-1&-hsa05146-&&-Amoebiasis	SERPINB13	Homo sapiens (Human)-&&-9606	Gene Symbol-&-1&-SERPINB13	5	SERPINB13	FALSE	SERPINB13
taxon:9606	174888	1902	cAMP responsive element binding protein 3	gene	biological_process-&-1&-GO:0006366-&&-transcription from RNA polymerase II promoter-%%-GO:0006990-&&-positive regulation of transcription from RNA polymerase II promoter involved in unfolded protein response-%%-GO:0090026-&&-positive regulation of monocyte chemotaxis-%%-GO:0045944-&&-positive regulation of transcription from RNA polymerase II promoter-%%-GO:0016032-&&-viral process-%%-GO:1902236-…	G:9606:CREB3			KEGG-&-1&-hsa04918-&&-Thyroid hormone synthesis-%%-hsa04728-&&-Dopaminergic synapse-%%-hsa04725-&&-Cholinergic synapse-%%-hsa04928-&&-Parathyroid hormone synthesis, secretion and action-%%-hsa05031-&&-Amphetamine addiction-%%-hsa04022-&&-cGMP-PKG signaling pathway-%%-hsa04915-&&-Estrogen signaling pathway-%%-hsa05203-&&-Viral carcinogenesis-%%-hsa05161-&&-Hepatitis B-%%-hsa05030-&&-Cocaine addict…	CREB3	Homo sapiens (Human)-&&-9606	Gene Symbol-&-1&-CREB3	14	CREB3	FALSE	CREB3
taxon:9606	181038	1902	flotillin 2	gene	biological_process-&-1&-GO:0008544-&&-epidermis development-%%-GO:0050821-&&-protein stabilization-%%-GO:0090002-&&-establishment of protein localization to plasma membrane-%%-GO:0034114-&&-regulation of heterotypic cell-cell adhesion-%%-GO:1903905-&&-positive regulation of establishment of T cell polarity-%%-GO:0001765-&&-membrane raft assembly-%%-GO:0044860-&&-protein localization to plasma mem…	G:9606:FLOT2			KEGG-&-1&-hsa04910-&&-Insulin signaling pathway	FLOT2	Homo sapiens (Human)-&&-9606	Gene Symbol-&-1&-FLOT2	24	FLOT2	FALSE	FLOT2
taxon:9606	181039	1902	filamin C	gene	biological_process-&-1&-GO:0048747-&&-muscle fiber development-%%-GO:0034329-&&-cell junction assembly|cellular_component-&-1&-GO:0005925-&&-focal adhesion-%%-GO:0030018-&&-Z disc-%%-GO:0005886-&&-plasma membrane-%%-GO:0005829-&&-cytosol-%%-GO:0005737-&&-cytoplasm-%%-GO:0005856-&&-cytoskeleton-%%-GO:0042383-&&-sarcolemma-%%-GO:0043034-&&-costamere-%%-GO:0016528-&&-sarcoplasm|molecular_function-&-…	G:9606:FLNC			KEGG-&-1&-hsa04010-&&-MAPK signaling pathway-%%-hsa05132-&&-Salmonella infection-%%-hsa04510-&&-Focal adhesion-%%-hsa05205-&&-Proteoglycans in cancer	FLNC	Homo sapiens (Human)-&&-9606	Gene Symbol-&-1&-FLNC	25	FLNC	FALSE	FLNC
taxon:9606	181037	1902	fms related tyrosine kinase 1	gene	biological_process-&-1&-GO:0048010-&&-vascular endothelial growth factor receptor signaling pathway-%%-GO:0038084-&&-vascular endothelial growth factor signaling pathway-%%-GO:0008284-&&-positive regulation of cell proliferation-%%-GO:0007169-&&-transmembrane receptor protein tyrosine kinase signaling pathway-%%-GO:0036323-&&-vascular endothelial growth factor receptor-1 signaling pathway-%%-GO:0…	G:9606:FLT1			KEGG-&-1&-hsa04010-&&-MAPK signaling pathway-%%-hsa04014-&&-Ras signaling pathway-%%-hsa04066-&&-HIF-1 signaling pathway-%%-hsa05202-&&-Transcriptional misregulation in cancer-%%-hsa04015-&&-Rap1 signaling pathway-%%-hsa04510-&&-Focal adhesion-%%-hsa04151-&&-PI3K-Akt signaling pathway-%%-hsa05323-&&-Rheumatoid arthritis	FLT1	Homo sapiens (Human)-&&-9606	Gene Symbol-&-1&-FLT1	23	FLT1	FALSE	FLT1
taxon:9606	176947	1902	zona pellucida glycoprotein 3	gene	biological_process-&-1&-GO:0051897-&&-positive regulation of protein kinase B signaling-%%-GO:0002455-&&-humoral immune response mediated by circulating immunoglobulin-%%-GO:0035803-&&-egg coat formation-%%-GO:0050729-&&-positive regulation of inflammatory response-%%-GO:0070528-&&-protein kinase C signaling-%%-GO:0048599-&&-oocyte development-%%-GO:0007339-&&-binding of sperm to zona pellucida-%…	G:9606:ZP3				ZP3	Homo sapiens (Human)-&&-9606	Gene Symbol-&-1&-ZP3	2	ZP3	FALSE	ZP3
taxon:9606	170800	1902	golgi transport 1B	gene	biological_process-&-1&-GO:0015031-&&-protein transport-%%-GO:0007165-&&-signal transduction-%%-GO:0016192-&&-vesicle-mediated transport-%%-GO:0043123-&&-positive regulation of I-kappaB kinase/NF-kappaB signaling|cellular_component-&-1&-GO:0000139-&&-Golgi membrane-%%-GO:0016021-&&-integral component of membrane-%%-GO:0005783-&&-endoplasmic reticulum-%%-GO:0016020-&&-membrane|molecular_function-&…	G:9606:GOLT1B				GOLT1B	Homo sapiens (Human)-&&-9606	Gene Symbol-&-1&-GOLT1B	23	GOLT1B	FALSE	GOLT1B
taxon:9606	181041	1902	filamin A	gene	biological_process-&-1&-GO:0034394-&&-protein localization to cell surface-%%-GO:0045184-&&-establishment of protein localization-%%-GO:2000179-&&-positive regulation of neural precursor cell proliferation-%%-GO:0043113-&&-receptor clustering-%%-GO:0021987-&&-cerebral cortex development-%%-GO:1905031-&&-regulation of membrane repolarization during cardiac muscle cell action potential-%%-GO:200122…	G:9606:FLNA			KEGG-&-1&-hsa04010-&&-MAPK signaling pathway-%%-hsa05132-&&-Salmonella infection-%%-hsa04510-&&-Focal adhesion-%%-hsa05205-&&-Proteoglycans in cancer	FLNA	Homo sapiens (Human)-&&-9606	Gene Symbol-&-1&-FLNA	86	FLNA	FALSE	FLNA
taxon:9606	178993	1902	serpin family A member 1	gene	biological_process-&-1&-GO:0010951-&&-negative regulation of endopeptidase activity-%%-GO:0006953-&&-acute-phase response-%%-GO:0048208-&&-COPII vesicle coating-%%-GO:0007596-&&-blood coagulation-%%-GO:0002576-&&-platelet degranulation-%%-GO:0006888-&&-ER to Golgi vesicle-mediated transport-%%-GO:0043312-&&-neutrophil degranulation|cellular_component-&-1&-GO:0000139-&&-Golgi membrane-%%-GO:190481…	G:9606:SERPINA1			KEGG-&-1&-hsa04610-&&-Complement and coagulation cascades	SERPINA1	Homo sapiens (Human)-&&-9606	Gene Symbol-&-1&-SERPINA1	10	SERPINA1	FALSE	SERPINA1
taxon:9606	170807	1902	pseudouridylate synthase 7 (putative)	gene	biological_process-&-1&-GO:0008033-&&-tRNA processing-%%-GO:0001522-&&-pseudouridine synthesis|cellular_component-&-1&-GO:0005634-&&-nucleus|molecular_function-&-1&-GO:0003723-&&-RNA binding-%%-GO:0009982-&&-pseudouridine synthase activity-%%-GO:0019899-&&-enzyme binding	G:9606:PUS7				PUS7	Homo sapiens (Human)-&&-9606	Gene Symbol-&-1&-PUS7	11	PUS7	FALSE	PUS7
taxon:9606	179000	1902	nuclear mitotic apparatus protein 1	gene	biological_process-&-1&-GO:0006997-&&-nucleus organization-%%-GO:0000132-&&-establishment of mitotic spindle orientation-%%-GO:0051301-&&-cell division-%%-GO:0051321-&&-meiotic cell cycle-%%-GO:0060487-&&-lung epithelial cell differentiation-%%-GO:0007067-&&-mitotic nuclear division|cellular_component-&-1&-GO:0000139-&&-Golgi membrane-%%-GO:0005694-&&-chromosome-%%-GO:0005938-&&-cell cortex-%%-GO…	G:9606:NUMA1				NUMA1	Homo sapiens (Human)-&&-9606	Gene Symbol-&-1&-NUMA1	36	NUMA1	FALSE	NUMA1
taxon:9606	181048	1902	forkhead box O3	gene	biological_process-&-1&-GO:0006417-&&-regulation of translation-%%-GO:0071333-&&-cellular response to glucose stimulus-%%-GO:0001547-&&-antral ovarian follicle growth-%%-GO:0000122-&&-negative regulation of transcription from RNA polymerase II promoter-%%-GO:0045893-&&-positive regulation of transcription, DNA-templated-%%-GO:0097150-&&-neuronal stem cell population maintenance-%%-GO:0071386-&&-c…	G:9606:FOXO3			KEGG-&-1&-hsa04068-&&-FoxO signaling pathway-%%-hsa01521-&&-EGFR tyrosine kinase inhibitor resistance-%%-hsa04722-&&-Neurotrophin signaling pathway-%%-hsa05223-&&-Non-small cell lung cancer-%%-hsa04151-&&-PI3K-Akt signaling pathway-%%-hsa04213-&&-Longevity regulating pathway - multiple species-%%-hsa04211-&&-Longevity regulating pathway-%%-hsa04917-&&-Prolactin signaling pathway-%%-hsa04137-&&-Mi…	FOXO3	Homo sapiens (Human)-&&-9606	Gene Symbol-&-1&-FOXO3	43	FOXO3	FALSE	FOXO3
taxon:9606	181052	1902	forkhead box M1	gene	biological_process-&-1&-GO:0090344-&&-negative regulation of cell aging-%%-GO:2000377-&&-regulation of reactive oxygen species metabolic process-%%-GO:0000122-&&-negative regulation of transcription from RNA polymerase II promoter-%%-GO:0006978-&&-DNA damage response, signal transduction by p53 class mediator resulting in transcription of p21 class mediator-%%-GO:2000781-&&-positive regulation of…	G:9606:FOXM1			KEGG-&-1&-hsa04218-&&-Cellular senescence	FOXM1	Homo sapiens (Human)-&&-9606	Gene Symbol-&-1&-FOXM1	27	FOXM1	FALSE	FOXM1
taxon:9606	168765	1902	TBC1 domain family member 15	gene	biological_process-&-1&-GO:0043087-&&-regulation of GTPase activity-%%-GO:0031338-&&-regulation of vesicle fusion-%%-GO:0006886-&&-intracellular protein transport-%%-GO:1902017-&&-regulation of cilium assembly-%%-GO:0090630-&&-activation of GTPase activity|cellular_component-&-1&-GO:0012505-&&-endomembrane system-%%-GO:0005622-&&-intracellular-%%-GO:0070062-&&-extracellular exosome-%%-GO:0005739-…	G:9606:TBC1D15			KEGG-&-1&-hsa04137-&&-Mitophagy - animal	TBC1D15	Homo sapiens (Human)-&&-9606	Gene Symbol-&-1&-TBC1D15	16	TBC1D15	FALSE	TBC1D15
taxon:9606	179011	1902	neurotrophic receptor tyrosine kinase 1	gene	biological_process-&-1&-GO:0007611-&&-learning or memory-%%-GO:0048013-&&-ephrin receptor signaling pathway-%%-GO:0048011-&&-neurotrophin TRK receptor signaling pathway-%%-GO:0048485-&&-sympathetic nervous system development-%%-GO:0038083-&&-peptidyl-tyrosine autophosphorylation-%%-GO:0021553-&&-olfactory nerve development-%%-GO:0009314-&&-response to radiation-%%-GO:1990090-&&-cellular response …	G:9606:NTRK1			KEGG-&-1&-hsa05230-&&-Central carbon metabolism in cancer-%%-hsa04010-&&-MAPK signaling pathway-%%-hsa04722-&&-Neurotrophin signaling pathway-%%-hsa04210-&&-Apoptosis-%%-hsa04014-&&-Ras signaling pathway-%%-hsa05202-&&-Transcriptional misregulation in cancer-%%-hsa04750-&&-Inflammatory mediator regulation of TRP channels-%%-hsa04151-&&-PI3K-Akt signaling pathway-%%-hsa05200-&&-Pathways in cancer-…	NTRK1	Homo sapiens (Human)-&&-9606	Gene Symbol-&-1&-NTRK1	320	NTRK1	FALSE	NTRK1
taxon:9606	181066	1902	FK506 binding protein 4	gene	biological_process-&-1&-GO:0046661-&&-male sex differentiation-%%-GO:0006457-&&-protein folding-%%-GO:0031115-&&-negative regulation of microtubule polymerization-%%-GO:0006463-&&-steroid hormone receptor complex assembly-%%-GO:0031111-&&-negative regulation of microtubule polymerization or depolymerization-%%-GO:0031503-&&-protein complex localization-%%-GO:0010977-&&-negative regulation of neur…	G:9606:FKBP4			KEGG-&-1&-hsa04915-&&-Estrogen signaling pathway	FKBP4	Homo sapiens (Human)-&&-9606	Gene Symbol-&-1&-FKBP4	27	FKBP4	FALSE	FKBP4
taxon:9606	174920	1902	HCLS1 associated protein X-1	gene	biological_process-&-1&-GO:0051897-&&-positive regulation of protein kinase B signaling-%%-GO:0042981-&&-regulation of apoptotic process-%%-GO:1903146-&&-regulation of mitophagy-%%-GO:0007005-&&-mitochondrion organization-%%-GO:2000251-&&-positive regulation of actin cytoskeleton reorganization-%%-GO:0071345-&&-cellular response to cytokine stimulus-%%-GO:0030833-&&-regulation of actin filament p…	G:9606:HAX1				HAX1	Homo sapiens (Human)-&&-9606	Gene Symbol-&-1&-HAX1	32	HAX1	FALSE	HAX1
taxon:9606	174924	1902	vav guanine nucleotide exchange factor 3	gene	biological_process-&-1&-GO:0038096-&&-Fc-gamma receptor signaling pathway involved in phagocytosis-%%-GO:0030168-&&-platelet activation-%%-GO:0030890-&&-positive regulation of B cell proliferation-%%-GO:0050853-&&-B cell receptor signaling pathway-%%-GO:0030593-&&-neutrophil chemotaxis-%%-GO:0048013-&&-ephrin receptor signaling pathway-%%-GO:0007264-&&-small GTPase mediated signal transduction-%%…	G:9606:VAV3			KEGG-&-1&-hsa04666-&&-Fc gamma R-mediated phagocytosis-%%-hsa04024-&&-cAMP signaling pathway-%%-hsa04810-&&-Regulation of actin cytoskeleton-%%-hsa04062-&&-Chemokine signaling pathway-%%-hsa04510-&&-Focal adhesion-%%-hsa04650-&&-Natural killer cell mediated cytotoxicity-%%-hsa04664-&&-Fc epsilon RI signaling pathway-%%-hsa04662-&&-B cell receptor signaling pathway-%%-hsa04670-&&-Leukocyte transen…	VAV3	Homo sapiens (Human)-&&-9606	Gene Symbol-&-1&-VAV3	17	VAV3	FALSE	VAV3
taxon:9606	179024	1902	nuclear respiratory factor 1	gene	biological_process-&-1&-GO:0006366-&&-transcription from RNA polymerase II promoter-%%-GO:0006357-&&-regulation of transcription from RNA polymerase II promoter-%%-GO:0007005-&&-mitochondrion organization-%%-GO:0006091-&&-generation of precursor metabolites and energy-%%-GO:0045944-&&-positive regulation of transcription from RNA polymerase II promoter|cellular_component-&-1&-GO:0070062-&&-extrac…	G:9606:NRF1			KEGG-&-1&-hsa04371-&&-Apelin signaling pathway-%%-hsa05016-&&-Huntington disease	NRF1	Homo sapiens (Human)-&&-9606	Gene Symbol-&-1&-NRF1	7	NRF1	FALSE	NRF1
taxon:9606	174929	1902	microspherule protein 1	gene	biological_process-&-1&-GO:0016579-&&-protein deubiquitination-%%-GO:0043982-&&-histone H4-K8 acetylation-%%-GO:0043981-&&-histone H4-K5 acetylation-%%-GO:0006355-&&-regulation of transcription, DNA-templated-%%-GO:0006310-&&-DNA recombination-%%-GO:1904751-&&-positive regulation of protein localization to nucleolus-%%-GO:0006281-&&-DNA repair-%%-GO:0006351-&&-transcription, DNA-templated-%%-GO:0…	G:9606:MCRS1			KEGG-&-1&-hsa05168-&&-Herpes simplex infection	MCRS1	Homo sapiens (Human)-&&-9606	Gene Symbol-&-1&-MCRS1	17	MCRS1	FALSE	MCRS1
taxon:9606	181079	1902	four and a half LIM domains 2	gene	biological_process-&-1&-GO:0001649-&&-osteoblast differentiation-%%-GO:0030521-&&-androgen receptor signaling pathway-%%-GO:0055014-&&-atrial cardiac muscle cell development-%%-GO:0045893-&&-positive regulation of transcription, DNA-templated-%%-GO:0000122-&&-negative regulation of transcription from RNA polymerase II promoter-%%-GO:0043066-&&-negative regulation of apoptotic process-%%-GO:005501…	G:9606:FHL2			KEGG-&-1&-hsa04380-&&-Osteoclast differentiation	FHL2	Homo sapiens (Human)-&&-9606	Gene Symbol-&-1&-FHL2	37	FHL2	FALSE	FHL2
taxon:9606	181082	1902	fumarate hydratase	gene	biological_process-&-1&-GO:0006099-&&-tricarboxylic acid cycle-%%-GO:0006108-&&-malate metabolic process-%%-GO:0006106-&&-fumarate metabolic process-%%-GO:0048873-&&-homeostasis of number of cells within a tissue|cellular_component-&-1&-GO:0005737-&&-cytoplasm-%%-GO:0070062-&&-extracellular exosome-%%-GO:0005759-&&-mitochondrial matrix-%%-GO:0045239-&&-tricarboxylic acid cycle enzyme complex-%%-G…	G:9606:FH			KEGG-&-1&-hsa01100-&&-Metabolic pathways-%%-hsa00020-&&-Citrate cycle (TCA cycle)-%%-hsa04934-&&-Cushing syndrome-%%-hsa00620-&&-Pyruvate metabolism-%%-hsa05200-&&-Pathways in cancer-%%-hsa05211-&&-Renal cell carcinoma-%%-hsa01200-&&-Carbon metabolism	FH	Homo sapiens (Human)-&&-9606	Gene Symbol-&-1&-FH	14	FH	FALSE	FH
taxon:9606	174937	1902	CDC42 effector protein 2	gene	biological_process-&-1&-GO:0030838-&&-positive regulation of actin filament polymerization-%%-GO:0030036-&&-actin cytoskeleton organization-%%-GO:0007266-&&-Rho protein signal transduction-%%-GO:0007015-&&-actin filament organization-%%-GO:0008360-&&-regulation of cell shape-%%-GO:0031274-&&-positive regulation of pseudopodium assembly-%%-GO:0031334-&&-positive regulation of protein complex assem…	G:9606:CDC42EP2				CDC42EP2	Homo sapiens (Human)-&&-9606	Gene Symbol-&-1&-CDC42EP2	1	CDC42EP2	FALSE	CDC42EP2
taxon:9606	181087	1902	fibroblast growth factor receptor 4	gene	biological_process-&-1&-GO:0010628-&&-positive regulation of gene expression-%%-GO:0008543-&&-fibroblast growth factor receptor signaling pathway-%%-GO:0043085-&&-positive regulation of catalytic activity-%%-GO:0045862-&&-positive regulation of proteolysis-%%-GO:0036092-&&-phosphatidylinositol-3-phosphate biosynthetic process-%%-GO:0008284-&&-positive regulation of cell proliferation-%%-GO:200057…	G:9606:FGFR4			KEGG-&-1&-hsa04550-&&-Signaling pathways regulating pluripotency of stem cells-%%-hsa04010-&&-MAPK signaling pathway-%%-hsa04144-&&-Endocytosis-%%-hsa04014-&&-Ras signaling pathway-%%-hsa04015-&&-Rap1 signaling pathway-%%-hsa04810-&&-Regulation of actin cytoskeleton-%%-hsa04151-&&-PI3K-Akt signaling pathway-%%-hsa05200-&&-Pathways in cancer	FGFR4	Homo sapiens (Human)-&&-9606	Gene Symbol-&-1&-FGFR4	6	FGFR4	FALSE	FGFR4
taxon:9606	179039	1902	natriuretic peptide C	gene	biological_process-&-1&-GO:0008285-&&-negative regulation of cell proliferation-%%-GO:0006182-&&-cGMP biosynthetic process-%%-GO:0051447-&&-negative regulation of meiotic cell cycle-%%-GO:0003418-&&-growth plate cartilage chondrocyte differentiation-%%-GO:0045669-&&-positive regulation of osteoblast differentiation-%%-GO:0001503-&&-ossification-%%-GO:0003419-&&-growth plate cartilage chondrocyte …	G:9606:NPPC			KEGG-&-1&-hsa04022-&&-cGMP-PKG signaling pathway-%%-hsa04270-&&-Vascular smooth muscle contraction-%%-hsa05418-&&-Fluid shear stress and atherosclerosis	NPPC	Homo sapiens (Human)-&&-9606	Gene Symbol-&-1&-NPPC	1	NPPC	FALSE	NPPC
taxon:9606	181084	1902	FGR proto-oncogene, Src family tyrosine kinase	gene	biological_process-&-1&-GO:0007169-&&-transmembrane receptor protein tyrosine kinase signaling pathway-%%-GO:0007229-&&-integrin-mediated signaling pathway-%%-GO:0038096-&&-Fc-gamma receptor signaling pathway involved in phagocytosis-%%-GO:0008360-&&-regulation of cell shape-%%-GO:0038083-&&-peptidyl-tyrosine autophosphorylation-%%-GO:0045087-&&-innate immune response-%%-GO:0014068-&&-positive re…	G:9606:FGR			KEGG-&-1&-hsa04062-&&-Chemokine signaling pathway	FGR	Homo sapiens (Human)-&&-9606	Gene Symbol-&-1&-FGR	24	FGR	FALSE	FGR
taxon:9606	181090	1902	fibroblast growth factor receptor 3	gene	biological_process-&-1&-GO:0008543-&&-fibroblast growth factor receptor signaling pathway-%%-GO:0036092-&&-phosphatidylinositol-3-phosphate biosynthetic process-%%-GO:0070374-&&-positive regulation of ERK1 and ERK2 cascade-%%-GO:0048640-&&-negative regulation of developmental growth-%%-GO:0001501-&&-skeletal system development-%%-GO:0001958-&&-endochondral ossification-%%-GO:0014066-&&-regulation…	G:9606:FGFR3			KEGG-&-1&-hsa04550-&&-Signaling pathways regulating pluripotency of stem cells-%%-hsa04010-&&-MAPK signaling pathway-%%-hsa05230-&&-Central carbon metabolism in cancer-%%-hsa04144-&&-Endocytosis-%%-hsa01521-&&-EGFR tyrosine kinase inhibitor resistance-%%-hsa05206-&&-MicroRNAs in cancer-%%-hsa04014-&&-Ras signaling pathway-%%-hsa05219-&&-Bladder cancer-%%-hsa04015-&&-Rap1 signaling pathway-%%-hsa0…	FGFR3	Homo sapiens (Human)-&&-9606	Gene Symbol-&-1&-FGFR3	19	FGFR3	FALSE	FGFR3
taxon:9606	181091	1902	fibroblast growth factor receptor 1	gene	biological_process-&-1&-GO:0010976-&&-positive regulation of neuron projection development-%%-GO:0016477-&&-cell migration-%%-GO:0008543-&&-fibroblast growth factor receptor signaling pathway-%%-GO:0001759-&&-organ induction-%%-GO:0006468-&&-protein phosphorylation-%%-GO:0000122-&&-negative regulation of transcription from RNA polymerase II promoter-%%-GO:0007037-&&-vacuolar phosphate transport-%…	G:9606:FGFR1			KEGG-&-1&-hsa04550-&&-Signaling pathways regulating pluripotency of stem cells-%%-hsa05230-&&-Central carbon metabolism in cancer-%%-hsa05218-&&-Melanoma-%%-hsa04014-&&-Ras signaling pathway-%%-hsa04714-&&-Thermogenesis-%%-hsa04810-&&-Regulation of actin cytoskeleton-%%-hsa04151-&&-PI3K-Akt signaling pathway-%%-hsa05205-&&-Proteoglycans in cancer-%%-hsa05224-&&-Breast cancer-%%-hsa04928-&&-Parath…	FGFR1	Homo sapiens (Human)-&&-9606	Gene Symbol-&-1&-FGFR1	28	FGFR1	FALSE	FGFR1
taxon:9606	176995	1902	zinc finger protein 148	gene	biological_process-&-1&-GO:0007276-&&-gamete generation-%%-GO:0045944-&&-positive regulation of transcription from RNA polymerase II promoter-%%-GO:0010629-&&-negative regulation of gene expression-%%-GO:0006366-&&-transcription from RNA polymerase II promoter-%%-GO:0045892-&&-negative regulation of transcription, DNA-templated-%%-GO:0006461-&&-protein complex assembly-%%-GO:0021762-&&-substantia…	G:9606:ZNF148				ZNF148	Homo sapiens (Human)-&&-9606	Gene Symbol-&-1&-ZNF148	10	ZNF148	FALSE	ZNF148
taxon:9606	181088	1902	fibroblast growth factor receptor 2	gene	biological_process-&-1&-GO:0035603-&&-fibroblast growth factor receptor signaling pathway involved in hemopoiesis-%%-GO:0060595-&&-fibroblast growth factor receptor signaling pathway involved in mammary gland specification-%%-GO:0055010-&&-ventricular cardiac muscle tissue morphogenesis-%%-GO:0008543-&&-fibroblast growth factor receptor signaling pathway-%%-GO:0060670-&&-branching involved in lab…	G:9606:FGFR2			KEGG-&-1&-hsa04550-&&-Signaling pathways regulating pluripotency of stem cells-%%-hsa04010-&&-MAPK signaling pathway-%%-hsa05230-&&-Central carbon metabolism in cancer-%%-hsa01521-&&-EGFR tyrosine kinase inhibitor resistance-%%-hsa04144-&&-Endocytosis-%%-hsa04014-&&-Ras signaling pathway-%%-hsa04015-&&-Rap1 signaling pathway-%%-hsa04810-&&-Regulation of actin cytoskeleton-%%-hsa04151-&&-PI3K-Akt …	FGFR2	Homo sapiens (Human)-&&-9606	Gene Symbol-&-1&-FGFR2	16	FGFR2	FALSE	FGFR2
taxon:9606	179040	1902	natriuretic peptide B	gene	biological_process-&-1&-GO:0007166-&&-cell surface receptor signaling pathway-%%-GO:0007589-&&-body fluid secretion-%%-GO:0008217-&&-regulation of blood pressure-%%-GO:0030308-&&-negative regulation of cell growth-%%-GO:0097746-&&-regulation of blood vessel diameter-%%-GO:0006182-&&-cGMP biosynthetic process-%%-GO:0016525-&&-negative regulation of angiogenesis-%%-GO:0035810-&&-positive regulation…	G:9606:NPPB			KEGG-&-1&-hsa04022-&&-cGMP-PKG signaling pathway-%%-hsa04714-&&-Thermogenesis-%%-hsa04270-&&-Vascular smooth muscle contraction	NPPB	Homo sapiens (Human)-&&-9606	Gene Symbol-&-1&-NPPB	3	NPPB	FALSE	NPPB
taxon:9606	179041	1902	natriuretic peptide A	gene	biological_process-&-1&-GO:1903815-&&-negative regulation of collecting lymphatic vessel constriction-%%-GO:0006182-&&-cGMP biosynthetic process-%%-GO:1903766-&&-positive regulation of potassium ion export across plasma membrane-%%-GO:0003085-&&-negative regulation of systemic arterial blood pressure-%%-GO:0007218-&&-neuropeptide signaling pathway-%%-GO:0008217-&&-regulation of blood pressure-%%-…	G:9606:NPPA			KEGG-&-1&-hsa04924-&&-Renin secretion-%%-hsa04024-&&-cAMP signaling pathway-%%-hsa04022-&&-cGMP-PKG signaling pathway-%%-hsa04925-&&-Aldosterone synthesis and secretion-%%-hsa04923-&&-Regulation of lipolysis in adipocytes-%%-hsa04066-&&-HIF-1 signaling pathway-%%-hsa05143-&&-African trypanosomiasis-%%-hsa04714-&&-Thermogenesis-%%-hsa04921-&&-Oxytocin signaling pathway-%%-hsa04270-&&-Vascular smoo…	NPPA	Homo sapiens (Human)-&&-9606	Gene Symbol-&-1&-NPPA	5	NPPA	FALSE	NPPA
taxon:9606	174950	1902	protein arginine methyltransferase 5	gene	biological_process-&-1&-GO:0019918-&&-peptidyl-arginine methylation, to symmetrical-dimethyl arginine-%%-GO:0007088-&&-regulation of mitotic nuclear division-%%-GO:0097421-&&-liver regeneration-%%-GO:0043985-&&-histone H4-R3 methylation-%%-GO:1901796-&&-regulation of signal transduction by p53 class mediator-%%-GO:0035246-&&-peptidyl-arginine N-methylation-%%-GO:1904992-&&-positive regulation of …	G:9606:PRMT5			KEGG-&-1&-hsa03013-&&-RNA transport	PRMT5	Homo sapiens (Human)-&&-9606	Gene Symbol-&-1&-PRMT5	43	PRMT5	FALSE	PRMT5
taxon:9606	176998	1902	zinc finger and BTB domain containing 16	gene	biological_process-&-1&-GO:0008285-&&-negative regulation of cell proliferation-%%-GO:0045638-&&-negative regulation of myeloid cell differentiation-%%-GO:0035116-&&-embryonic hindlimb morphogenesis-%%-GO:0061036-&&-positive regulation of cartilage development-%%-GO:0001823-&&-mesonephros development-%%-GO:0045892-&&-negative regulation of transcription, DNA-templated-%%-GO:0045893-&&-positive re…	G:9606:ZBTB16			KEGG-&-1&-hsa05221-&&-Acute myeloid leukemia-%%-hsa05202-&&-Transcriptional misregulation in cancer-%%-hsa05200-&&-Pathways in cancer	ZBTB16	Homo sapiens (Human)-&&-9606	Gene Symbol-&-1&-ZBTB16	40	ZBTB16	FALSE	ZBTB16
taxon:9606	174954	1902	Yes associated protein 1	gene	biological_process-&-1&-GO:0001570-&&-vasculogenesis-%%-GO:0090263-&&-positive regulation of canonical Wnt signaling pathway-%%-GO:0071300-&&-cellular response to retinoic acid-%%-GO:0072091-&&-regulation of stem cell proliferation-%%-GO:0030216-&&-keratinocyte differentiation-%%-GO:0071480-&&-cellular response to gamma radiation-%%-GO:2000737-&&-negative regulation of stem cell differentiation-%…	G:9606:YAP1			KEGG-&-1&-hsa04392-&&-Hippo signaling pathway - multiple species-%%-hsa04390-&&-Hippo signaling pathway	YAP1	Homo sapiens (Human)-&&-9606	Gene Symbol-&-1&-YAP1	37	YAP1	FALSE	YAP1
taxon:9606	166760	1902	collagen type XXV alpha 1 chain	gene	biological_process-&-1&-GO:0030574-&&-collagen catabolic process-%%-GO:0060385-&&-axonogenesis involved in innervation|cellular_component-&-1&-GO:0005576-&&-extracellular region-%%-GO:0005581-&&-collagen trimer-%%-GO:0005615-&&-extracellular space-%%-GO:0005788-&&-endoplasmic reticulum lumen-%%-GO:0005886-&&-plasma membrane-%%-GO:0016021-&&-integral component of membrane-%%-GO:0005887-&&-integral…	G:9606:COL25A1				COL25A1	Homo sapiens (Human)-&&-9606	Gene Symbol-&-1&-COL25A1	2	COL25A1	FALSE	COL25A1
taxon:9606	166766	1902	microtubule associated protein 1 light chain 3 alpha	gene	biological_process-&-1&-GO:0000045-&&-autophagosome assembly-%%-GO:0097352-&&-autophagosome maturation-%%-GO:0000422-&&-mitophagy-%%-GO:0016236-&&-macroautophagy-%%-GO:0070301-&&-cellular response to hydrogen peroxide-%%-GO:0010288-&&-response to lead ion-%%-GO:0071280-&&-cellular response to copper ion-%%-GO:0034198-&&-cellular response to amino acid starvation-%%-GO:0043278-&&-response to morph…	G:9606:MAP1LC3A			KEGG-&-1&-hsa04216-&&-Ferroptosis	MAP1LC3A	Homo sapiens (Human)-&&-9606	Gene Symbol-&-1&-MAP1LC3A	32	MAP1LC3A	FALSE	MAP1LC3A
taxon:9606	179055	1902	purine nucleoside phosphorylase	gene	biological_process-&-1&-GO:0034418-&&-urate biosynthetic process-%%-GO:0006148-&&-inosine catabolic process-%%-GO:0034356-&&-NAD biosynthesis via nicotinamide riboside salvage pathway-%%-GO:0006195-&&-purine nucleotide catabolic process-%%-GO:0006738-&&-nicotinamide riboside catabolic process-%%-GO:0042102-&&-positive regulation of T cell proliferation-%%-GO:0006139-&&-nucleobase-containing compo…	G:9606:PNP	PNP	TRUE	KEGG-&-1&-hsa00230-&&-Purine metabolism-%%-hsa01100-&&-Metabolic pathways-%%-hsa00240-&&-Pyrimidine metabolism-%%-hsa00760-&&-Nicotinate and nicotinamide metabolism	PNP	Homo sapiens (Human)-&&-9606	Gene Symbol-&-1&-PNP	39	PNP	FALSE	PNP
taxon:9606	174957	1902	interferon induced transmembrane protein 3	gene	biological_process-&-1&-GO:0035455-&&-response to interferon-alpha-%%-GO:0009615-&&-response to virus-%%-GO:0060337-&&-type I interferon signaling pathway-%%-GO:0034341-&&-response to interferon-gamma-%%-GO:0032897-&&-negative regulation of viral transcription-%%-GO:0046597-&&-negative regulation of viral entry into host cell-%%-GO:0006955-&&-immune response-%%-GO:0051607-&&-defense response to v…	G:9606:IFITM3				IFITM3	Homo sapiens (Human)-&&-9606	Gene Symbol-&-1&-IFITM3	3	IFITM3	FALSE	IFITM3
taxon:9606	181107	1902	fibroblast activation protein alpha	gene	biological_process-&-1&-GO:0010710-&&-regulation of collagen catabolic process-%%-GO:1902362-&&-melanocyte apoptotic process-%%-GO:0001525-&&-angiogenesis-%%-GO:0006508-&&-proteolysis-%%-GO:0097325-&&-melanocyte proliferation-%%-GO:1900119-&&-positive regulation of execution phase of apoptosis-%%-GO:0010716-&&-negative regulation of extracellular matrix disassembly-%%-GO:0043542-&&-endothelial ce…	G:9606:FAP	FAP	TRUE		FAP	Homo sapiens (Human)-&&-9606	Gene Symbol-&-1&-FAP	24	FAP	FALSE	FAP
taxon:9606	168819	1902	sorting nexin 6	gene	biological_process-&-1&-GO:0045892-&&-negative regulation of transcription, DNA-templated-%%-GO:0006886-&&-intracellular protein transport-%%-GO:0042147-&&-retrograde transport, endosome to Golgi-%%-GO:0007175-&&-negative regulation of epidermal growth factor-activated receptor activity-%%-GO:0016241-&&-regulation of macroautophagy-%%-GO:0016050-&&-vesicle organization-%%-GO:1903593-&&-regulation…	G:9606:SNX6			KEGG-&-1&-hsa04144-&&-Endocytosis	SNX6	Homo sapiens (Human)-&&-9606	Gene Symbol-&-1&-SNX6	11	SNX6	FALSE	SNX6
taxon:9606	168817	1902	interleukin 22 receptor subunit alpha 1	gene	biological_process-&-1&-GO:0050829-&&-defense response to Gram-negative bacterium-%%-GO:0008150-&&-biological_process-%%-GO:0019221-&&-cytokine-mediated signaling pathway|cellular_component-&-1&-GO:0005886-&&-plasma membrane-%%-GO:0016021-&&-integral component of membrane|molecular_function-&-1&-GO:0042015-&&-interleukin-20 binding-%%-GO:0005515-&&-protein binding-%%-GO:0004904-&&-interferon rece…	G:9606:IL22RA1			KEGG-&-1&-hsa04060-&&-Cytokine-cytokine receptor interaction-%%-hsa04630-&&-JAK-STAT signaling pathway	IL22RA1	Homo sapiens (Human)-&&-9606	Gene Symbol-&-1&-IL22RA1	1	IL22RA1	FALSE	IL22RA1
taxon:9606	181110	1902	Fanconi anemia complementation group B	gene	biological_process-&-1&-GO:0036297-&&-interstrand cross-link repair|cellular_component-&-1&-GO:0043240-&&-Fanconi anaemia nuclear complex-%%-GO:0005654-&&-nucleoplasm|molecular_function-&-1&-GO:0005515-&&-protein binding	G:9606:FANCB			KEGG-&-1&-hsa03460-&&-Fanconi anemia pathway	FANCB	Homo sapiens (Human)-&&-9606	Gene Symbol-&-1&-FANCB	7	FANCB	FALSE	FANCB
taxon:9606	179062	1902	neuropeptide Y	gene	biological_process-&-1&-GO:0032098-&&-regulation of appetite-%%-GO:0007268-&&-chemical synaptic transmission-%%-GO:0008015-&&-blood circulation-%%-GO:0031175-&&-neuron projection development-%%-GO:0007218-&&-neuropeptide signaling pathway-%%-GO:0006928-&&-movement of cell or subcellular component-%%-GO:0008217-&&-regulation of blood pressure-%%-GO:0007586-&&-digestion-%%-GO:0007610-&&-behavior-%%…	G:9606:NPY			KEGG-&-1&-hsa04080-&&-Neuroactive ligand-receptor interaction-%%-hsa04024-&&-cAMP signaling pathway-%%-hsa04920-&&-Adipocytokine signaling pathway-%%-hsa04923-&&-Regulation of lipolysis in adipocytes-%%-hsa05034-&&-Alcoholism	NPY	Homo sapiens (Human)-&&-9606	Gene Symbol-&-1&-NPY	7	NPY	FALSE	NPY
taxon:9606	179063	1902	notch 1	gene	biological_process-&-1&-GO:1901201-&&-regulation of extracellular matrix assembly-%%-GO:0003184-&&-pulmonary valve morphogenesis-%%-GO:0003192-&&-mitral valve formation-%%-GO:0035116-&&-embryonic hindlimb morphogenesis-%%-GO:0001837-&&-epithelial to mesenchymal transition-%%-GO:0006955-&&-immune response-%%-GO:0014807-&&-regulation of somitogenesis-%%-GO:0042246-&&-tissue regeneration-%%-GO:00456…	G:9606:NOTCH1			KEGG-&-1&-hsa01522-&&-Endocrine resistance-%%-hsa05165-&&-Human papillomavirus infection-%%-hsa04330-&&-Notch signaling pathway-%%-hsa05206-&&-MicroRNAs in cancer-%%-hsa04919-&&-Thyroid hormone signaling pathway-%%-hsa04658-&&-Th1 and Th2 cell differentiation-%%-hsa05020-&&-Prion diseases-%%-hsa05200-&&-Pathways in cancer-%%-hsa05224-&&-Breast cancer	NOTCH1	Homo sapiens (Human)-&&-9606	Gene Symbol-&-1&-NOTCH1	54	NOTCH1	FALSE	NOTCH1
taxon:9606	174967	1902	receptor for activated C kinase 1	gene	biological_process-&-1&-GO:0001934-&&-positive regulation of protein phosphorylation-%%-GO:0006915-&&-apoptotic process-%%-GO:0061099-&&-negative regulation of protein tyrosine kinase activity-%%-GO:0032464-&&-positive regulation of protein homooligomerization-%%-GO:0043473-&&-pigmentation-%%-GO:2000114-&&-regulation of establishment of cell polarity-%%-GO:0043065-&&-positive regulation of apopto…	G:9606:RACK1			KEGG-&-1&-hsa05162-&&-Measles	RACK1	Homo sapiens (Human)-&&-9606	Gene Symbol-&-1&-RACK1	72	RACK1	FALSE	RACK1
taxon:9606	181108	1902	Fanconi anemia complementation group G	gene	biological_process-&-1&-GO:0009314-&&-response to radiation-%%-GO:0007005-&&-mitochondrion organization-%%-GO:0000075-&&-cell cycle checkpoint-%%-GO:0001541-&&-ovarian follicle development-%%-GO:0006281-&&-DNA repair-%%-GO:0036297-&&-interstrand cross-link repair-%%-GO:0007286-&&-spermatid development|cellular_component-&-1&-GO:0005886-&&-plasma membrane-%%-GO:0005829-&&-cytosol-%%-GO:0043240-&&-…	G:9606:FANCG			KEGG-&-1&-hsa03460-&&-Fanconi anemia pathway	FANCG	Homo sapiens (Human)-&&-9606	Gene Symbol-&-1&-FANCG	21	FANCG	FALSE	FANCG
taxon:9606	174965	1902	protein inhibitor of activated STAT 3	gene	biological_process-&-1&-GO:0006355-&&-regulation of transcription, DNA-templated-%%-GO:0016925-&&-protein sumoylation-%%-GO:0033235-&&-positive regulation of protein sumoylation-%%-GO:0045838-&&-positive regulation of membrane potential-%%-GO:0010628-&&-positive regulation of gene expression-%%-GO:0033234-&&-negative regulation of protein sumoylation-%%-GO:0006351-&&-transcription, DNA-templated-…	G:9606:PIAS3			KEGG-&-1&-hsa04630-&&-JAK-STAT signaling pathway-%%-hsa04120-&&-Ubiquitin mediated proteolysis	PIAS3	Homo sapiens (Human)-&&-9606	Gene Symbol-&-1&-PIAS3	20	PIAS3	FALSE	PIAS3
taxon:9606	179067	1902	nitric oxide synthase 3	gene	biological_process-&-1&-GO:0001974-&&-blood vessel remodeling-%%-GO:0050880-&&-regulation of blood vessel size-%%-GO:0007263-&&-nitric oxide mediated signal transduction-%%-GO:0045454-&&-cell redox homeostasis-%%-GO:0051926-&&-negative regulation of calcium ion transport-%%-GO:0002028-&&-regulation of sodium ion transport-%%-GO:0014740-&&-negative regulation of muscle hyperplasia-%%-GO:0031284-&&…	G:9606:NOS3			KEGG-&-1&-hsa04933-&&-AGE-RAGE signaling pathway in diabetic complications-%%-hsa04371-&&-Apelin signaling pathway-%%-hsa04066-&&-HIF-1 signaling pathway-%%-hsa04931-&&-Insulin resistance-%%-hsa04151-&&-PI3K-Akt signaling pathway-%%-hsa00330-&&-Arginine and proline metabolism-%%-hsa01100-&&-Metabolic pathways-%%-hsa04926-&&-Relaxin signaling pathway-%%-hsa04071-&&-Sphingolipid signaling pathway-%…	NOS3	Homo sapiens (Human)-&&-9606	Gene Symbol-&-1&-NOS3	13	NOS3	FALSE	NOS3
taxon:9606	181112	1902	protein tyrosine kinase 2 beta	gene	biological_process-&-1&-GO:0048010-&&-vascular endothelial growth factor receptor signaling pathway-%%-GO:2000538-&&-positive regulation of B cell chemotaxis-%%-GO:0006970-&&-response to osmotic stress-%%-GO:0007204-&&-positive regulation of cytosolic calcium ion concentration-%%-GO:2000573-&&-positive regulation of DNA biosynthetic process-%%-GO:0045087-&&-innate immune response-%%-GO:0002315-&&…	G:9606:PTK2B			KEGG-&-1&-hsa04912-&&-GnRH signaling pathway-%%-hsa04020-&&-Calcium signaling pathway-%%-hsa04062-&&-Chemokine signaling pathway-%%-hsa05161-&&-Hepatitis B-%%-hsa04650-&&-Natural killer cell mediated cytotoxicity-%%-hsa05170-&&-Human immunodeficiency virus 1 infection-%%-hsa04670-&&-Leukocyte transendothelial migration-%%-hsa05163-&&-Human cytomegalovirus infection-%%-hsa04072-&&-Phospholipase D …	PTK2B	Homo sapiens (Human)-&&-9606	Gene Symbol-&-1&-PTK2B	44	PTK2B	FALSE	PTK2B
taxon:9606	174969	1902	N-myc downstream regulated 1	gene	biological_process-&-1&-GO:0071456-&&-cellular response to hypoxia-%%-GO:0008285-&&-negative regulation of cell proliferation-%%-GO:0042981-&&-regulation of apoptotic process-%%-GO:0030330-&&-DNA damage response, signal transduction by p53 class mediator-%%-GO:0032287-&&-peripheral nervous system myelin maintenance-%%-GO:0010038-&&-response to metal ion-%%-GO:0045576-&&-mast cell activation-%%-GO…	G:9606:NDRG1				NDRG1	Homo sapiens (Human)-&&-9606	Gene Symbol-&-1&-NDRG1	28	NDRG1	FALSE	NDRG1
taxon:9606	181118	1902	Fanconi anemia complementation group D2	gene	biological_process-&-1&-GO:0048854-&&-brain morphogenesis-%%-GO:0006281-&&-DNA repair-%%-GO:0097150-&&-neuronal stem cell population maintenance-%%-GO:0045589-&&-regulation of regulatory T cell differentiation-%%-GO:2000348-&&-regulation of CD40 signaling pathway-%%-GO:0007129-&&-synapsis-%%-GO:0010332-&&-response to gamma radiation-%%-GO:0034599-&&-cellular response to oxidative stress-%%-GO:003…	G:9606:FANCD2			KEGG-&-1&-hsa03460-&&-Fanconi anemia pathway	FANCD2	Homo sapiens (Human)-&&-9606	Gene Symbol-&-1&-FANCD2	30	FANCD2	FALSE	FANCD2
taxon:9606	181119	1902	Fanconi anemia complementation group C	gene	biological_process-&-1&-GO:0034599-&&-cellular response to oxidative stress-%%-GO:0006289-&&-nucleotide-excision repair-%%-GO:0006461-&&-protein complex assembly-%%-GO:0006281-&&-DNA repair-%%-GO:0036297-&&-interstrand cross-link repair|cellular_component-&-1&-GO:0005737-&&-cytoplasm-%%-GO:0005634-&&-nucleus-%%-GO:0005829-&&-cytosol-%%-GO:0043240-&&-Fanconi anaemia nuclear complex-%%-GO:0005654-&…	G:9606:FANCC			KEGG-&-1&-hsa03460-&&-Fanconi anemia pathway	FANCC	Homo sapiens (Human)-&&-9606	Gene Symbol-&-1&-FANCC	35	FANCC	FALSE	FANCC
taxon:9606	179068	1902	nitric oxide synthase 2	gene	biological_process-&-1&-GO:0032310-&&-prostaglandin secretion-%%-GO:0001912-&&-positive regulation of leukocyte mediated cytotoxicity-%%-GO:0050796-&&-regulation of insulin secretion-%%-GO:0007263-&&-nitric oxide mediated signal transduction-%%-GO:0045454-&&-cell redox homeostasis-%%-GO:0006801-&&-superoxide metabolic process-%%-GO:0031284-&&-positive regulation of guanylate cyclase activity-%%-G…	G:9606:NOS2			KEGG-&-1&-hsa05142-&&-Chagas disease (American trypanosomiasis)-%%-hsa05133-&&-Pertussis-%%-hsa05152-&&-Tuberculosis-%%-hsa04371-&&-Apelin signaling pathway-%%-hsa04066-&&-HIF-1 signaling pathway-%%-hsa00330-&&-Arginine and proline metabolism-%%-hsa05146-&&-Amoebiasis-%%-hsa05145-&&-Toxoplasmosis-%%-hsa04926-&&-Relaxin signaling pathway-%%-hsa01100-&&-Metabolic pathways-%%-hsa05140-&&-Leishmanias…	NOS2	Homo sapiens (Human)-&&-9606	Gene Symbol-&-1&-NOS2	38	NOS2	FALSE	NOS2
taxon:9606	181120	1902	Fanconi anemia complementation group A	gene	biological_process-&-1&-GO:0042127-&&-regulation of cell proliferation-%%-GO:0050727-&&-regulation of inflammatory response-%%-GO:0008584-&&-male gonad development-%%-GO:0008585-&&-female gonad development-%%-GO:0006461-&&-protein complex assembly-%%-GO:0045589-&&-regulation of regulatory T cell differentiation-%%-GO:2000348-&&-regulation of CD40 signaling pathway-%%-GO:0007140-&&-male meiosis-%%…	G:9606:FANCA			KEGG-&-1&-hsa03460-&&-Fanconi anemia pathway	FANCA	Homo sapiens (Human)-&&-9606	Gene Symbol-&-1&-FANCA	39	FANCA	FALSE	FANCA
taxon:9606	174987	1902	tubulin alpha 1b	gene	biological_process-&-1&-GO:0007017-&&-microtubule-based process-%%-GO:0030705-&&-cytoskeleton-dependent intracellular transport-%%-GO:0051301-&&-cell division-%%-GO:0000226-&&-microtubule cytoskeleton organization-%%-GO:0071353-&&-cellular response to interleukin-4|cellular_component-&-1&-GO:0070062-&&-extracellular exosome-%%-GO:0043209-&&-myelin sheath-%%-GO:0005874-&&-microtubule-%%-GO:0005881…	G:9606:TUBA1B			KEGG-&-1&-hsa04530-&&-Tight junction-%%-hsa04210-&&-Apoptosis-%%-hsa04540-&&-Gap junction-%%-hsa05130-&&-Pathogenic Escherichia coli infection-%%-hsa04145-&&-Phagosome	TUBA1B	Homo sapiens (Human)-&&-9606	Gene Symbol-&-1&-TUBA1B	38	TUBA1B	FALSE	TUBA1B
taxon:9606	174990	1902	calcium voltage-gated channel auxiliary subunit gamma 2	gene	biological_process-&-1&-GO:0007528-&&-neuromuscular junction development-%%-GO:0098943-&&-neurotransmitter receptor transport, postsynaptic endosome to lysosome-%%-GO:0098970-&&-postsynaptic neurotransmitter receptor diffusion trapping-%%-GO:0006810-&&-transport-%%-GO:0061337-&&-cardiac conduction-%%-GO:2000311-&&-regulation of AMPA receptor activity-%%-GO:0060081-&&-membrane hyperpolarization-%%…	G:9606:CACNG2			KEGG-&-1&-hsa04260-&&-Cardiac muscle contraction-%%-hsa04010-&&-MAPK signaling pathway-%%-hsa05410-&&-Hypertrophic cardiomyopathy (HCM)-%%-hsa05412-&&-Arrhythmogenic right ventricular cardiomyopathy (ARVC)-%%-hsa04261-&&-Adrenergic signaling in cardiomyocytes-%%-hsa05414-&&-Dilated cardiomyopathy (DCM)-%%-hsa04921-&&-Oxytocin signaling pathway	CACNG2	Homo sapiens (Human)-&&-9606	Gene Symbol-&-1&-CACNG2	6	CACNG2	FALSE	CACNG2
taxon:9606	170892	1902	cytochrome c, somatic	gene	biological_process-&-1&-GO:0006122-&&-mitochondrial electron transport, ubiquinol to cytochrome c-%%-GO:0006470-&&-protein dephosphorylation-%%-GO:0097193-&&-intrinsic apoptotic signaling pathway-%%-GO:0006123-&&-mitochondrial electron transport, cytochrome c to oxygen-%%-GO:0007005-&&-mitochondrion organization-%%-GO:0000302-&&-response to reactive oxygen species-%%-GO:0045333-&&-cellular respir…	G:9606:CYCS			KEGG-&-1&-hsa05160-&&-Hepatitis C-%%-hsa04210-&&-Apoptosis-%%-hsa04932-&&-Non-alcoholic fatty liver disease (NAFLD)-%%-hsa05014-&&-Amyotrophic lateral sclerosis (ALS)-%%-hsa05167-&&-Kaposi sarcoma-associated herpesvirus infection-%%-hsa05134-&&-Legionellosis-%%-hsa05152-&&-Tuberculosis-%%-hsa04115-&&-p53 signaling pathway-%%-hsa05164-&&-Influenza A-%%-hsa05012-&&-Parkinson disease-%%-hsa05170-&&-…	CYCS	Homo sapiens (Human)-&&-9606	Gene Symbol-&-1&-CYCS	17	CYCS	FALSE	CYCS
taxon:9606	172941	1902	NUFIP1, FMR1 interacting protein 1	gene	biological_process-&-1&-GO:0000492-&&-box C/D snoRNP assembly-%%-GO:0006396-&&-RNA processing-%%-GO:0045944-&&-positive regulation of transcription from RNA polymerase II promoter-%%-GO:0051259-&&-protein oligomerization|cellular_component-&-1&-GO:0070761-&&-pre-snoRNP complex-%%-GO:0001650-&&-fibrillar center-%%-GO:0005730-&&-nucleolus-%%-GO:0008023-&&-transcription elongation factor complex-%%-…	G:9606:NUFIP1				NUFIP1	Homo sapiens (Human)-&&-9606	Gene Symbol-&-1&-NUFIP1	23	NUFIP1	FALSE	NUFIP1
taxon:9606	166797	1902	caspase recruitment domain family member 11	gene	biological_process-&-1&-GO:0038095-&&-Fc-epsilon receptor signaling pathway-%%-GO:0043123-&&-positive regulation of I-kappaB kinase/NF-kappaB signaling-%%-GO:0048872-&&-homeostasis of number of cells-%%-GO:0045061-&&-thymic T cell selection-%%-GO:0030890-&&-positive regulation of B cell proliferation-%%-GO:0045577-&&-regulation of B cell differentiation-%%-GO:0042981-&&-regulation of apoptotic pr…	G:9606:CARD11			KEGG-&-1&-hsa04064-&&-NF-kappa B signaling pathway-%%-hsa04662-&&-B cell receptor signaling pathway-%%-hsa04660-&&-T cell receptor signaling pathway	CARD11	Homo sapiens (Human)-&&-9606	Gene Symbol-&-1&-CARD11	16	CARD11	FALSE	CARD11
taxon:9606	179099	1902	nescient helix-loop-helix 1	gene	biological_process-&-1&-GO:0006366-&&-transcription from RNA polymerase II promoter-%%-GO:0007417-&&-central nervous system development-%%-GO:0045944-&&-positive regulation of transcription from RNA polymerase II promoter-%%-GO:0030154-&&-cell differentiation|cellular_component-&-1&-GO:0005634-&&-nucleus|molecular_function-&-1&-GO:0000977-&&-RNA polymerase II regulatory region sequence-specific D…	G:9606:NHLH1				NHLH1	Homo sapiens (Human)-&&-9606	Gene Symbol-&-1&-NHLH1	3	NHLH1	FALSE	NHLH1
taxon:9606	175009	1902	C-C motif chemokine ligand 26	gene	biological_process-&-1&-GO:0007267-&&-cell-cell signaling-%%-GO:0030593-&&-neutrophil chemotaxis-%%-GO:0030838-&&-positive regulation of actin filament polymerization-%%-GO:0030335-&&-positive regulation of cell migration-%%-GO:0071356-&&-cellular response to tumor necrosis factor-%%-GO:0043547-&&-positive regulation of GTPase activity-%%-GO:0070098-&&-chemokine-mediated signaling pathway-%%-GO:0…	G:9606:CCL26			KEGG-&-1&-hsa04060-&&-Cytokine-cytokine receptor interaction-%%-hsa04062-&&-Chemokine signaling pathway	CCL26	Homo sapiens (Human)-&&-9606	Gene Symbol-&-1&-CCL26	2	CCL26	FALSE	CCL26
taxon:9606	177062	1902	thyroid stimulating hormone receptor	gene	biological_process-&-1&-GO:0007267-&&-cell-cell signaling-%%-GO:0007399-&&-nervous system development-%%-GO:0007189-&&-adenylate cyclase-activating G-protein coupled receptor signaling pathway-%%-GO:0008284-&&-positive regulation of cell proliferation-%%-GO:0038194-&&-thyroid-stimulating hormone signaling pathway-%%-GO:0007190-&&-activation of adenylate cyclase activity-%%-GO:0009755-&&-hormone-m…	G:9606:TSHR			KEGG-&-1&-hsa04080-&&-Neuroactive ligand-receptor interaction-%%-hsa04024-&&-cAMP signaling pathway-%%-hsa04918-&&-Thyroid hormone synthesis-%%-hsa04923-&&-Regulation of lipolysis in adipocytes-%%-hsa05320-&&-Autoimmune thyroid disease	TSHR	Homo sapiens (Human)-&&-9606	Gene Symbol-&-1&-TSHR	15	TSHR	FALSE	TSHR
taxon:9606	179114	1902	nuclear factor kappa B subunit 1	gene	biological_process-&-1&-GO:0032481-&&-positive regulation of type I interferon production-%%-GO:0006366-&&-transcription from RNA polymerase II promoter-%%-GO:0006915-&&-apoptotic process-%%-GO:1900127-&&-positive regulation of hyaluronan biosynthetic process-%%-GO:0010744-&&-positive regulation of macrophage derived foam cell differentiation-%%-GO:0045893-&&-positive regulation of transcription,…	G:9606:NFKB1			KEGG-&-1&-hsa05133-&&-Pertussis-%%-hsa04933-&&-AGE-RAGE signaling pathway in diabetic complications-%%-hsa05167-&&-Kaposi sarcoma-associated herpesvirus infection-%%-hsa04920-&&-Adipocytokine signaling pathway-%%-hsa05120-&&-Epithelial cell signaling in Helicobacter pylori infection-%%-hsa05146-&&-Amoebiasis-%%-hsa05220-&&-Chronic myeloid leukemia-%%-hsa05140-&&-Leishmaniasis-%%-hsa05222-&&-Small…	NFKB1	Homo sapiens (Human)-&&-9606	Gene Symbol-&-1&-NFKB1	76	NFKB1	FALSE	NFKB1
taxon:9606	175019	1902	C-type lectin domain family 4 member M	gene	biological_process-&-1&-GO:0019079-&&-viral genome replication-%%-GO:0009988-&&-cell-cell recognition-%%-GO:0045087-&&-innate immune response-%%-GO:0075733-&&-intracellular transport of virus-%%-GO:0046968-&&-peptide antigen transport-%%-GO:0019882-&&-antigen processing and presentation-%%-GO:0002250-&&-adaptive immune response-%%-GO:0007159-&&-leukocyte cell-cell adhesion-%%-GO:0046718-&&-viral …	G:9606:CLEC4M			KEGG-&-1&-hsa05162-&&-Measles-%%-hsa04625-&&-C-type lectin receptor signaling pathway-%%-hsa05152-&&-Tuberculosis-%%-hsa04145-&&-Phagosome	CLEC4M	Homo sapiens (Human)-&&-9606	Gene Symbol-&-1&-CLEC4M	3	CLEC4M	FALSE	CLEC4M
taxon:9606	181160	1902	gamma-aminobutyric acid type B receptor subunit 1	gene	biological_process-&-1&-GO:0007194-&&-negative regulation of adenylate cyclase activity-%%-GO:0007214-&&-gamma-aminobutyric acid signaling pathway-%%-GO:0007193-&&-adenylate cyclase-inhibiting G-protein coupled receptor signaling pathway|cellular_component-&-1&-GO:0005737-&&-cytoplasm-%%-GO:0005576-&&-extracellular region-%%-GO:0005886-&&-plasma membrane-%%-GO:0030054-&&-cell junction-%%-GO:00304…	G:9606:GABBR1			KEGG-&-1&-hsa04080-&&-Neuroactive ligand-receptor interaction-%%-hsa04742-&&-Taste transduction-%%-hsa04024-&&-cAMP signaling pathway-%%-hsa04915-&&-Estrogen signaling pathway-%%-hsa04727-&&-GABAergic synapse-%%-hsa05032-&&-Morphine addiction	GABBR1	Homo sapiens (Human)-&&-9606	Gene Symbol-&-1&-GABBR1	10	GABBR1	FALSE	GABBR1
[truncated: 672 more rows]
