# Supplementary material for: Investigating the cardioprotective effects of Fuzheng Yangxin recipe based on network pharmacology and experimental evaluation
Source: Front Pharmacol. 2022 Sep 26;13:1004929. doi: 10.3389/fphar.2022.1004929 (PMC9549113; doi:10.3389/fphar.2022.1004929)
Supplement: Supplementary file 5 [file Table1.XLSX]

## Sheet: IHDvsControl
id	logFC	AveExpr	t	P.Value	adj.P.Val	B	change
SERPINA3	-2.57799	7.48677	-20.2762	2.43441e-53	4.59105e-49	110.45	down
FCN3	-1.95413	8.21072	-19.4248	1.31419e-50	1.23922e-46	104.261	down
HMOX2	-0.671111	8.64927	-19.218	6.12258e-50	3.84886e-46	102.746	down
LAD1	-0.704648	5.62421	-16.8324	3.98772e-42	1.07435e-38	85.0193	down
FURIN	-0.593055	6.94288	-15.5462	7.39829e-38	1.55027e-34	75.3252	down
GGT5	-0.809402	7.04551	-15.2694	6.16293e-37	9.68555e-34	73.2335	down
LCN6	-0.898517	5.7821	-14.6293	8.30525e-35	9.21345e-32	68.3947	down
CSDC2	-0.865494	8.75564	-14.3159	9.14021e-34	7.49458e-31	66.0277	down
SLCO4A1	-1.26089	6.75784	-14.2578	1.42577e-33	1.07554e-30	65.5889	down
IL1RL1	-1.81292	6.0817	-13.7961	4.85031e-32	2.34543e-29	62.1079	down
NPTX2	-0.839674	5.76573	-13.267	2.72415e-30	1.14166e-27	58.1319	down
NT5DC2	-0.636381	8.39317	-13.2508	3.07938e-30	1.23562e-27	58.011	down
CD163	-1.43118	7.68902	-13.1783	5.34181e-30	2.09878e-27	57.4673	down
TUBA3E	-0.809492	4.73382	-13.0817	1.11181e-29	4.03223e-27	56.7438	down
VSIG4	-1.2961	7.31629	-13.0601	1.30949e-29	4.65957e-27	56.5823	down
SEMA4B	-0.682619	6.0904	-12.9481	3.05921e-29	9.6156e-27	55.7448	down
RNASE2	-1.17759	4.40229	-12.8434	6.75263e-29	2.02139e-26	54.9634	down
USP31	-0.575119	8.91122	-12.4335	1.48556e-27	3.78597e-25	51.9128	down
MYH6	-1.60213	10.3509	-12.2906	4.3444e-27	1.06404e-24	50.8538	down
ST6GALNAC3	-0.629252	6.31921	-12.2173	7.52506e-27	1.77394e-24	50.3117	down
INSYN1	-0.734407	7.46682	-12.1143	1.62756e-26	3.52807e-24	49.5505	down
LCN10	-0.563029	6.07125	-11.9945	3.98274e-26	7.58691e-24	48.6675	down
LPCAT3	-0.606023	9.24283	-11.9778	4.51175e-26	8.26089e-24	48.5444	down
TMTC1	-0.520707	8.57566	-11.937	6.11421e-26	1.09817e-23	48.2445	down
BCL6	-0.654886	8.37103	-11.8961	8.29405e-26	1.40917e-23	47.9437	down
TEAD4	-0.680837	5.89691	-11.858	1.10147e-25	1.83828e-23	47.6638	down
PHYHD1	-0.520922	7.26974	-11.784	1.91061e-25	3.05725e-23	47.1204	down
ADAMTS9	-1.13786	8.32129	-11.7838	1.91291e-25	3.05725e-23	47.1192	down
SEMA6B	-0.514394	5.38856	-11.7655	2.19113e-25	3.44355e-23	46.9852	down
C1QTNF1	-0.988508	8.57988	-11.6834	4.03192e-25	5.89442e-23	46.3836	down
ECRP	-0.872397	4.52943	-11.6574	4.89046e-25	7.09455e-23	46.1931	down
BCL9L	-0.507535	6.68883	-11.6428	5.44682e-25	7.72343e-23	46.0868	down
NID1	-0.593816	8.96451	-11.6246	6.23353e-25	8.773e-23	45.9537	down
ATP1A1	-0.52832	10.7231	-11.6038	7.27392e-25	1.00867e-22	45.8014	down
LYVE1	-1.32712	9.35992	-11.4191	2.84677e-24	3.57915e-22	44.4554	down
TENT5B	-0.73993	6.38915	-11.3764	3.90117e-24	4.77741e-22	44.1446	down
AQP3	-0.866319	6.65029	-11.2515	9.77127e-24	1.09688e-21	43.239	down
PLA2G2A	-1.78535	8.31478	-11.2488	9.97287e-24	1.09987e-21	43.2189	down
MYOT	-1.15406	7.28581	-11.1731	1.7367e-23	1.84788e-21	42.6718	down
DUSP13	-0.600955	5.54614	-11.0476	4.3515e-23	4.3192e-21	41.7659	down
STEAP3	-0.525607	5.69389	-11.0417	4.54336e-23	4.41666e-21	41.7234	down
SLC36A4	-0.61554	6.00976	-11.0286	5.00097e-23	4.8119e-21	41.6287	down
KIAA0040	-0.615384	6.92298	-10.9995	6.18191e-23	5.88811e-21	41.4197	down
C1orf162	-0.859524	7.14622	-10.967	7.83706e-23	7.31679e-21	41.1857	down
STAT3	-0.552432	10.506	-10.9538	8.62552e-23	8.01324e-21	41.0912	down
CCT2	-0.562631	7.54203	-10.8153	2.36174e-22	2.06204e-20	40.098	down
WNK3	-0.697643	3.8543	-10.7932	2.77371e-22	2.3777e-20	39.9395	down
ETNK2	-0.813037	5.14431	-10.6629	7.12044e-22	5.6186e-20	39.01	down
IL18R1	-0.658325	4.53706	-10.5236	1.94471e-21	1.39982e-19	38.0196	down
CHAC2	-0.544691	4.72382	-10.4947	2.39283e-21	1.69648e-19	37.8152	down
PLP2	-0.609892	9.15944	-10.3407	7.21678e-21	4.64509e-19	36.7272	down
MID1IP1	-0.596443	6.88567	-10.2967	9.88771e-21	6.21574e-19	36.4169	down
SIGLEC9	-0.575602	4.93717	-10.2748	1.15591e-20	7.1708e-19	36.263	down
MAP2K1	-0.547794	7.80298	-10.2356	1.52822e-20	9.14944e-19	35.9878	down
ANKRD2	-1.14151	9.35673	-10.1575	2.66387e-20	1.55055e-18	35.4403	down
CNN1	-0.972538	9.1817	-10.0567	5.44616e-20	3.012e-18	34.7357	down
POR	-0.53768	7.17713	-10.0419	6.04695e-20	3.3151e-18	34.6326	down
HOPX	-0.688105	5.33532	-9.99427	8.46567e-20	4.53563e-18	34.3012	down
PLEKHO1	-0.513631	6.94916	-9.85181	2.30866e-19	1.13383e-17	33.313	down
OSMR	-0.682703	8.28442	-9.84723	2.38405e-19	1.16178e-17	33.2814	down
RTL9	-0.538258	4.64927	-9.72208	5.72736e-19	2.59022e-17	32.4182	down
FCER1G	-0.949424	6.96207	-9.71304	6.10066e-19	2.74588e-17	32.3561	down
RAMP1	-0.524909	6.92692	-9.70568	6.42237e-19	2.87695e-17	32.3055	down
GNMT	-0.644718	4.32834	-9.69852	6.75154e-19	3.01723e-17	32.2562	down
ADAMTS4	-1.05934	6.22126	-9.6881	7.26029e-19	3.23692e-17	32.1847	down
EDNRB	-0.599565	8.14916	-9.62731	1.1089e-18	4.82974e-17	31.7677	down
MPP3	-0.605116	7.83648	-9.55475	1.83569e-18	7.67611e-17	31.2714	down
METTL7B	-1.03389	7.49045	-9.53246	2.1424e-18	8.8025e-17	31.1193	down
NAMPT	-0.514881	10.4203	-9.34884	7.60703e-18	2.8849e-16	29.8721	down
FCGBP	-0.590414	4.44976	-9.332	8.54037e-18	3.22771e-16	29.7582	down
KLHL41	-0.723452	8.94051	-9.29357	1.11169e-17	4.11085e-16	29.4988	down
ALOX5AP	-0.878825	7.45559	-9.26441	1.35739e-17	4.91344e-16	29.3023	down
SLC11A1	-0.797096	5.30266	-9.25705	1.42754e-17	5.1476e-16	29.2527	down
P2RY2	-0.546626	6.96212	-9.22939	1.72482e-17	6.10287e-16	29.0666	down
ALOX5	-0.659417	6.22228	-9.20665	2.01456e-17	7.00972e-16	28.9138	down
CD38	-0.62931	6.30902	-9.18775	2.29183e-17	7.80576e-16	28.787	down
S100A9	-0.699007	6.41181	-9.13514	3.27954e-17	1.07939e-15	28.4344	down
SLC7A1	-0.773867	7.05134	-9.11075	3.87109e-17	1.24795e-15	28.2713	down
CRISPLD2	-0.605534	7.43727	-9.10035	4.1544e-17	1.337e-15	28.2018	down
FPR1	-0.646744	5.01587	-9.04906	5.88269e-17	1.85832e-15	27.8597	down
PCNT	-0.51297	6.82568	-9.01735	7.29096e-17	2.24307e-15	27.6486	down
PLIN2	-0.772009	8.10655	-8.96657	1.02737e-16	3.09013e-15	27.3113	down
F8	-0.521461	8.98221	-8.95243	1.13008e-16	3.38288e-15	27.2176	down
ANPEP	-0.863651	5.71871	-8.91401	1.46376e-16	4.27985e-15	26.9632	down
SAMHD1	-0.609691	8.28842	-8.87784	1.86655e-16	5.36604e-15	26.7242	down
CCR1	-0.775016	4.91922	-8.87431	1.91124e-16	5.48617e-15	26.7009	down
CPAMD8	-0.524816	5.96673	-8.84084	2.39227e-16	6.71367e-15	26.4802	down
SLC2A1	-0.584766	8.67639	-8.82411	2.67587e-16	7.43214e-15	26.3701	down
RARRES1	-0.9721	5.6127	-8.82146	2.72371e-16	7.55389e-15	26.3527	down
LAPTM5	-0.844913	8.08238	-8.79508	3.24941e-16	8.85558e-15	26.1792	down
TIMP4	-0.752696	8.56709	-8.76014	4.10329e-16	1.10549e-14	25.9498	down
PVR	-0.566695	8.09753	-8.73919	4.71835e-16	1.25329e-14	25.8126	down
GRB14	-0.513159	5.93536	-8.69806	6.20402e-16	1.62502e-14	25.5435	down
CYP4Z1	-0.603706	3.88537	-8.67881	7.05048e-16	1.83191e-14	25.4178	down
SLCO2A1	-0.714118	7.77768	-8.67307	7.32456e-16	1.88708e-14	25.3803	down
TXNRD1	-0.55369	7.85751	-8.64332	8.92267e-16	2.26477e-14	25.1864	down
GFPT2	-0.876681	6.6206	-8.60136	1.17795e-15	2.93074e-14	24.9134	down
ATP1B3	-0.704124	6.94509	-8.58781	1.28831e-15	3.17184e-14	24.8254	down
ADAMTS15	-0.537597	6.1701	-8.577	1.38363e-15	3.38441e-14	24.7553	down
SERPINB8	-0.72696	5.9716	-8.53113	1.87234e-15	4.52118e-14	24.4581	down
CYP4B1	-1.13928	7.24426	-8.38005	5.04128e-15	1.14271e-13	23.4853	down
C1orf105	-0.792354	5.00769	-8.34484	6.3419e-15	1.40213e-13	23.2599	down
ARRDC4	-0.630943	7.39543	-8.26122	1.09171e-14	2.31072e-13	22.7266	down
TUBA1C	-0.685923	7.11453	-8.23425	1.29996e-14	2.71193e-13	22.5552	down
JPH1	-0.531178	7.62891	-8.23143	1.32391e-14	2.75885e-13	22.5373	down
CHDH	-0.566716	5.16864	-8.19263	1.70085e-14	3.47522e-13	22.2914	down
MIR208A	-1.19366	5.00392	-8.17535	1.90135e-14	3.86396e-13	22.182	down
AOX1	-1.03299	5.58387	-8.14125	2.36789e-14	4.76076e-13	21.9667	down
ADGRD1	-0.510781	8.03165	-8.13398	2.48126e-14	4.96225e-13	21.9208	down
GALNT15	-0.93956	6.25943	-8.10319	3.02346e-14	5.96437e-13	21.7268	down
MGST1	-1.05217	7.40553	-8.04764	4.31463e-14	8.30302e-13	21.3779	down
SULT1B1	-0.544558	3.91293	-8.01418	5.34165e-14	1.00839e-12	21.1684	down
IL1R2	-0.854836	5.50761	-7.89337	1.15029e-13	2.03691e-12	20.4161	down
ZDHHC9	-0.501308	8.11495	-7.89245	1.15697e-13	2.04492e-12	20.4104	down
TIMP1	-0.830605	10.0627	-7.79577	2.12763e-13	3.59864e-12	19.8131	down
SH3PXD2B	-0.565466	6.74957	-7.75099	2.81713e-13	4.62789e-12	19.538	down
SLC26A2	-0.525127	5.77189	-7.70546	3.74439e-13	6.02008e-12	19.2591	down
ITGA5	-0.643848	8.54647	-7.64195	5.5598e-13	8.67264e-12	18.8718	down
SLC22A5	-0.520433	7.16594	-7.63853	5.67921e-13	8.85159e-12	18.8509	down
CD14	-0.812216	8.18656	-7.62708	6.09734e-13	9.46418e-12	18.7813	down
POGLUT1	-0.554235	5.41815	-7.6126	6.66986e-13	1.02599e-11	18.6934	down
SHISA3	-0.826945	6.55644	-7.61038	6.76232e-13	1.03852e-11	18.6799	down
BCL3	-0.535138	6.83573	-7.5291	1.11718e-12	1.64215e-11	18.1882	down
SLCO5A1	-0.597987	7.15294	-7.52588	1.1395e-12	1.67236e-11	18.1688	down
BLM	-0.536961	5.84956	-7.51696	1.20383e-12	1.75585e-11	18.1151	down
CTSC	-0.746141	7.4788	-7.38679	2.67018e-12	3.66766e-11	17.3351	down
CHRDL2	-0.817729	5.1001	-7.34191	3.50767e-12	4.72171e-11	17.0681	down
RAB15	-0.622072	6.72984	-7.27948	5.11802e-12	6.68889e-11	16.6984	down
IFI30	-0.698341	7.61049	-7.24384	6.34475e-12	8.12877e-11	16.4883	down
GPSM2	-0.593443	4.86379	-7.23756	6.58912e-12	8.41898e-11	16.4513	down
IL1R1	-0.594959	7.60625	-7.21862	7.38383e-12	9.38986e-11	16.3399	down
SGPP2	-0.839852	6.49324	-7.18241	9.17478e-12	1.14588e-10	16.1275	down
TLR2	-0.64181	5.27281	-7.18009	9.30301e-12	1.15959e-10	16.1139	down
PLTP	-0.678846	8.81515	-7.16021	1.04779e-11	1.29406e-10	15.9976	down
PIM1	-0.527893	7.28196	-7.13235	1.2374e-11	1.50652e-10	15.835	down
PI15	-0.948462	3.91347	-7.06777	1.8168e-11	2.15898e-10	15.4596	down
C1QB	-0.679461	8.04579	-7.05105	2.00598e-11	2.3763e-10	15.3628	down
CD53	-0.654244	7.49745	-6.95578	3.51812e-11	4.04069e-10	14.8138	down
SERPINE1	-1.36601	7.25433	-6.89886	4.91032e-11	5.50809e-10	14.4882	down
STEAP4	-0.538161	8.46128	-6.79941	8.75617e-11	9.42537e-10	13.9234	down
PNP	-0.651606	6.10796	-6.78345	9.60318e-11	1.02668e-09	13.8333	down
SCGN	-0.58215	3.71079	-6.77639	1.00034e-10	1.06344e-09	13.7935	down
F13A1	-0.717239	9.23881	-6.77501	1.00835e-10	1.07136e-09	13.7857	down
FCGR3A	-0.510525	4.42019	-6.73978	1.23549e-10	1.29733e-09	13.5874	down
XRCC4	-0.578453	6.56337	-6.65273	2.03525e-10	2.06359e-09	13.1005	down
MEDAG	-0.706378	7.04179	-6.60825	2.62222e-10	2.60276e-09	12.8534	down
MT1X	-0.630937	9.37017	-6.5952	2.82401e-10	2.78255e-09	12.7811	down
S100A8	-0.892589	7.17733	-6.46474	5.89558e-10	5.49875e-09	12.0637	down
LMCD1	-0.729273	7.26208	-6.37184	9.89968e-10	8.92012e-09	11.559	down
C1QC	-0.560087	7.78068	-6.25637	1.87225e-09	1.6167e-08	10.9388	down
MT1A	-0.72641	8.04409	-6.23865	2.06327e-09	1.77272e-08	10.8443	down
CHL1	-0.567588	5.69004	-6.23719	2.07981e-09	1.78531e-08	10.8365	down
ARNTL	-0.522662	6.41852	-6.22247	2.25419e-09	1.92797e-08	10.7582	down
FAM83B	-0.610405	4.28719	-6.14213	3.49021e-09	2.88439e-08	10.3331	down
MSR1	-0.544422	5.15192	-6.11954	3.944e-09	3.23813e-08	10.2143	down
LINC00312	-0.712954	4.90286	-6.11111	4.12792e-09	3.38031e-08	10.17	down
ARG2	-0.684086	5.20667	-6.07745	4.94877e-09	3.98501e-08	9.99374	down
AREG	-0.884672	6.35922	-6.02116	6.6925e-09	5.24798e-08	9.70052	down
ETNPPL	-0.629639	5.33612	-5.9201	1.14513e-08	8.62116e-08	9.17907	down
HMGCS2	-1.21722	6.46883	-5.86276	1.54877e-08	1.14767e-07	8.88612	down
CYBB	-0.543501	7.68031	-5.84983	1.6574e-08	1.22095e-07	8.82037	down
TC2N	-0.5471	6.50559	-5.71804	3.2887e-08	2.30392e-07	8.15614	down
CD68	-0.516868	8.62055	-5.71329	3.37018e-08	2.35576e-07	8.13243	down
HAS2	-0.674827	5.62972	-5.70715	3.47855e-08	2.427e-07	8.10178	down
MRC1	-0.534348	7.75789	-5.70405	3.53454e-08	2.46152e-07	8.08631	down
FCGR2A	-0.526456	5.86762	-5.67598	4.08317e-08	2.8093e-07	7.94656	down
CCL2	-0.910199	8.50349	-5.64171	4.86624e-08	3.30712e-07	7.77668	down
CNTN3	-0.505404	4.88529	-5.53949	8.17637e-08	5.37276e-07	7.27455	down
XIRP1	-0.549254	9.70757	-5.48923	1.05266e-07	6.77316e-07	7.03026	down
NNMT	-0.507436	7.52649	-5.40955	1.56603e-07	9.73108e-07	6.64643	down
PTX3	-0.890209	5.03149	-5.37605	1.84833e-07	1.13469e-06	6.48637	down
SPP1	-0.916812	6.77553	-5.36365	1.96495e-07	1.19809e-06	6.42731	down
CPM	-0.56248	7.54867	-5.24637	3.48643e-07	2.04067e-06	5.87409	down
THBS1	-0.616954	9.58058	-5.16133	5.25363e-07	2.98249e-06	5.47894	down
CHI3L1	-0.679727	5.0999	-5.08576	7.53185e-07	4.16305e-06	5.13214	down
C3	-0.529651	9.80735	-4.86716	2.08864e-06	1.06718e-05	4.15204	down
FMO5	-0.504634	4.47482	-4.78762	3.00219e-06	1.48605e-05	3.8041	down
ABRA	-0.502672	7.06308	-4.65354	5.47812e-06	2.5997e-05	3.22829	down
ANGPTL4	-0.515354	5.25955	-4.54665	8.7673e-06	4.00054e-05	2.77892	down
MT1M	-0.602358	7.56703	-4.37517	1.83201e-05	7.88989e-05	2.07637	down
TNC	-0.791454	6.42127	-4.06307	6.62401e-05	0.0002537	0.856863	down
SNORA14A	-0.539061	7.73469	-3.3358	0.000989813	0.00295269	-1.6757	down
FREM1	1.03793	5.4412	19.0804	1.70746e-49	8.05023e-46	101.736	up
MNS1	1.07844	4.59344	17.7741	3.13085e-45	1.18089e-41	92.0671	up
SMOC2	1.12007	6.84376	16.8348	3.91591e-42	1.07435e-38	85.0372	up
ECM2	1.00799	6.04466	16.059	1.46131e-39	3.44487e-36	79.1967	up
FNDC1	1.02716	5.29912	15.3479	3.3796e-37	6.37359e-34	73.8263	up
FRZB	1.31543	5.76898	15.3192	4.20977e-37	7.21746e-34	73.6096	up
ZMAT1	0.717498	6.63318	15.2188	9.08283e-37	1.31764e-33	72.8509	up
BTN3A1	0.712149	6.29797	15.0333	3.76239e-36	4.92322e-33	71.4484	up
ISLR	0.862252	6.14207	15.0281	3.91581e-36	4.92322e-33	71.409	up
PDE5A	0.961765	6.28076	14.7848	2.52325e-35	2.97412e-32	69.5704	up
LUM	1.26716	9.48736	14.5923	1.10212e-34	1.15472e-31	68.1155	up
HLTF	0.604284	7.52013	14.5792	1.2187e-34	1.20965e-31	68.0163	up
SFRP4	1.79575	4.70483	14.4801	2.6019e-34	2.45346e-31	67.2677	up
KCNN3	0.699003	5.9278	14.4218	4.06627e-34	3.6517e-31	66.8271	up
ITIH5	0.808418	6.83086	14.363	6.37522e-34	5.46501e-31	66.3833	up
SCUBE2	0.864776	4.63926	14.2804	1.19893e-33	9.4211e-31	65.7599	up
ASPN	1.78376	7.26537	14.2256	1.82343e-33	1.32262e-30	65.3461	up
HTRA1	0.590082	7.54797	14.1942	2.31882e-33	1.61966e-30	65.1089	up
PTN	1.02796	5.6162	14.1843	2.50003e-33	1.68386e-30	65.0346	up
MATN2	0.877664	5.76424	14.169	2.81076e-33	1.82787e-30	64.919	up
OGN	1.42592	7.51933	14.0792	5.58355e-33	3.51e-30	64.2416	up
C1QTNF7	0.608189	3.92432	13.8964	2.25557e-32	1.27622e-29	62.8636	up
APBB3	0.551379	7.04344	13.8938	2.30084e-32	1.27622e-29	62.844	up
NRK	0.932513	5.11344	13.8232	3.94199e-32	2.00924e-29	62.3126	up
SLC16A9	0.832491	4.05875	13.3034	2.06496e-30	8.85069e-28	58.4054	up
SDSL	0.676382	6.3375	13.2544	2.9959e-30	1.22825e-27	58.0381	up
IFI44L	1.17447	7.02469	13.1677	5.78699e-30	2.22728e-27	57.3883	up
GLT8D2	0.817544	7.27705	13.0935	1.01618e-29	3.75767e-27	56.8326	up
CCDC113	0.774373	5.51082	13.0549	1.36187e-29	4.75622e-27	56.5436	up
LTBP4	0.587121	8.06878	13.0222	1.74447e-29	5.98164e-27	56.2992	up
CPQ	0.505852	7.97249	13.009	1.92842e-29	6.49429e-27	56.2003	up
PHLDA1	1.10465	6.44091	12.9685	2.62098e-29	8.37782e-27	55.8974	up
CCND1	0.508147	8.58686	12.9145	3.94525e-29	1.21973e-26	55.4938	up
ARRDC3	0.783285	8.48113	12.7954	9.70642e-29	2.81621e-26	54.6053	up
ANOS1	0.771188	6.13568	12.736	1.52072e-28	4.34535e-26	54.1621	up
CRISPLD1	0.946219	4.05655	12.7082	1.87479e-28	5.19952e-26	53.9556	up
SCN2B	0.81217	5.90674	12.6272	3.45612e-28	9.31127e-26	53.3519	up
TLL2	0.915677	5.7354	12.1916	9.12499e-27	2.09864e-24	50.1215	up
OLFML1	0.940419	5.71365	12.177	1.01826e-26	2.31365e-24	50.0133	up
PLEKHH2	0.897691	5.58021	12.1744	1.03794e-26	2.31966e-24	49.9944	up
DZIP3	0.548108	6.7261	12.0465	2.70051e-26	5.59659e-24	49.0509	up
C1QTNF2	0.542142	5.64659	12.0096	3.55871e-26	7.06461e-24	48.7786	up
H2AC15	0.529536	5.72947	12.0063	3.64629e-26	7.16306e-24	48.7546	up
MFAP4	0.930253	7.89268	11.8585	1.09733e-25	1.83828e-23	47.6675	up
C16orf89	0.655724	5.53802	11.7926	1.7919e-25	2.91323e-23	47.1836	up
EXT1	0.506379	7.42881	11.7807	1.95785e-25	3.10279e-23	47.0963	up
XAF1	0.571654	7.82034	11.7336	2.77799e-25	4.25936e-23	46.7511	up
LAMA4	0.565366	8.29544	11.7009	3.54014e-25	5.25697e-23	46.5119	up
MYH10	0.56996	7.86077	11.6954	3.68863e-25	5.43467e-23	46.4714	up
NTM	0.663431	4.97435	11.6465	5.30109e-25	7.63154e-23	46.1136	up
CREB5	0.690818	7.48606	11.6111	6.89099e-25	9.62646e-23	45.8548	up
ABCG2	0.730621	4.96725	11.5796	8.69675e-25	1.17994e-22	45.6252	up
IFIT2	0.62277	5.18871	11.5258	1.29489e-24	1.73193e-22	45.2325	up
MME	0.951573	6.25868	11.4994	1.57391e-24	2.0903e-22	45.04	up
LPAR4	0.530401	4.61037	11.2879	7.4777e-24	8.44443e-22	43.5029	up
DDX60	0.507102	5.57571	11.249	9.95672e-24	1.09987e-21	43.2205	up
GARNL3	0.588575	7.48356	11.1328	2.33312e-23	2.39132e-21	42.3806	up
CCDC168	0.597309	3.71105	11.0724	3.63188e-23	3.66276e-21	41.9442	up
NT5E	0.720734	4.77686	11.0519	4.2169e-23	4.21147e-21	41.7969	up
ANKRD29	0.614679	5.82932	11.0299	4.95381e-23	4.79097e-21	41.6381	up
FGF14	0.692421	4.92816	10.9759	7.34436e-23	6.92536e-21	41.2498	up
IFIT3	0.567702	5.7106	10.9681	7.77537e-23	7.29531e-21	41.1935	up
MXRA5	1.24206	7.23575	10.9279	1.0416e-22	9.58226e-21	40.9052	up
ZNF844	0.503416	5.8141	10.8703	1.58481e-22	1.43004e-20	40.4914	up
NAP1L3	0.961954	5.45022	10.8659	1.6363e-22	1.46947e-20	40.4598	up
KLHL13	0.649646	5.63828	10.8296	2.12871e-22	1.87595e-20	40.2004	up
GPRASP1	0.544313	5.75016	10.8251	2.19954e-22	1.92936e-20	40.1682	up
FMO4	0.69342	6.84156	10.7893	2.85365e-22	2.42419e-20	39.9115	up
HERC6	0.669771	6.7744	10.7677	3.3366e-22	2.82174e-20	39.7573	up
EPHX2	0.725963	5.83007	10.7638	3.43128e-22	2.88886e-20	39.7297	up
SNCA	0.67238	7.13204	10.7394	4.09691e-22	3.43394e-20	39.5549	up
ANKRD34C	0.524759	4.48356	10.729	4.41662e-22	3.65321e-20	39.4808	up
CTSK	0.839329	6.80323	10.7016	5.38604e-22	4.35945e-20	39.2852	up
LINC00965	0.532265	7.04879	10.6869	5.99028e-22	4.7869e-20	39.1804	up
LRRC17	0.920754	4.92968	10.6361	8.64288e-22	6.76333e-20	38.819	up
BMP4	0.513324	5.83962	10.6188	9.79445e-22	7.63279e-20	38.6957	up
ANTXR1	0.613636	8.24609	10.5839	1.25922e-21	9.49906e-20	38.448	up
ZNF483	0.542246	5.27721	10.5825	1.27209e-21	9.52e-20	38.438	up
SAMD9L	0.614571	7.049	10.5062	2.20283e-21	1.57959e-19	37.8967	up
BOC	0.533368	5.40212	10.5048	2.22656e-21	1.59055e-19	37.8862	up
FZD7	0.591178	6.59491	10.4996	2.31034e-21	1.64417e-19	37.8498	up
TMEM71	0.892527	8.06066	10.4027	4.6311e-21	3.11921e-19	37.1644	up
PLA2R1	0.508099	6.15126	10.3752	5.63853e-21	3.73112e-19	36.9704	up
CPE	0.539541	7.6713	10.2773	1.13574e-20	7.06897e-19	36.2803	up
TRIM22	0.590014	6.43924	10.2743	1.15989e-20	7.17191e-19	36.2596	up
LIPH	0.582259	3.85558	10.2526	1.3543e-20	8.21248e-19	36.1069	up
LINC00174	0.502533	5.08179	10.2372	1.51145e-20	9.07784e-19	35.9987	up
LINC00670	0.805108	4.99803	10.1898	2.11713e-20	1.25556e-18	35.6666	up
SULF1	0.862206	6.9437	10.1835	2.21489e-20	1.30533e-18	35.6222	up
EPHA3	0.552069	6.41192	10.1288	3.26553e-20	1.86057e-18	35.2397	up
PI16	1.01023	6.80373	10.0849	4.46016e-20	2.49597e-18	34.9325	up
CRYM	0.839632	7.34732	10.0409	6.09055e-20	3.3197e-18	34.6256	up
SLC6A1	0.621711	5.44778	9.95334	1.13001e-19	5.82264e-18	34.0167	up
PLXDC1	0.565302	7.85061	9.94622	1.18822e-19	6.08929e-18	33.9672	up
F3	0.567168	6.88965	9.91014	1.532e-19	7.66366e-18	33.7169	up
SFRP1	1.06195	6.84407	9.83931	2.52027e-19	1.21559e-17	33.2266	up
DPT	0.794254	8.25455	9.8238	2.81014e-19	1.33829e-17	33.1194	up
SESN3	0.622936	5.83018	9.7533	4.60452e-19	2.12315e-17	32.6331	up
OGDHL	0.557599	5.33265	9.74601	4.84522e-19	2.21786e-17	32.5829	up
PLCE1	0.702951	8.42789	9.65183	9.34918e-19	4.12918e-17	31.9357	up
PIK3IP1	0.609313	5.93085	9.6421	1.00043e-18	4.3877e-17	31.869	up
MIR1-1HG-AS1	0.553618	6.72386	9.64172	1.00309e-18	4.38918e-17	31.8664	up
RSAD2	0.63752	5.07394	9.59446	1.39347e-18	5.95905e-17	31.5428	up
GATM	0.797415	7.91164	9.52506	2.25516e-18	9.18574e-17	31.0689	up
GSTM5	0.828123	5.69876	9.51504	2.41715e-18	9.78221e-17	31.0006	up
IGSF10	0.890357	5.09987	9.48974	2.87973e-18	1.15551e-16	30.8282	up
PRDM1	0.579481	5.23399	9.26986	1.30771e-17	4.76102e-16	29.339	up
NREP	0.714805	8.12906	9.26912	1.31436e-17	4.7689e-16	29.334	up
DIO2	0.6587	4.37497	9.21698	1.87734e-17	6.58896e-16	28.9832	up
DPYSL3	0.586964	6.85305	9.20635	2.01864e-17	7.01098e-16	28.9118	up
CCL5	0.654036	5.41154	9.15707	2.82477e-17	9.46223e-16	28.5813	up
SLC40A1	0.564191	8.00552	9.15033	2.95749e-17	9.8369e-16	28.5361	up
FAM102B	0.502061	5.5808	9.14895	2.98542e-17	9.91234e-16	28.5269	up
OMD	0.886801	6.54269	9.14477	3.07152e-17	1.01624e-15	28.4989	up
MX1	0.551435	5.74907	9.0801	4.7665e-17	1.52617e-15	28.0666	up
IFI44	0.519112	5.923	9.07813	4.8304e-17	1.54156e-15	28.0535	up
METTL24	0.579081	5.2219	9.06362	5.33009e-17	1.68942e-15	27.9567	up
TTLL7	0.501306	6.27823	9.02844	6.76378e-17	2.10145e-15	27.7224	up
MAPK10	0.677276	6.02462	9.02281	7.02657e-17	2.17236e-15	27.6849	up
RASL11B	0.767312	5.85564	8.99766	8.32877e-17	2.53752e-15	27.5177	up
FGF1	0.579821	7.80624	8.94337	1.20123e-16	3.56756e-15	27.1576	up
SVEP1	0.697282	6.62555	8.94252	1.20815e-16	3.58248e-15	27.1519	up
CXCL12	0.531041	8.8073	8.90329	1.57318e-16	4.57849e-15	26.8923	up
TPCN1	0.549527	9.16916	8.85312	2.20319e-16	6.23873e-15	26.5612	up
CRHBP	0.61529	4.95606	8.80475	3.04585e-16	8.36123e-15	26.2428	up
HLA-DPB1	0.571208	9.32519	8.73809	4.75301e-16	1.26072e-14	25.8054	up
MYOF	0.501915	8.24851	8.70039	6.10848e-16	1.60445e-14	25.5588	up
KCNMB2	0.569416	4.84818	8.69662	6.26353e-16	1.63833e-14	25.5341	up
OAS1	0.536781	5.97126	8.65826	8.08082e-16	2.07342e-14	25.2838	up
PODN	0.722383	7.97122	8.62755	9.90474e-16	2.49058e-14	25.0838	up
GNA14	0.547822	4.76228	8.62049	1.03791e-15	2.59602e-14	25.0378	up
ITGBL1	0.648419	5.57752	8.61757	1.05817e-15	2.64319e-14	25.0188	up
FRMD4B	0.538436	7.52618	8.60247	1.16935e-15	2.91318e-14	24.9206	up
FAM216B	0.587265	3.35635	8.51881	2.03048e-15	4.88428e-14	24.3785	up
EDA2R	0.622635	5.43733	8.47061	2.78707e-15	6.56196e-14	24.0674	up
KIT	0.542913	5.13741	8.42825	3.67903e-15	8.5028e-14	23.7946	up
CX3CR1	0.506757	4.23395	8.34176	6.47047e-15	1.42222e-13	23.2402	up
HAPLN1	0.912059	4.02612	8.17444	1.91246e-14	3.88235e-13	22.1763	up
NPR3	0.748577	7.67474	8.15717	2.13743e-14	4.32044e-13	22.0672	up
FMOD	0.839037	6.71047	8.10215	3.04366e-14	5.99795e-13	21.7203	up
MSS51	0.654215	6.03651	8.09862	3.11332e-14	6.12881e-13	21.6981	up
ADAMTSL1	0.569834	4.35387	8.09261	3.23559e-14	6.34303e-13	21.6603	up
UCHL1	0.705105	5.94911	8.01962	5.15962e-14	9.7696e-13	21.2024	up
HBB	1.72775	7.51048	7.98767	6.32411e-14	1.17736e-12	21.0028	up
PCDHB5	0.557518	6.72084	7.95671	7.69986e-14	1.40845e-12	20.8098	up
DSC1	1.02159	6.45618	7.94657	8.21206e-14	1.49345e-12	20.7466	up
RXRG	0.625525	5.10309	7.91606	9.9641e-14	1.78455e-12	20.5569	up
HMCN1	0.528025	5.98695	7.91481	1.00432e-13	1.79701e-12	20.5492	up
SAMD12	0.61597	6.21802	7.89704	1.1239e-13	1.99394e-12	20.4389	up
RGS4	0.751537	4.71182	7.87914	1.25853e-13	2.21405e-12	20.3279	up
CGNL1	0.577419	6.25986	7.8376	1.63548e-13	2.81676e-12	20.071	up
GBP4	0.503156	6.04206	7.81737	1.85752e-13	3.15905e-12	19.9462	up
NUDT7	0.731025	8.56516	7.80073	2.06236e-13	3.49767e-12	19.8437	up
BEX1	0.629887	5.10968	7.76963	2.5068e-13	4.16527e-12	19.6524	up
NAP1L2	0.509572	4.94163	7.71029	3.63322e-13	5.87137e-12	19.2886	up
PROM1	0.75977	6.05484	7.68211	4.33109e-13	6.91032e-12	19.1165	up
IFI6	0.541772	7.93481	7.66539	4.80619e-13	7.58493e-12	19.0145	up
C6	1.05388	8.37722	7.62646	6.12093e-13	9.49297e-12	18.7776	up
SEMA3D	0.511825	4.75569	7.59005	7.66902e-13	1.16169e-11	18.5567	up
LTBP2	0.72404	7.9402	7.58531	7.89757e-13	1.19343e-11	18.5279	up
GPC6	0.670594	5.37672	7.5711	8.62241e-13	1.29158e-11	18.4419	up
ZNF676	0.57849	6.12291	7.50667	1.28244e-12	1.85471e-11	18.0531	up
FAXDC2	0.614417	8.26313	7.42577	2.10533e-12	2.93238e-11	17.5678	up
HSPA2	0.661746	7.33028	7.3646	3.05619e-12	4.15193e-11	17.203	up
EDNRA	0.506331	8.6886	7.34541	3.43405e-12	4.63584e-11	17.0889	up
PER3	0.58214	7.10945	7.28422	4.97362e-12	6.52278e-11	16.7264	up
FLRT2	0.528014	5.10616	7.24911	6.14655e-12	7.91247e-11	16.5193	up
IDI2-AS1	0.579579	5.45796	7.21561	7.51818e-12	9.55427e-11	16.3223	up
ENAM	0.662722	6.28708	7.21001	7.77538e-12	9.84794e-11	16.2894	up
MOXD1	0.589437	5.85635	7.18673	8.94034e-12	1.1203e-10	16.1528	up
STAT4	0.878994	5.58481	7.18545	9.00916e-12	1.12668e-10	16.1453	up
THBS4	0.732362	7.92676	7.12526	1.29081e-11	1.5675e-10	15.7937	up
CCDC3	0.619696	6.42593	7.09873	1.51162e-11	1.81924e-10	15.6393	up
APLNR	0.56495	5.89901	7.08128	1.67682e-11	1.99767e-10	15.5379	up
EGR1	0.944391	8.65684	7.06261	1.87314e-11	2.22314e-10	15.4297	up
RETREG1	0.502861	9.03535	6.93081	4.07321e-11	4.64711e-10	14.6707	up
GABRE	0.533306	8.16212	6.92285	4.2675e-11	4.8395e-10	14.6252	up
MIR99A	0.504167	5.34223	6.91386	4.49806e-11	5.08262e-10	14.5738	up
HPGDS	0.556308	4.038	6.84689	6.64779e-11	7.28476e-10	14.1924	up
IFIT1	0.555983	6.62722	6.82318	7.6292e-11	8.27842e-10	14.0579	up
CHRDL1	1.02231	6.02357	6.82272	7.6497e-11	8.2959e-10	14.0553	up
ENPP2	0.66236	6.35747	6.69544	1.59395e-10	1.64085e-09	13.3389	up
SLIT3	0.510981	6.75222	6.62734	2.3523e-10	2.35718e-09	12.9593	up
MYOC	0.627505	4.85805	6.59037	2.90258e-10	2.84955e-09	12.7543	up
LRRC10	0.769982	6.9422	6.55464	3.5539e-10	3.43004e-09	12.557	up
PDE1A	0.641852	7.32152	6.5485	3.67934e-10	3.53843e-09	12.5232	up
SLC27A6	0.737787	8.10874	6.54749	3.70037e-10	3.55503e-09	12.5176	up
CXCL14	0.823935	5.46653	6.51436	4.46112e-10	4.25555e-09	12.3354	up
ABCA10	0.530117	6.37411	6.47365	5.60827e-10	5.26725e-09	12.1124	up
GUCA1C	0.939448	5.44026	6.40476	8.24351e-10	7.54681e-09	11.7372	up
CADPS	0.518091	6.79244	6.37614	9.66579e-10	8.73022e-09	11.5822	up
CXCR4	0.518175	5.38876	6.31846	1.33034e-09	1.17402e-08	11.2713	up
ABHD18	0.513698	7.95067	6.30843	1.40609e-09	1.2374e-08	11.2174	up
THY1	0.517336	4.7854	6.25849	1.85068e-09	1.60027e-08	10.9501	up
NPPA	1.53856	7.14642	6.23899	2.05939e-09	1.7702e-08	10.8461	up
CCDC80	0.601629	8.79282	6.22237	2.25542e-09	1.92815e-08	10.7577	up
C10orf71	0.62696	8.84868	6.08141	4.84446e-09	3.91271e-08	10.0144	up
EDIL3	0.736262	7.93614	5.99175	7.82991e-09	6.08172e-08	9.54809	up
FAP	0.610013	4.20926	5.97003	8.78917e-09	6.77104e-08	9.43588	up
FBXO32	0.532692	9.54853	5.84307	1.71716e-08	1.26007e-07	8.78602	up
ADGRL3	0.510928	6.80654	5.80962	2.04521e-08	1.47837e-07	8.61649	up
TTTY10	0.994816	5.23899	5.78566	2.31701e-08	1.6602e-07	8.49552	up
SPHKAP	0.540871	9.53785	5.77042	2.50793e-08	1.78681e-07	8.41878	up
ASB14	0.936012	7.54214	5.72502	3.17228e-08	2.23231e-07	8.19106	up
HJV	0.519704	6.93089	5.7203	3.25053e-08	2.28397e-07	8.16745	up
METTL21EP	0.644214	6.94578	5.67586	4.08561e-08	2.8093e-07	7.94598	up
TMEM182	0.536255	10.0237	5.56148	7.31699e-08	4.8503e-07	7.38197	up
HLA-DQA1	0.576874	6.42619	5.5417	8.08572e-08	5.32061e-07	7.28534	up
LRRC14B	0.547892	6.66	5.52421	8.83063e-08	5.77051e-07	7.20011	up
WNT9A	0.501501	5.71441	5.42598	1.44334e-07	9.0282e-07	6.72523	up
DOK5	0.580787	6.97278	5.42025	1.485e-07	9.27029e-07	6.69775	up
POSTN	0.85272	8.0551	5.42011	1.48605e-07	9.27382e-07	6.69706	up
LMO3	0.532967	5.9574	5.37922	1.81959e-07	1.1185e-06	6.50151	up
FAM81B	0.547978	4.94052	5.37055	1.89914e-07	1.16135e-06	6.46019	up
GGTA1	0.599893	6.6189	5.30284	2.64828e-07	1.582e-06	6.13928	up
CXCL9	0.515307	4.04879	5.23505	3.68306e-07	2.15043e-06	5.82119	up
USP9Y	1.19551	6.41647	5.11463	6.56663e-07	3.66608e-06	5.26414	up
P3H2	0.547067	5.92469	5.10129	6.99669e-07	3.88662e-06	5.20308	up
CXCL10	0.820792	3.8651	4.99849	1.13624e-06	6.06864e-06	4.7367	up
FBXO40	0.59785	9.28888	4.899	1.80403e-06	9.31097e-06	4.29262	up
ATRNL1	0.617959	4.9506	4.71707	4.12649e-06	2.00055e-05	3.49942	up
SLN	0.652139	5.75466	4.58899	7.28458e-06	3.37626e-05	2.95586	up
TXLNGY	0.805257	5.34415	4.54668	8.76617e-06	4.00054e-05	2.77904	up
LINC02880	0.558353	5.47129	4.42473	1.48386e-05	6.49282e-05	2.27707	up
UTY	1.05712	6.20479	4.37554	1.82915e-05	7.87937e-05	2.07786	up
DDX3Y	1.07871	6.25275	4.36756	1.89194e-05	8.11834e-05	2.04573	up
EIF1AY	1.53056	8.11835	4.28567	2.66835e-05	0.00011116	1.71876	up
KDM5D	0.880755	6.13696	4.23004	3.36072e-05	0.000136801	1.49969	up
NEB	0.684957	5.74445	4.22288	3.46146e-05	0.000140537	1.47167	up
SFRP2	0.543836	3.53935	4.21257	3.6116e-05	0.000145879	1.43138	up
CD24	0.673895	4.60772	4.13232	5.01208e-05	0.000196994	1.12075	up
RPS4Y1	0.927503	6.15327	3.99216	8.77985e-05	0.000326715	0.590653	up
FOSB	0.559628	5.27981	3.95713	0.000100764	0.000370287	0.46068	up
CDHR3	0.503447	4.5172	3.79907	0.000185432	0.000642725	-0.113431	up
TGFB2	0.510148	7.3288	3.63621	0.000340617	0.0011195	-0.683289	up
JCHAIN	0.540103	5.09501	3.60024	0.000388494	0.00126212	-0.806176	up
RNU4-2	0.630662	6.79366	3.44114	0.000686524	0.00211693	-1.33649	up
UGT2B4	0.510497	6.34668	2.55639	0.0112128	0.0257355	-3.88205	up

## Sheet: DCMvsControl
id	logFC	AveExpr	t	P.Value	adj.P.Val	B	change
SERPINA3	-2.69336	7.53273	-21.0634	1.17009e-54	2.20667e-50	113.43	down
HMOX2	-0.633133	8.68616	-17.7114	3.22429e-44	1.52017e-40	89.7771	down
SLCO4A1	-1.45299	6.72925	-16.6639	7.18508e-41	2.71007e-37	82.1787	down
CD163	-1.59143	7.67812	-15.3881	9.28983e-37	1.94663e-33	72.8411	down
GGT5	-0.830699	7.06524	-15.1187	6.90558e-36	1.08527e-32	70.8619	down
FCN3	-1.57332	8.42108	-14.9161	3.12186e-35	4.20537e-32	69.3733	down
CSDC2	-0.75422	8.82651	-14.8015	7.33424e-35	8.13626e-32	68.5304	down
TUBA3E	-0.920597	4.71957	-14.4991	6.97652e-34	6.57851e-31	66.3075	down
LCN6	-0.94745	5.79488	-14.4612	9.25137e-34	8.30817e-31	66.029	down
FURIN	-0.593829	6.96301	-14.3335	2.39429e-33	1.96321e-30	65.0905	down
LYVE1	-1.5111	9.33456	-14.2862	3.40543e-33	2.67596e-30	64.7428	down
LAD1	-0.634967	5.6747	-13.9621	3.80318e-32	2.24138e-29	62.3613	down
BCL6	-0.752714	8.35629	-13.5552	7.82948e-31	3.78605e-28	59.376	down
ADAMTS4	-1.34266	6.15145	-13.3948	2.57375e-30	1.07863e-27	58.2014	down
AQP3	-1.05344	6.60986	-13.2371	8.28515e-30	3.2552e-27	57.0475	down
VSIG4	-1.27547	7.36874	-12.9623	6.33269e-29	2.21163e-26	55.04	down
ANPEP	-1.15537	5.63884	-12.8461	1.4946e-28	4.69778e-26	54.1925	down
NPTX2	-0.873838	5.78197	-12.7971	2.14601e-28	6.6347e-26	53.8354	down
TENT5B	-0.849109	6.37375	-12.7495	3.04895e-28	9.12701e-26	53.4888	down
PLA2G2A	-1.968	8.30707	-12.7368	3.34857e-28	9.86729e-26	53.3963	down
MYH6	-1.52644	10.4319	-12.6737	5.33267e-28	1.50103e-25	52.9371	down
ALG3	-0.536617	7.7657	-12.6531	6.20625e-28	1.72123e-25	52.7873	down
TMTC1	-0.577599	8.57175	-12.5899	9.88616e-28	2.66347e-25	52.3278	down
ST6GALNAC3	-0.654464	6.33165	-12.5147	1.71939e-27	4.21117e-25	51.7816	down
SEMA4B	-0.668209	6.11949	-12.3133	7.54965e-27	1.65557e-24	50.3215	down
DUSP13	-0.680791	5.53662	-12.3033	8.12129e-27	1.76045e-24	50.2495	down
PHYHD1	-0.557104	7.27363	-12.1385	2.71765e-26	5.45237e-24	49.0575	down
IL1RL1	-1.70182	6.18652	-12.1338	2.81359e-26	5.58543e-24	49.0233	down
ADAMTS9	-1.18319	8.34288	-12.0876	3.94487e-26	7.59147e-24	48.6898	down
KCND3	-0.531204	6.96143	-12.0822	4.10183e-26	7.81379e-24	48.6513	down
H2AZ1	-0.550354	6.48318	-12.0441	5.41894e-26	1.01184e-23	48.3765	down
AOX1	-1.34238	5.50322	-12.0142	6.74359e-26	1.23473e-23	48.1607	down
STAT3	-0.616691	10.4969	-11.9234	1.30801e-25	2.28405e-23	47.5069	down
LCN10	-0.6028	6.07577	-11.8135	2.91339e-25	4.73653e-23	46.7168	down
USP31	-0.554419	8.93781	-11.8094	3.00167e-25	4.83833e-23	46.6873	down
SLC2A1	-0.684559	8.65812	-11.7735	3.89761e-25	6.12542e-23	46.4296	down
EDNRB	-0.755525	8.11064	-11.6598	8.9064e-25	1.30206e-22	45.6142	down
ALOX5AP	-1.03762	7.42589	-11.6503	9.54239e-25	1.36333e-22	45.5462	down
SIGLEC9	-0.635031	4.93411	-11.5071	2.6937e-24	3.52781e-22	44.5223	down
SLC11A1	-0.890384	5.29489	-11.4208	5.02507e-24	6.11405e-22	43.9072	down
RNASE2	-1.14475	4.45533	-11.3205	1.03655e-23	1.20329e-21	43.193	down
OSMR	-0.728545	8.29015	-11.2868	1.32094e-23	1.5098e-21	42.9538	down
MAP3K6	-0.526441	7.646	-11.2751	1.43774e-23	1.62361e-21	42.8702	down
WNK3	-0.737109	3.86347	-11.2439	1.79926e-23	1.9728e-21	42.649	down
TCN2	-0.590794	6.6375	-11.219	2.1521e-23	2.29302e-21	42.4724	down
SAMHD1	-0.705041	8.27304	-11.1739	2.97648e-23	3.08425e-21	42.1525	down
SLC36A4	-0.657618	6.0152	-11.1162	4.5028e-23	4.46939e-21	41.7442	down
KPNA2	-0.554865	8.13956	-10.8778	2.47958e-22	2.09697e-20	40.0617	down
INSYN1	-0.682189	7.5114	-10.8684	2.65097e-22	2.22199e-20	39.9958	down
ALOX5	-0.748667	6.21161	-10.8597	2.82102e-22	2.35405e-20	39.9345	down
C1QTNF1	-0.962801	8.62286	-10.8496	3.03038e-22	2.50658e-20	39.8639	down
MPP3	-0.67379	7.83097	-10.8407	3.22814e-22	2.64693e-20	39.8016	down
NID1	-0.561788	8.99591	-10.8315	3.44761e-22	2.79049e-20	39.7367	down
FCER1G	-1.00756	6.97289	-10.7351	6.84283e-22	5.35473e-20	39.0608	down
NAMPT	-0.618314	10.3955	-10.7312	7.0367e-22	5.44467e-20	39.0332	down
MT1X	-0.982931	9.25773	-10.7181	7.72298e-22	5.87289e-20	38.9415	down
TEAD4	-0.621568	5.9427	-10.7111	8.11669e-22	6.14749e-20	38.8924	down
KIAA0040	-0.575883	6.95899	-10.6387	1.35658e-21	9.8399e-20	38.386	down
C1orf162	-0.850023	7.17928	-10.6162	1.59061e-21	1.13626e-19	38.2291	down
STEAP3	-0.54179	5.70576	-10.6128	1.62971e-21	1.1598e-19	38.2052	down
LRRC8A	-0.504328	7.61351	-10.5149	3.25482e-21	2.24024e-19	37.5232	down
S100A9	-0.791108	6.40141	-10.514	3.27668e-21	2.24709e-19	37.5166	down
BLM	-0.752333	5.78696	-10.5111	3.34507e-21	2.27743e-19	37.4963	down
LPCAT3	-0.552036	9.28248	-10.4436	5.38384e-21	3.56259e-19	37.0271	down
CYP4B1	-1.41011	7.1816	-10.3714	8.94851e-21	5.70135e-19	36.5263	down
NT5DC2	-0.527403	8.4556	-10.3324	1.17697e-20	7.34984e-19	36.2562	down
ECRP	-0.820925	4.57868	-10.3172	1.30879e-20	8.11925e-19	36.1516	down
ADAMTS15	-0.658211	6.14328	-10.3106	1.37158e-20	8.45316e-19	36.1054	down
METTL7B	-1.10511	7.49904	-10.2779	1.72426e-20	1.0356e-18	35.8799	down
MID1IP1	-0.618067	6.89811	-10.2602	1.95227e-20	1.16512e-18	35.7575	down
LAPTM5	-0.861618	8.10482	-10.1994	2.98823e-20	1.70773e-18	35.338	down
GNMT	-0.718694	4.32247	-10.1706	3.65405e-20	2.05706e-18	35.1397	down
CHAC2	-0.572064	4.73173	-10.1548	4.07799e-20	2.2821e-18	35.0316	down
ALPL	-0.538567	6.53581	-10.1057	5.74591e-20	3.12283e-18	34.6937	down
PLIN2	-0.871103	8.09531	-10.083	6.73066e-20	3.60607e-18	34.5378	down
WASF1	-0.510135	4.07432	-10.0618	7.8008e-20	4.12088e-18	34.3925	down
C1orf105	-0.964653	4.97001	-10.0504	8.44063e-20	4.44642e-18	34.3148	down
IL1R2	-1.04277	5.46631	-10.0018	1.18319e-19	6.06355e-18	33.982	down
PLP2	-0.60369	9.18134	-9.96304	1.54839e-19	7.82868e-18	33.717	down
MGST1	-1.20014	7.38598	-9.66332	1.22257e-18	5.38703e-17	31.6817	down
FPR1	-0.678999	5.02561	-9.65857	1.26304e-18	5.55237e-17	31.6497	down
ANKRD2	-1.01006	9.44368	-9.62614	1.57719e-18	6.82208e-17	31.4309	down
CHDH	-0.708125	5.13457	-9.60565	1.81453e-18	7.77732e-17	31.2929	down
MTHFD2	-0.62305	7.71637	-9.58106	2.14654e-18	9.05631e-17	31.1274	down
IL18R1	-0.617296	4.57477	-9.51578	3.35104e-18	1.35616e-16	30.6889	down
IFITM2	-0.502111	8.43093	-9.48311	4.18575e-18	1.67956e-16	30.4699	down
CEBPB	-0.650773	8.17695	-9.40813	6.96618e-18	2.67567e-16	29.9685	down
MEDAG	-0.947407	6.97542	-9.39491	7.61952e-18	2.91474e-16	29.8802	down
KLHL41	-0.626672	9.00074	-9.39321	7.70807e-18	2.9367e-16	29.8689	down
ATP1B3	-0.758177	6.94898	-9.38248	8.28933e-18	3.13913e-16	29.7973	down
SH3PXD2B	-0.628188	6.74548	-9.37175	8.91425e-18	3.34888e-16	29.7258	down
BBS12	-0.576801	5.06615	-9.37143	8.93345e-18	3.34942e-16	29.7237	down
TIMP4	-0.709484	8.60871	-9.29309	1.5171e-17	5.43935e-16	29.2024	down
CYP4Z1	-0.668902	3.8816	-9.1458	4.08573e-17	1.35418e-15	28.2275	down
GRB14	-0.530444	5.94653	-9.12741	4.6213e-17	1.51571e-15	28.1064	down
CRISPLD2	-0.60314	7.45861	-9.12405	4.72663e-17	1.54756e-15	28.0842	down
BCL3	-0.601282	6.82926	-9.1079	5.26626e-17	1.69482e-15	27.9778	down
JPH1	-0.546087	7.64101	-9.07282	6.65811e-17	2.11389e-15	27.7471	down
ITGA5	-0.801319	8.50858	-9.04608	7.95922e-17	2.51429e-15	27.5715	down
SGPP2	-1.1462	6.40696	-9.0359	8.51854e-17	2.68199e-15	27.5047	down
MT1A	-0.986548	7.97061	-9.03456	8.59476e-17	2.70148e-15	27.4959	down
MYOT	-0.960491	7.39838	-9.03057	8.82673e-17	2.76517e-15	27.4698	down
FCGBP	-0.606795	4.46353	-8.99517	1.11742e-16	3.45121e-15	27.2378	down
PAPSS2	-0.514825	7.58679	-8.99471	1.12079e-16	3.45375e-15	27.2348	down
CNN1	-0.893005	9.24354	-8.99091	1.14954e-16	3.51935e-15	27.2099	down
SLCO2A1	-0.795496	7.77128	-8.94555	1.55394e-16	4.68142e-15	26.9134	down
ZDHHC9	-0.602744	8.09333	-8.92078	1.83152e-16	5.43092e-15	26.7518	down
MAP2K1	-0.504067	7.83772	-8.91265	1.93302e-16	5.69607e-15	26.6988	down
PVR	-0.586953	8.10875	-8.89213	2.21446e-16	6.45478e-15	26.5651	down
RPGR	-0.527099	6.04144	-8.87939	2.40932e-16	6.99037e-15	26.4822	down
PLTP	-0.769312	8.80346	-8.86546	2.64178e-16	7.61794e-15	26.3916	down
TLR2	-0.721992	5.26449	-8.85008	2.92455e-16	8.34403e-15	26.2916	down
NQO1	-0.632273	6.28189	-8.78427	4.51413e-16	1.24644e-14	25.8648	down
SULT1B1	-0.622346	3.9024	-8.77839	4.69231e-16	1.28997e-14	25.8267	down
ETNK2	-0.72355	5.20574	-8.76637	5.07848e-16	1.38403e-14	25.749	down
SHISA3	-0.933078	6.54498	-8.761	5.26129e-16	1.42972e-14	25.7142	down
SERPINB8	-0.750871	5.98769	-8.7043	7.63455e-16	2.01089e-14	25.3482	down
TUBA1C	-0.753341	7.11273	-8.66669	9.76767e-16	2.51651e-14	25.106	down
GPSM2	-0.700807	4.84342	-8.63922	1.16901e-15	2.95527e-14	24.9294	down
CPAMD8	-0.515328	5.98839	-8.60486	1.46291e-15	3.65903e-14	24.709	down
SAT1	-0.551297	9.20806	-8.54288	2.19024e-15	5.26188e-14	24.3124	down
ELL2	-0.589317	8.00289	-8.47534	3.39452e-15	7.89361e-14	23.8819	down
SLC7A8	-0.618413	7.74597	-8.46974	3.51977e-15	8.15471e-14	23.8463	down
CPM	-0.82909	7.46727	-8.4506	3.98384e-15	9.17354e-14	23.7247	down
CCR1	-0.695153	4.97565	-8.43683	4.35469e-15	9.95456e-14	23.6372	down
GFPT2	-0.852217	6.66008	-8.4114	5.13153e-15	1.16038e-13	23.476	down
HOPX	-0.629378	5.38092	-8.411	5.1449e-15	1.16153e-13	23.4734	down
CD38	-0.584971	6.34746	-8.4094	5.19825e-15	1.17125e-13	23.4633	down
S100A8	-1.12808	7.1193	-8.27902	1.20148e-14	2.55674e-13	22.6405	down
RARRES1	-0.961342	5.65022	-8.27299	1.24881e-14	2.64919e-13	22.6025	down
SLC1A5	-0.541453	6.14274	-8.26813	1.28823e-14	2.72667e-13	22.572	down
SERPINE1	-1.63378	7.20042	-8.26027	1.35464e-14	2.85443e-13	22.5227	down
TXNRD1	-0.565155	7.87169	-8.24239	1.51857e-14	3.15752e-13	22.4105	down
NT5DC3	-0.56912	5.52789	-8.23702	1.57162e-14	3.26064e-13	22.3768	down
F13A1	-0.809622	9.22704	-8.18933	2.13007e-14	4.31481e-13	22.0783	down
CEBPD	-0.671468	8.47825	-8.18505	2.18887e-14	4.41969e-13	22.0516	down
AREG	-1.15819	6.28681	-8.03922	5.51411e-14	1.04935e-12	21.1448	down
SRGN	-0.501386	9.20968	-7.921	1.15883e-13	2.10139e-12	20.4161	down
ARRDC4	-0.64515	7.41152	-7.91951	1.1697e-13	2.11808e-12	20.407	down
C1QB	-0.691914	8.06405	-7.90976	1.24325e-13	2.23939e-12	20.3472	down
C5AR1	-0.544671	5.69899	-7.87815	1.51464e-13	2.69732e-12	20.1535	down
STEAP4	-0.585875	8.46118	-7.86006	1.69552e-13	2.98415e-12	20.0429	down
MIR208A	-1.17476	5.05238	-7.80817	2.34158e-13	3.99637e-12	19.7263	down
ADGRD1	-0.534563	8.03981	-7.80409	2.4017e-13	4.0902e-12	19.7014	down
CTSC	-0.775394	7.4932	-7.7476	3.40816e-13	5.65298e-12	19.3583	down
CHL1	-0.732953	5.64721	-7.74727	3.41527e-13	5.65981e-12	19.3563	down
MRC1	-0.698909	7.71392	-7.733	3.73021e-13	6.13857e-12	19.2698	down
FGF7	-0.518128	5.61505	-7.72694	3.87228e-13	6.34469e-12	19.2331	down
CD53	-0.680529	7.50969	-7.72448	3.93177e-13	6.43098e-12	19.2182	down
CDKN1A	-0.637208	6.43892	-7.71059	4.28343e-13	6.9639e-12	19.1342	down
ETNPPL	-0.845	5.27651	-7.69713	4.65416e-13	7.52123e-12	19.0529	down
PNP	-0.724552	6.10291	-7.66622	5.62972e-13	8.98231e-12	18.8664	down
SLA	-0.542636	5.35469	-7.62728	7.15043e-13	1.11631e-11	18.632	down
CD14	-0.756278	8.23513	-7.60471	8.21073e-13	1.26923e-11	18.4966	down
C1QC	-0.603041	7.78331	-7.45135	2.08845e-12	3.01348e-11	17.5821	down
IL1R1	-0.568716	7.63617	-7.42751	2.41224e-12	3.44866e-11	17.441	down
NNMT	-0.628869	7.49781	-7.41488	2.60345e-12	3.6944e-11	17.3663	down
SLC7A1	-0.64947	7.12478	-7.41196	2.64965e-12	3.75149e-11	17.3491	down
ARG2	-0.805793	5.18414	-7.40913	2.6953e-12	3.8104e-11	17.3323	down
HAS2	-0.89365	5.57052	-7.39901	2.8649e-12	4.01703e-11	17.2726	down
FAM83B	-0.735526	4.26106	-7.3856	3.10609e-12	4.32947e-11	17.1935	down
KLF15	-0.50705	7.54762	-7.32271	4.53209e-12	6.17117e-11	16.8236	down
IFI30	-0.695138	7.63533	-7.31095	4.86281e-12	6.57875e-11	16.7547	down
SOCS3	-0.677458	5.38374	-7.30302	5.09927e-12	6.86908e-11	16.7082	down
MT1M	-0.950186	7.45649	-7.29629	5.30871e-12	7.11564e-11	16.6688	down
TIMP1	-0.733366	10.1247	-7.26514	6.39422e-12	8.46235e-11	16.4868	down
GALNT15	-0.860015	6.32178	-7.2591	6.62894e-12	8.71794e-11	16.4515	down
PI15	-1.00227	3.92621	-7.1974	9.5682e-12	1.23172e-10	16.0925	down
CA14	-0.597285	5.36564	-7.14729	1.28726e-11	1.61735e-10	15.8023	down
GADD45B	-0.539548	6.86132	-7.12661	1.45449e-11	1.81417e-10	15.6829	down
MSR1	-0.555893	5.16593	-7.09707	1.73094e-11	2.12802e-10	15.5127	down
CD68	-0.559545	8.62152	-7.0944	1.75833e-11	2.15748e-10	15.4974	down
SLC25A18	-0.590246	5.49445	-6.97095	3.62164e-11	4.21348e-10	14.7911	down
PIM1	-0.544054	7.29381	-6.94998	4.0914e-11	4.73373e-10	14.6719	down
CHRDL2	-0.822506	5.12632	-6.88309	6.02831e-11	6.75909e-10	14.2933	down
XRCC4	-0.636567	6.56139	-6.77738	1.10713e-10	1.17697e-09	13.6997	down
FAM155B	-0.733631	6.96586	-6.75245	1.27673e-10	1.34288e-09	13.5606	down
POGLUT1	-0.526985	5.44716	-6.7449	1.33294e-10	1.395e-09	13.5186	down
MYC	-0.652314	6.71332	-6.73052	1.44681e-10	1.5025e-09	13.4386	down
ADAMTS1	-0.519497	7.52564	-6.64408	2.36309e-10	2.36548e-09	12.9599	down
DHCR24	-0.550796	7.75716	-6.60437	2.95671e-10	2.91483e-09	12.7413	down
SCGN	-0.600778	3.72392	-6.60396	2.96342e-10	2.91991e-09	12.7391	down
C3AR1	-0.587884	6.72656	-6.52873	4.51985e-10	4.31595e-09	12.3275	down
ADAMTS5	-0.535194	6.5499	-6.49843	5.35291e-10	5.03494e-09	12.1626	down
C3	-0.658508	9.77447	-6.49227	5.5399e-10	5.20304e-09	12.1291	down
RNF157	-0.527912	6.31104	-6.46596	6.41339e-10	5.95227e-09	11.9865	down
ZFP36	-0.567602	7.29277	-6.40127	9.17697e-10	8.27683e-09	11.6374	down
CCL2	-0.964604	8.51338	-6.30091	1.5927e-09	1.37783e-08	11.1005	down
SPP1	-0.965619	6.7887	-6.2779	1.80576e-09	1.54936e-08	10.9783	down
ADH1A	-0.540461	6.67573	-6.11456	4.36649e-09	3.50714e-08	10.1195	down
PTX3	-1.00841	5.01758	-6.09331	4.89224e-09	3.90282e-08	10.009	down
LMCD1	-0.73163	7.28613	-5.98258	8.81167e-09	6.73609e-08	9.43727	down
THBS1	-0.738149	9.5541	-5.95748	1.00586e-08	7.63056e-08	9.30874	down
CYBB	-0.55024	7.696	-5.86035	1.67282e-08	1.22136e-07	8.81504	down
NEXN-AS1	-0.58292	5.7117	-5.76798	2.69934e-08	1.90806e-07	8.35099	down
CNTN3	-0.554522	4.88384	-5.71925	3.46707e-08	2.40742e-07	8.10839	down
FCGR2A	-0.504488	5.89394	-5.63685	5.27638e-08	3.54244e-07	7.70162	down
S100A12	-0.745797	4.59233	-5.58886	6.72526e-08	4.44244e-07	7.46674	down
LINC00312	-0.693128	4.93457	-5.58415	6.88711e-08	4.53664e-07	7.44372	down
LDLR	-0.521689	7.15163	-5.45101	1.33933e-07	8.39706e-07	6.80045	down
AQP4	-0.778053	5.74899	-5.40309	1.69692e-07	1.04378e-06	6.57178	down
CHI3L1	-0.682471	5.12202	-5.30615	2.72639e-07	1.61994e-06	6.11396	down
FMO5	-0.581354	4.46322	-5.2132	4.2711e-07	2.45052e-06	5.68099	down
ANGPTL4	-0.546211	5.26534	-4.7372	3.8851e-06	1.86531e-05	3.55893	down
FOS	-0.630085	6.95125	-4.69503	4.68896e-06	2.22016e-05	3.37885	down
NR4A2	-0.608162	5.40052	-4.67923	5.02977e-06	2.36727e-05	3.31169	down
ADH1B	-0.626552	7.67308	-4.67649	5.09102e-06	2.39251e-05	3.3001	down
HMGCS2	-1.01501	6.58675	-4.50465	1.07901e-05	4.80837e-05	2.58224	down
DHRS7C	-0.638913	5.93413	-4.31306	2.4314e-05	0.000101088	1.8083	down
CCL18	-0.550242	6.42192	-3.63201	0.000349935	0.00114534	-0.708301	down
TNC	-0.623764	6.51129	-3.14673	0.00187954	0.0052012	-2.26716	down
FREM1	1.07825	5.41897	19.6878	1.96795e-50	1.85567e-46	103.865	up
SMOC2	1.27895	6.86387	17.7326	2.76063e-44	1.52017e-40	89.9301	up
ECM2	1.0066	6.00806	16.2313	1.76753e-39	5.55563e-36	79.0205	up
PDE5A	1.10831	6.30158	16.0861	5.18902e-39	1.398e-35	77.9584	up
SFRP4	1.76205	4.62886	15.4512	5.81069e-37	1.3698e-33	73.304	up
SCN2B	0.965286	5.9351	15.2701	2.23612e-36	4.21709e-33	71.9745	up
MNS1	1.02962	4.5368	15.2239	3.15545e-36	5.40988e-33	71.6347	up
ZMAT1	0.766076	6.62599	14.9982	1.69351e-35	2.45677e-32	69.9768	up
SDSL	0.775028	6.35043	14.874	4.27285e-35	5.37211e-32	69.0636	up
NRK	1.06542	5.12988	14.8564	4.87255e-35	5.74321e-32	68.934	up
FRZB	1.41972	5.76116	14.7846	8.3163e-35	8.71318e-32	68.4064	up
ITIH5	0.835695	6.81252	14.7115	1.43318e-34	1.42254e-31	67.8693	up
AP3M2	0.522827	6.67636	14.3798	1.69624e-33	1.45407e-30	65.4307	up
FNDC1	1.02014	5.2595	14.218	5.6598e-33	4.26953e-30	64.2415	up
SLC16A9	0.905661	4.05691	14.1925	6.84476e-33	4.96482e-30	64.0539	up
ASPN	1.89681	7.24475	14.1699	8.09827e-33	5.65649e-30	63.8879	up
C1QTNF7	0.611259	3.90406	14.1082	1.28127e-32	8.62979e-30	63.4351	up
HTRA1	0.557328	7.51435	14.1008	1.3544e-32	8.80778e-30	63.3803	up
MATN2	0.896975	5.73988	14.0605	1.82797e-32	1.14912e-29	63.0844	up
ISLR	0.787742	6.08318	13.9712	3.55341e-32	2.16174e-29	62.4283	up
KCNN3	0.692483	5.90017	13.7885	1.38316e-31	7.67205e-29	61.087	up
LUM	1.23437	9.42913	13.743	1.93981e-31	1.04522e-28	60.7531	up
TLL2	0.986267	5.72897	13.6022	5.51925e-31	2.89132e-28	59.7211	up
CCND1	0.550958	8.58425	13.5566	7.74682e-31	3.78605e-28	59.3864	up
PTN	0.964478	5.55536	13.5048	1.13817e-30	5.36617e-28	59.0067	up
CFAP70	0.508763	3.95275	13.4369	1.88328e-30	8.25973e-28	58.5097	up
IFIT2	0.673093	5.18479	13.3721	3.0467e-30	1.24908e-27	58.0349	up
GARNL3	0.696745	7.50308	13.0183	4.18514e-29	1.5476e-26	55.4488	up
PLCE1	0.942274	8.49224	12.9532	6.77367e-29	2.32263e-26	54.9736	up
MME	1.09934	6.28031	12.9389	7.52956e-29	2.53572e-26	54.8692	up
CCDC113	0.782763	5.48594	12.7079	4.14494e-28	1.18438e-25	53.1857	up
LPAR4	0.584842	4.61151	12.5953	9.49747e-28	2.59584e-25	52.3674	up
PLEKHH2	0.932823	5.56099	12.5425	1.40085e-27	3.66927e-25	51.9839	up
MYH10	0.64814	7.86927	12.537	1.45943e-27	3.77033e-25	51.9434	up
CRYM	0.963024	7.3638	12.5316	1.51806e-27	3.86878e-25	51.9046	up
BTN3A1	0.630676	6.24188	12.5275	1.56525e-27	3.93587e-25	51.8743	up
SLC6A1	0.81431	5.49749	12.507	1.81937e-27	4.39892e-25	51.7259	up
SCUBE2	0.786174	4.5788	12.4971	1.95743e-27	4.67281e-25	51.6537	up
GPRASP1	0.62645	5.76122	12.4202	3.44422e-27	8.01908e-25	51.096	up
C16orf89	0.724624	5.53997	12.4036	3.89039e-27	8.94743e-25	50.9758	up
CRISPLD1	0.812259	3.97288	12.3721	4.90296e-27	1.10031e-24	50.7475	up
STK38L	0.531106	9.87366	12.2965	8.5408e-27	1.83035e-24	50.1998	up
IFI44L	1.08701	6.95011	12.1859	1.92128e-26	3.98169e-24	49.3997	up
DZIP3	0.573506	6.71621	12.0549	5.00807e-26	9.44472e-24	48.4543	up
EXT1	0.542554	7.4242	12.0188	6.51985e-26	1.20547e-23	48.194	up
APBB3	0.530748	7.01613	12.0036	7.28466e-26	1.32098e-23	48.0845	up
GLT8D2	0.802895	7.24246	11.8518	2.20505e-25	3.7464e-23	46.9916	up
LINC00670	0.986635	5.0373	11.839	2.42003e-25	4.03889e-23	46.8998	up
C1QTNF2	0.535966	5.62442	11.8077	3.03958e-25	4.85793e-23	46.6749	up
LIPH	0.702961	3.88044	11.7518	4.56459e-25	7.05603e-23	46.2737	up
RTL3	0.609983	3.49019	11.7079	6.27914e-25	9.47346e-23	45.9591	up
CYP2J2	0.645776	8.94315	11.6758	7.92753e-25	1.18655e-22	45.7291	up
LTBP4	0.567304	8.03976	11.6577	9.04253e-25	1.31179e-22	45.5992	up
ANKRD34C	0.548806	4.47356	11.6411	1.01973e-24	1.43516e-22	45.4807	up
PHLDA1	1.0437	6.37866	11.585	1.53174e-24	2.10855e-22	45.0793	up
ZNF844	0.566922	5.8196	11.563	1.79721e-24	2.42097e-22	44.9216	up
OGN	1.23415	7.39663	11.536	2.18508e-24	2.88171e-22	44.7288	up
NT5E	0.664988	4.72982	11.4996	2.84245e-24	3.69695e-22	44.4693	up
CREB5	0.735246	7.47808	11.4891	3.06754e-24	3.96238e-22	44.3941	up
SEZ6L	0.526345	4.57629	11.4088	5.48135e-24	6.62645e-22	43.8215	up
ANTXR1	0.568548	8.20662	11.3457	8.64311e-24	1.01243e-21	43.3722	up
FGF14	0.753474	4.92601	11.2811	1.37707e-23	1.56447e-21	42.9128	up
TSPAN9	0.585785	7.79734	11.2612	1.58847e-23	1.78315e-21	42.7719	up
TRIL	0.588062	4.48581	11.2398	1.85374e-23	2.02079e-21	42.6196	up
FGF1	0.739101	7.84496	11.2292	2.00036e-23	2.15571e-21	42.5445	up
CPE	0.567798	7.66223	11.2216	2.11269e-23	2.26382e-21	42.4906	up
IFIT3	0.529854	5.67564	11.1827	2.795e-23	2.92348e-21	42.2145	up
DDX60	0.525796	5.56407	11.1622	3.23662e-23	3.33549e-21	42.0698	up
ANKMY2	0.529618	7.31458	11.1013	5.01203e-23	4.92301e-21	41.6385	up
ARRDC3	0.676864	8.41267	11.0876	5.52989e-23	5.34811e-21	41.5415	up
XAF1	0.544349	7.78918	11.0491	7.28853e-23	6.87272e-21	41.2692	up
NAP1L3	1.02118	5.43794	11.0201	8.9702e-23	8.30975e-21	41.0644	up
OLFML1	0.833535	5.63966	10.9817	1.18049e-22	1.0755e-20	40.7936	up
PCCB	0.523208	8.82797	10.9798	1.19684e-22	1.08515e-20	40.7801	up
KLHL13	0.692838	5.63092	10.9414	1.57474e-22	1.39427e-20	40.5094	up
CTSK	0.747553	6.73899	10.9197	1.83803e-22	1.60479e-20	40.357	up
RANBP17	0.529524	5.29931	10.9034	2.06535e-22	1.77855e-20	40.242	up
MEOX2	0.536195	7.14522	10.8976	2.15195e-22	1.83636e-20	40.2015	up
LAMA4	0.532417	8.26226	10.8014	4.27201e-22	3.41381e-20	39.5253	up
DPT	0.827543	8.23827	10.7292	7.13763e-22	5.49423e-20	39.0192	up
SNCA	0.746279	7.13594	10.7002	8.76836e-22	6.6145e-20	38.8163	up
SULF1	0.814373	6.8952	10.6655	1.12154e-21	8.32721e-20	38.5736	up
MFAP4	0.867508	7.83568	10.6533	1.22278e-21	9.00794e-20	38.4884	up
OGDHL	0.655263	5.34885	10.6374	1.36947e-21	9.89533e-20	38.3767	up
RGS4	1.00551	4.78038	10.6279	1.46464e-21	1.05025e-19	38.3105	up
MXRA5	1.23486	7.18889	10.5546	2.46043e-21	1.71222e-19	37.7991	up
ZNF483	0.569888	5.26763	10.5254	3.02353e-21	2.09635e-19	37.5959	up
FZD7	0.615153	6.58292	10.5104	3.36141e-21	2.28032e-19	37.4915	up
EPHX2	0.723471	5.80296	10.4333	5.78798e-21	3.80333e-19	36.9558	up
EPHA3	0.548422	6.39083	10.4094	6.85095e-21	4.45525e-19	36.7896	up
CSRNP3	0.549545	5.71537	10.4083	6.90118e-21	4.47249e-19	36.7824	up
MIR1-1HG-AS1	0.626079	6.73142	10.3622	9.54761e-21	6.06257e-19	36.4625	up
TMEM71	0.888829	8.02717	10.2946	1.5343e-20	9.36421e-19	35.9949	up
ANOS1	0.678593	6.07322	10.2698	1.82551e-20	1.09293e-18	35.8236	up
SAMD9L	0.579137	7.01391	10.2572	1.99318e-20	1.18579e-18	35.737	up
ABCG2	0.683352	4.92299	10.25	2.0964e-20	1.23938e-18	35.6873	up
PHLDB2	0.538124	8.71858	10.2401	2.24797e-20	1.3166e-18	35.6185	up
PI16	1.06148	6.78713	10.2308	2.39827e-20	1.40028e-18	35.5547	up
NTM	0.51057	4.89261	10.1511	4.18657e-20	2.32904e-18	35.0057	up
NPR3	0.958561	7.72685	10.1305	4.83405e-20	2.66565e-18	34.864	up
BEX1	0.918212	5.19513	10.0879	6.50404e-20	3.49458e-18	34.5716	up
CCDC168	0.61146	3.69536	10.0634	7.71349e-20	4.0862e-18	34.4035	up
FMO4	0.683113	6.81306	10.0436	8.85205e-20	4.63725e-18	34.2679	up
MOXD1	0.820905	5.92206	10.007	1.14117e-19	5.91245e-18	34.0176	up
GAB3	0.501304	7.52105	9.91718	2.12734e-19	1.05577e-17	33.4041	up
HERC6	0.617135	6.73081	9.72434	8.04257e-19	3.65482e-17	32.0942	up
GNA14	0.59768	4.76108	9.69503	9.8358e-19	4.40602e-17	31.8959	up
JAK2	0.635042	8.05429	9.68793	1.0327e-18	4.60418e-17	31.8479	up
MAPK10	0.622391	5.97959	9.68544	1.05051e-18	4.67253e-17	31.8311	up
CFAP61	0.691003	7.84952	9.67787	1.10647e-18	4.90985e-17	31.78	up
ENAM	0.819039	6.32214	9.6567	1.27932e-18	5.61087e-17	31.6371	up
LRRC17	0.787765	4.84656	9.63976	1.43674e-18	6.25763e-17	31.5228	up
SVEP1	0.767274	6.62706	9.60029	1.8822e-18	8.01648e-17	31.2568	up
ANKRD29	0.555249	5.78468	9.58662	2.06665e-18	8.73877e-17	31.1648	up
THBS4	0.964549	7.98767	9.43455	5.82281e-18	2.27355e-16	30.145	up
ITGBL1	0.686302	5.56815	9.42469	6.22613e-18	2.41106e-16	30.079	up
GPAT3	0.578857	7.2905	9.41601	6.60377e-18	2.54164e-16	30.0211	up
SLC40A1	0.569938	7.98704	9.35683	9.86159e-18	3.65383e-16	29.6264	up
FMOD	0.991882	6.73811	9.33398	1.151e-17	4.22308e-16	29.4742	up
SESN3	0.576169	5.79	9.31783	1.28368e-17	4.63771e-16	29.3669	up
PLXDC1	0.570639	7.83198	9.24304	2.12588e-17	7.45203e-16	28.8704	up
TTLL7	0.556201	6.28088	9.23875	2.1882e-17	7.65627e-16	28.842	up
CGNL1	0.679471	6.2775	9.23103	2.30492e-17	7.99053e-16	28.7908	up
MIR99A	0.654003	5.38007	9.223	2.43277e-17	8.3722e-16	28.7377	up
GNB3	0.543503	6.11579	9.21344	2.59437e-17	8.89587e-16	28.6744	up
SFRP1	1.01746	6.78959	9.19828	2.87277e-17	9.76171e-16	28.5741	up
PPP1R3C	0.618096	9.54052	9.16422	3.61092e-17	1.21604e-15	28.3491	up
TNNT1	0.707905	7.2097	9.16197	3.66574e-17	1.22871e-15	28.3343	up
CCL5	0.69138	5.40167	9.15941	3.72925e-17	1.2433e-15	28.3174	up
LTBP2	1.00252	8.01883	9.13811	4.30174e-17	1.4183e-15	28.1769	up
RASL11B	0.837573	5.85441	9.11081	5.16441e-17	1.67059e-15	27.997	up
HAPLN1	1.13448	4.07768	9.10949	5.21032e-17	1.68256e-15	27.9883	up
HTR4	0.653842	4.63448	9.10128	5.50472e-17	1.76554e-15	27.9343	up
PIK3IP1	0.608559	5.90854	9.02381	9.23337e-17	2.88776e-15	27.4254	up
CX3CR1	0.562375	4.23682	8.99021	1.1549e-16	3.53003e-15	27.2053	up
RSAD2	0.600655	5.03682	8.98224	1.2178e-16	3.71626e-15	27.1532	up
ZNF536	0.571812	5.02525	8.92782	1.74798e-16	5.23257e-15	26.7977	up
DIO2	0.663471	4.35323	8.91788	1.86706e-16	5.51895e-15	26.7329	up
MSS51	0.747488	6.04801	8.81041	3.79994e-16	1.068e-14	26.0341	up
CXCL12	0.507674	8.77896	8.68036	8.93139e-16	2.32327e-14	25.194	up
OMD	0.90608	6.51839	8.58759	1.63722e-15	4.03563e-14	24.5984	up
PROM1	0.828662	6.05345	8.57795	1.74337e-15	4.25884e-14	24.5367	up
HMCN1	0.57062	5.98385	8.56561	1.88919e-15	4.59126e-14	24.4577	up
DPYSL3	0.51348	6.80455	8.55276	2.05396e-15	4.97248e-14	24.3756	up
METTL24	0.553322	5.19102	8.44601	4.10376e-15	9.43814e-14	23.6955	up
F3	0.537458	6.85831	8.43842	4.31008e-15	9.86453e-14	23.6473	up
MIRLET7A2	0.521884	3.94926	8.41342	5.06519e-15	1.14675e-13	23.4888	up
SCN7A	0.626769	8.46669	8.25696	1.38358e-14	2.9089e-13	22.5019	up
TPCN1	0.542475	9.14598	8.23677	1.57405e-14	3.26209e-13	22.3753	up
GSTM5	0.666501	5.60814	8.21339	1.82731e-14	3.75805e-13	22.2288	up
KCNMB2	0.529828	4.8125	8.20848	1.88544e-14	3.86495e-13	22.198	up
MYBL1	0.51123	6.23291	8.1183	3.34465e-14	6.59799e-13	21.6354	up
HLA-DPB1	0.539318	9.29185	8.10027	3.74916e-14	7.36514e-13	21.5233	up
GATM	0.708589	7.8495	8.08471	4.13723e-14	8.05201e-13	21.4267	up
C10orf71	0.789796	8.88693	8.08081	4.24043e-14	8.23587e-13	21.4025	up
COL15A1	0.508932	7.5467	8.05154	5.10171e-14	9.80765e-13	21.221	up
IGSF10	0.740441	5.01144	7.97877	8.06735e-14	1.5019e-12	20.7714	up
DSC1	0.972138	6.40119	7.92162	1.15439e-13	2.09736e-12	20.4199	up
CRHBP	0.530757	4.9018	7.89138	1.3946e-13	2.49769e-12	20.2345	up
PODN	0.636667	7.91285	7.89037	1.40344e-13	2.51115e-12	20.2283	up
NAP1L2	0.519489	4.92661	7.8406	1.91405e-13	3.31696e-12	19.924	up
CCDC3	0.629759	6.40756	7.83243	2.01379e-13	3.47466e-12	19.8742	up
MIRLET7C	0.561478	3.56281	7.83116	2.02983e-13	3.49914e-12	19.8664	up
STAT4	0.894163	5.55882	7.79946	2.4717e-13	4.19944e-12	19.6733	up
F2R	0.518303	7.04967	7.67123	5.45871e-13	8.72421e-12	18.8966	up
SNORD115-32	0.589873	3.07817	7.66585	5.64253e-13	8.99514e-12	18.8641	up
GBP4	0.528965	6.03354	7.65432	6.05676e-13	9.63106e-12	18.7947	up
WNT9A	0.674373	5.76105	7.58065	9.51241e-13	1.46325e-11	18.3524	up
ATRNL1	0.992653	5.06937	7.56802	1.02751e-12	1.56778e-11	18.2768	up
CADPS	0.559663	6.78956	7.54524	1.18071e-12	1.77861e-11	18.1407	up
PDE1A	0.748654	7.33865	7.52861	1.3066e-12	1.94791e-11	18.0414	up
RXRG	0.554979	5.05375	7.52484	1.33694e-12	1.98686e-11	18.019	up
ZNF676	0.623954	6.11917	7.50561	1.50281e-12	2.21519e-11	17.9044	up
NPPA	1.98273	7.25868	7.49603	1.59279e-12	2.33036e-11	17.8474	up
CCDC141	0.628909	8.3179	7.41226	2.64483e-12	3.74748e-11	17.3508	up
CCDC80	0.705776	8.80985	7.35877	3.65012e-12	5.02831e-11	17.0355	up
ABHD18	0.583131	7.95802	7.29969	5.20178e-12	6.99717e-11	16.6888	up
SAMD12	0.568068	6.17791	7.26146	6.53602e-12	8.61398e-11	16.4653	up
APLNR	0.620839	5.89948	7.2576	6.68839e-12	8.77811e-11	16.4428	up
UCHL1	0.726287	5.93165	7.18824	1.0102e-11	1.29513e-10	16.0394	up
RETREG1	0.526527	9.02548	7.1788	1.06835e-11	1.35585e-10	15.9846	up
LINC02880	0.888647	5.5753	7.1425	1.32426e-11	1.66163e-10	15.7746	up
CES1	0.553652	7.09415	7.10205	1.68093e-11	2.07465e-10	15.5414	up
COL12A1	0.519262	7.31235	7.09323	1.77052e-11	2.16945e-10	15.4906	up
ADGRL3	0.646585	6.83924	7.08468	1.86181e-11	2.26674e-10	15.4415	up
SLC27A6	0.741323	8.08343	7.0669	2.06683e-11	2.49541e-10	15.3393	up
PCDHB5	0.522552	6.6878	7.06164	2.13154e-11	2.56697e-10	15.3092	up
ATP1B4	0.574887	3.65548	6.89125	5.75078e-11	6.47873e-10	14.3394	up
METTL21EP	0.768952	6.96958	6.88444	5.98156e-11	6.71331e-10	14.3009	up
C6	0.99068	8.31555	6.83946	7.75279e-11	8.53532e-10	14.0476	up
AEBP1	0.538877	7.00647	6.66003	2.15929e-10	2.18348e-09	13.0478	up
NREP	0.57532	8.0507	6.64214	2.38923e-10	2.39037e-09	12.9491	up
LRRC10	0.772146	6.91545	6.63136	2.53925e-10	2.53106e-09	12.8897	up
TNNI1	0.626769	5.88296	6.62606	2.6164e-10	2.60109e-09	12.8605	up
MYOC	0.629222	4.8359	6.62267	2.66683e-10	2.64704e-09	12.8419	up
EDA2R	0.563829	5.39243	6.59265	3.15822e-10	3.09568e-09	12.677	up
TNNT3	0.529468	7.45912	6.57295	3.52795e-10	3.43488e-09	12.569	up
GABRB1	0.565028	5.86969	6.55543	3.89244e-10	3.76063e-09	12.4732	up
SPHKAP	0.526949	9.51184	6.48927	5.63347e-10	5.28566e-09	12.1128	up
IDI2-AS1	0.516788	5.41321	6.46909	6.30279e-10	5.8525e-09	12.0034	up
MIR30E	0.559455	5.81261	6.45721	6.73274e-10	6.22721e-09	11.9391	up
F2RL2	0.595108	4.90301	6.42214	8.17711e-10	7.46067e-09	11.7497	up
NEB	1.10555	5.8779	6.40623	8.92886e-10	8.0801e-09	11.6641	up
HSPA2	0.635535	7.29673	6.32813	1.37223e-09	1.20087e-08	11.2456	up
HBB	1.38816	7.32128	6.20262	2.71781e-09	2.25893e-08	10.5805	up
COLQ	0.671843	6.25537	6.18655	2.96441e-09	2.44664e-08	10.4961	up
HJV	0.565816	6.92951	6.17699	3.12144e-09	2.57216e-08	10.4459	up
ABCA10	0.517045	6.3502	6.13739	3.86309e-09	3.1241e-08	10.2386	up
NUDT7	0.582495	8.48275	5.98914	8.5115e-09	6.52779e-08	9.47093	up
GUCA1C	0.957608	5.41364	5.93895	1.10884e-08	8.34464e-08	9.21411	up
TMEM182	0.528165	9.99929	5.9285	1.17142e-08	8.77359e-08	9.16081	up
CA3	0.50258	5.23477	5.87524	1.54792e-08	1.1381e-07	8.89033	up
MID1	0.527543	7.64883	5.86195	1.65892e-08	1.21215e-07	8.82313	up
DOK5	0.642853	6.97524	5.83302	1.92825e-08	1.39865e-07	8.67719	up
CFH	0.503758	7.73362	5.762	2.78373e-08	1.96036e-07	8.32114	up
FBXO40	0.66993	9.29329	5.74761	2.99755e-08	2.10074e-07	8.24941	up
FAXDC2	0.509734	8.20141	5.74021	3.1138e-08	2.17573e-07	8.21254	up
GZMK	0.518778	3.80583	5.73449	3.20654e-08	2.23392e-07	8.18409	up
FAP	0.572024	4.17335	5.7047	3.73506e-08	2.58115e-07	8.03625	up
EPHA7	0.548104	5.91553	5.64339	5.10423e-08	3.43911e-07	7.73374	up
CHRDL1	0.70431	5.86734	5.49609	1.07063e-07	6.80751e-07	7.01692	up
FBXO32	0.513581	9.52073	5.44512	1.37896e-07	8.63118e-07	6.77227	up
ASB14	0.880001	7.48746	5.37205	1.97644e-07	1.20122e-06	6.4245	up
VAT1L	0.559024	6.59653	5.36273	2.06882e-07	1.25292e-06	6.38039	up
GABRA4	0.525544	7.02337	5.32835	2.4472e-07	1.4642e-06	6.21823	up
PPM1K	0.562958	6.73601	5.32764	2.45559e-07	1.46829e-06	6.21492	up
IRX6	0.515929	6.67258	5.31825	2.57051e-07	1.53167e-06	6.17077	up
EDIL3	0.664971	7.88278	5.2348	3.85e-07	2.22176e-06	5.78106	up
P3H2	0.603044	5.92588	5.10243	7.23806e-07	3.97218e-06	5.17282	up
POSTN	0.816776	8.01079	4.96621	1.36914e-06	7.17242e-06	4.55968	up
SERPINE2	0.614522	7.34549	4.96447	1.3802e-06	7.22431e-06	4.55195	up
SNORA80E	0.524199	8.26049	4.75548	3.57944e-06	1.73e-05	3.63744	up
PDE8B	0.611401	5.92978	4.61895	6.56251e-06	3.03414e-05	3.05723	up
CXCL10	0.648338	3.7714	4.22892	3.44454e-05	0.000138597	1.47736	up
RNU4-2	0.797386	6.83354	4.13584	5.03308e-05	0.000196032	1.1177	up
TTTY10	0.786099	5.1253	4.13307	5.0897e-05	0.000197911	1.1071	up
TGFB2	0.595253	7.34231	3.95626	0.000102712	0.000375906	0.443278	up
USP9Y	0.986556	6.29535	3.79582	0.000190296	0.000661162	-0.137313	up
SLN	0.557408	5.69543	3.71591	0.000256806	0.000866389	-0.41861	up
CPNE5	0.540136	7.02073	3.63308	0.000348571	0.00114186	-0.704648	up
VTRNA1-1	0.509206	6.60925	3.06403	0.00245651	0.00660028	-2.51256	up
CD24	0.530938	4.52998	3.03865	0.00266398	0.00710006	-2.58669	up
KDM5D	0.675606	6.02844	2.99727	0.00303697	0.0079768	-2.70631	up
EIF1AY	1.16316	7.92459	2.96346	0.00337666	0.00874611	-2.80292	up
TXLNGY	0.555731	5.22188	2.86179	0.00461897	0.0115976	-3.08736	up
DDX3Y	0.771948	6.09906	2.84477	0.00486371	0.0121586	-3.13408	up
UTY	0.75319	6.05291	2.8154	0.00531379	0.0131375	-3.21407	up
RPS4Y1	0.66068	6.01992	2.5738	0.0107154	0.0245662	-3.84274	up
