# Supplementary material for: Investigating the cardioprotective effects of Fuzheng Yangxin recipe based on network pharmacology and experimental evaluation
Source: Front Pharmacol. 2022 Sep 26;13:1004929. doi: 10.3389/fphar.2022.1004929 (PMC9549113; doi:10.3389/fphar.2022.1004929)
Supplement: Supplementary file 6 [file Table5.XLSX]

## Sheet: BP
ID	Description	GeneRatio	BgRatio	pvalue	p.adjust	qvalue	geneID	Count
GO:0014829	vascular associated smooth muscle contraction	3/37	24/18862	1.36696e-05	0.00778388	0.00508158	CD38/EDNRA/EDNRB	3
GO:1903034	regulation of response to wounding	5/37	164/18862	1.62711e-05	0.00778388	0.00508158	ALOX5/MAP2K1/SERPINE1/F3/FAP	5
GO:0050673	epithelial cell proliferation	7/37	428/18862	1.68536e-05	0.00778388	0.00508158	ALOX5/MAP2K1/CCND1/KIT/F3/FAP/EDNRB	7
GO:0022617	extracellular matrix disassembly	4/37	81/18862	1.87112e-05	0.00778388	0.00508158	CTSK/FURIN/ADAMTS4/FAP	4
GO:0060326	cell chemotaxis	6/37	306/18862	2.64209e-05	0.00788148	0.00514529	ALOX5/KIT/CCR1/CX3CR1/SERPINE1/EDNRB	6
GO:0007204	positive regulation of cytosolic calcium ion concentration	6/37	310/18862	2.84188e-05	0.00788148	0.00514529	CD38/EDNRA/CCR1/CX3CR1/SNCA/EDNRB	6
GO:0060191	regulation of lipase activity	4/37	97/18862	3.81047e-05	0.00793972	0.00518332	FURIN/KIT/EDNRA/SNCA	4
GO:0071900	regulation of protein serine/threonine kinase activity	7/37	492/18862	4.11157e-05	0.00793972	0.00518332	MAP2K1/CCND1/RGS4/KIT/MAPK10/SNCA/BLM	7
GO:0006939	smooth muscle contraction	4/37	100/18862	4.29432e-05	0.00793972	0.00518332	CD38/KIT/EDNRA/EDNRB	4
GO:0051480	regulation of cytosolic calcium ion concentration	6/37	344/18862	5.08116e-05	0.00845504	0.00551974	CD38/EDNRA/CCR1/CX3CR1/SNCA/EDNRB	6
GO:0097529	myeloid leukocyte migration	5/37	218/18862	6.35239e-05	0.00960943	0.00627336	KIT/CCR1/CX3CR1/SERPINE1/EDNRB	5
GO:0050727	regulation of inflammatory response	6/37	366/18862	7.16316e-05	0.00964277	0.00629513	ALOX5/CTSC/PLA2G2A/SERPINE1/SNCA/EDNRB	6
GO:0030595	leukocyte chemotaxis	5/37	226/18862	7.53341e-05	0.00964277	0.00629513	ALOX5/KIT/CCR1/SERPINE1/EDNRB	5
GO:0006690	icosanoid metabolic process	4/37	123/18862	9.62771e-05	0.0114432	0.00747053	ALOX5/ALOX5AP/HPGDS/EPHX2	4
GO:0030574	collagen catabolic process	3/37	47/18862	0.000106161	0.0114588	0.00748067	CTSK/FURIN/FAP	3
GO:0003018	vascular process in circulatory system	5/37	245/18862	0.00011018	0.0114588	0.00748067	ABCG2/CD38/EDNRA/EDNRB/SLC6A1	5
GO:0061041	regulation of wound healing	4/37	131/18862	0.000122871	0.0120269	0.00785155	ALOX5/SERPINE1/F3/FAP	4
GO:0050729	positive regulation of inflammatory response	4/37	133/18862	0.000130275	0.0120432	0.00786219	CTSC/PLA2G2A/SERPINE1/SNCA	4
GO:0014820	tonic smooth muscle contraction	2/37	10/18862	0.000166826	0.0146105	0.00953822	CD38/EDNRA	2
GO:0046456	icosanoid biosynthetic process	3/37	56/18862	0.000179294	0.0149173	0.00973852	ALOX5/ALOX5AP/HPGDS	3
GO:0032757	positive regulation of interleukin-8 production	3/37	57/18862	0.000189	0.014976	0.00977684	STAT3/SERPINE1/F3	3
GO:0006874	cellular calcium ion homeostasis	6/37	442/18862	0.00020092	0.0151511	0.00989116	CD38/EDNRA/CCR1/CX3CR1/SNCA/EDNRB	6
GO:0019369	arachidonic acid metabolic process	3/37	59/18862	0.00020942	0.0151511	0.00989116	ALOX5/HPGDS/EPHX2	3
GO:0055074	calcium ion homeostasis	6/37	454/18862	0.000232178	0.0160977	0.0105091	CD38/EDNRA/CCR1/CX3CR1/SNCA/EDNRB	6
GO:0061043	regulation of vascular wound healing	2/37	13/18862	0.000288095	0.0161946	0.0105724	ALOX5/SERPINE1	2
GO:0030193	regulation of blood coagulation	3/37	66/18862	0.000292011	0.0161946	0.0105724	SERPINE1/F3/FAP	3
GO:0007568	aging	5/37	304/18862	0.000300493	0.0161946	0.0105724	MAP2K1/CTSC/SERPINE1/MME/EDNRB	5
GO:1900046	regulation of hemostasis	3/37	67/18862	0.000305287	0.0161946	0.0105724	SERPINE1/F3/FAP	3
GO:0072503	cellular divalent inorganic cation homeostasis	6/37	480/18862	0.000313104	0.0161946	0.0105724	CD38/EDNRA/CCR1/CX3CR1/SNCA/EDNRB	6
GO:0071902	positive regulation of protein serine/threonine kinase activity	5/37	311/18862	0.000333647	0.0161946	0.0105724	MAP2K1/CCND1/KIT/MAPK10/SNCA	5
GO:0046415	urate metabolic process	2/37	14/18862	0.000335696	0.0161946	0.0105724	ABCG2/PNP	2
GO:0051917	regulation of fibrinolysis	2/37	14/18862	0.000335696	0.0161946	0.0105724	SERPINE1/FAP	2
GO:0070141	response to UV-A	2/37	14/18862	0.000335696	0.0161946	0.0105724	CCND1/MME	2
GO:0010517	regulation of phospholipase activity	3/37	70/18862	0.000347437	0.0161946	0.0105724	KIT/EDNRA/SNCA	3
GO:0050818	regulation of coagulation	3/37	71/18862	0.000362276	0.0161946	0.0105724	SERPINE1/F3/FAP	3
GO:0048167	regulation of synaptic plasticity	4/37	176/18862	0.000380424	0.0161946	0.0105724	CD38/KIT/CX3CR1/MME	4
GO:0072507	divalent inorganic cation homeostasis	6/37	499/18862	0.000385168	0.0161946	0.0105724	CD38/EDNRA/CCR1/CX3CR1/SNCA/EDNRB	6
GO:0048484	enteric nervous system development	2/37	15/18862	0.000386863	0.0161946	0.0105724	EDNRA/EDNRB	2
GO:0008217	regulation of blood pressure	4/37	177/18862	0.000388677	0.0161946	0.0105724	ANPEP/EDNRA/MME/EDNRB	4
GO:0042119	neutrophil activation	6/37	500/18862	0.000389293	0.0161946	0.0105724	ALOX5/ANPEP/CTSC/PLA2G2A/PNP/MME	6
GO:0061045	negative regulation of wound healing	3/37	74/18862	0.000409227	0.0166086	0.0108427	ALOX5/SERPINE1/FAP	3
GO:0019372	lipoxygenase pathway	2/37	16/18862	0.000441582	0.0174951	0.0114214	ALOX5/ALOX5AP	2
GO:0045765	regulation of angiogenesis	5/37	335/18862	0.00046877	0.0181403	0.0118426	ALOX5/CX3CR1/SERPINE1/F3/ENPP2	5
GO:0042310	vasoconstriction	3/37	79/18862	0.000495863	0.0183841	0.0120018	CD38/EDNRA/EDNRB	3
GO:0090399	replicative senescence	2/37	17/18862	0.000499842	0.0183841	0.0120018	SERPINE1/MME	2
GO:1901342	regulation of vasculature development	5/37	341/18862	0.000508215	0.0183841	0.0120018	ALOX5/CX3CR1/SERPINE1/F3/ENPP2	5
GO:0032026	response to magnesium ion	2/37	18/18862	0.000561628	0.019884	0.012981	CCND1/SNCA	2
GO:0002532	production of molecular mediator involved in inflammatory response	3/37	88/18862	0.000679802	0.0232358	0.0151691	ALOX5/STAT3/SERPINE1	3
GO:0090026	positive regulation of monocyte chemotaxis	2/37	20/18862	0.000695725	0.0232358	0.0151691	CCR1/SERPINE1	2
GO:0045862	positive regulation of proteolysis	5/37	367/18862	0.000708804	0.0232358	0.0151691	FURIN/CTSC/STAT3/SNCA/F3	5
GO:1903035	negative regulation of response to wounding	3/37	90/18862	0.000725816	0.0232358	0.0151691	ALOX5/SERPINE1/FAP	3
GO:0018108	peptidyl-tyrosine phosphorylation	5/37	369/18862	0.000726377	0.0232358	0.0151691	MAP2K1/KIT/STAT3/EPHA3/ENPP2	5
GO:0018212	peptidyl-tyrosine modification	5/37	372/18862	0.000753349	0.0232358	0.0151691	MAP2K1/KIT/STAT3/EPHA3/ENPP2	5
GO:0019370	leukotriene biosynthetic process	2/37	21/18862	0.00076801	0.0232358	0.0151691	ALOX5/ALOX5AP	2
GO:0061042	vascular wound healing	2/37	21/18862	0.00076801	0.0232358	0.0151691	ALOX5/SERPINE1	2
GO:0050769	positive regulation of neurogenesis	4/37	217/18862	0.000835649	0.0242522	0.0158327	MAP2K1/KIT/CX3CR1/MME	4
GO:0014821	phasic smooth muscle contraction	2/37	22/18862	0.000843768	0.0242522	0.0158327	KIT/EDNRB	2
GO:0032677	regulation of interleukin-8 production	3/37	97/18862	0.000902367	0.0242522	0.0158327	STAT3/SERPINE1/F3	3
GO:0010640	regulation of platelet-derived growth factor receptor signaling pathway	2/37	23/18862	0.000922986	0.0242522	0.0158327	SNCA/F3	2
GO:0030194	positive regulation of blood coagulation	2/37	23/18862	0.000922986	0.0242522	0.0158327	SERPINE1/F3	2
GO:1900048	positive regulation of hemostasis	2/37	23/18862	0.000922986	0.0242522	0.0158327	SERPINE1/F3	2
GO:0016485	protein processing	4/37	224/18862	0.000940401	0.0242522	0.0158327	FURIN/SERPINE1/F3/MME	4
GO:1903426	regulation of reactive oxygen species biosynthetic process	3/37	99/18862	0.00095737	0.0242522	0.0158327	ALOX5/CX3CR1/SNCA	3
GO:0030198	extracellular matrix organization	5/37	393/18862	0.000963737	0.0242522	0.0158327	CTSK/FURIN/SERPINE1/ADAMTS4/FAP	5
GO:0043062	extracellular structure organization	5/37	394/18862	0.000974743	0.0242522	0.0158327	CTSK/FURIN/SERPINE1/ADAMTS4/FAP	5
GO:0045229	external encapsulating structure organization	5/37	396/18862	0.000997037	0.0242522	0.0158327	CTSK/FURIN/SERPINE1/ADAMTS4/FAP	5
GO:0030318	melanocyte differentiation	2/37	24/18862	0.00100565	0.0242522	0.0158327	KIT/EDNRB	2
GO:0044321	response to leptin	2/37	24/18862	0.00100565	0.0242522	0.0158327	CCND1/STAT3	2
GO:0050820	positive regulation of coagulation	2/37	24/18862	0.00100565	0.0242522	0.0158327	SERPINE1/F3	2
GO:0032526	response to retinoic acid	3/37	103/18862	0.00107366	0.0245932	0.0160553	CD38/EPHA3/RXRG	3
GO:0032637	interleukin-8 production	3/37	103/18862	0.00107366	0.0245932	0.0160553	STAT3/SERPINE1/F3	3
GO:0042730	fibrinolysis	2/37	25/18862	0.00109175	0.0245932	0.0160553	SERPINE1/FAP	2
GO:1903798	regulation of production of miRNAs involved in gene silencing by miRNA	2/37	25/18862	0.00109175	0.0245932	0.0160553	MAP2K1/STAT3	2
GO:0050804	modulation of chemical synaptic transmission	5/37	405/18862	0.0011021	0.0245932	0.0160553	CD38/RGS4/KIT/CX3CR1/MME	5
GO:0099177	regulation of trans-synaptic signaling	5/37	406/18862	0.00111426	0.0245932	0.0160553	CD38/RGS4/KIT/CX3CR1/MME	5
GO:0007611	learning or memory	4/37	235/18862	0.00112325	0.0245932	0.0160553	KIT/CX3CR1/MME/SLC6A1	4
GO:0018904	ether metabolic process	2/37	26/18862	0.00118127	0.024867	0.016234	ALOX5/EPHX2	2
GO:0051953	negative regulation of amine transport	2/37	26/18862	0.00118127	0.024867	0.016234	RGS4/SNCA	2
GO:0070920	regulation of production of small RNA involved in gene silencing by RNA	2/37	26/18862	0.00118127	0.024867	0.016234	MAP2K1/STAT3	2
GO:0009636	response to toxic substance	4/37	239/18862	0.00119553	0.024867	0.016234	PIM1/ABCG2/ALOX5AP/EPHX2	4
GO:0032963	collagen metabolic process	3/37	109/18862	0.00126425	0.0258569	0.0168803	CTSK/FURIN/FAP	3
GO:0090025	regulation of monocyte chemotaxis	2/37	27/18862	0.0012742	0.0258569	0.0168803	CCR1/SERPINE1	2
GO:0051960	regulation of nervous system development	5/37	422/18862	0.00132279	0.0265195	0.0173128	MAP2K1/CTSC/KIT/CX3CR1/MME	5
GO:0010039	response to iron ion	2/37	28/18862	0.00137052	0.0269704	0.0176072	CCND1/SNCA	2
GO:0052548	regulation of endopeptidase activity	5/37	426/18862	0.00137916	0.0269704	0.0176072	FURIN/STAT3/SERPINE1/SNCA/F3	5
GO:0036336	dendritic cell migration	2/37	29/18862	0.00147022	0.0269704	0.0176072	ALOX5/CCR1	2
GO:0060055	angiogenesis involved in wound healing	2/37	29/18862	0.00147022	0.0269704	0.0176072	ALOX5/SERPINE1	2
GO:2000637	positive regulation of gene silencing by miRNA	2/37	29/18862	0.00147022	0.0269704	0.0176072	MAP2K1/STAT3	2
GO:0007569	cell aging	3/37	115/18862	0.00147494	0.0269704	0.0176072	MAP2K1/SERPINE1/MME	3
GO:0033559	unsaturated fatty acid metabolic process	3/37	115/18862	0.00147494	0.0269704	0.0176072	ALOX5/HPGDS/EPHX2	3
GO:1990748	cellular detoxification	3/37	115/18862	0.00147494	0.0269704	0.0176072	PIM1/ABCG2/ALOX5AP	3
GO:0060148	positive regulation of posttranscriptional gene silencing	2/37	30/18862	0.0015733	0.0281502	0.0183774	MAP2K1/STAT3	2
GO:0070633	transepithelial transport	2/37	30/18862	0.0015733	0.0281502	0.0183774	ABCG2/EDNRB	2
GO:0120254	olefinic compound metabolic process	3/37	119/18862	0.00162694	0.0288003	0.0188018	ALOX5/HPGDS/EPHX2	3
GO:0051090	regulation of DNA-binding transcription factor activity	5/37	444/18862	0.00165512	0.0288845	0.0188568	PIM1/KIT/MAPK10/CX3CR1/STAT3	5
GO:0001676	long-chain fatty acid metabolic process	3/37	120/18862	0.00166641	0.0288845	0.0188568	ALOX5/HPGDS/EPHX2	3
GO:0051962	positive regulation of nervous system development	4/37	263/18862	0.00169925	0.0289468	0.0188975	MAP2K1/KIT/CX3CR1/MME	4
GO:0009314	response to radiation	5/37	447/18862	0.0017048	0.0289468	0.0188975	CCND1/KIT/MAPK10/MME/BLM	5
GO:0097237	cellular response to toxic substance	3/37	122/18862	0.00174715	0.0291934	0.0190584	PIM1/ABCG2/ALOX5AP	3
GO:1903409	reactive oxygen species biosynthetic process	3/37	123/18862	0.00178842	0.0291934	0.0190584	ALOX5/CX3CR1/SNCA	3
GO:0010165	response to X-ray	2/37	32/18862	0.0017895	0.0291934	0.0190584	CCND1/BLM	2
GO:0016486	peptide hormone processing	2/37	32/18862	0.0017895	0.0291934	0.0190584	FURIN/MME	2
GO:0003012	muscle system process	5/37	453/18862	0.00180745	0.0292	0.0190628	CD38/RGS4/KIT/EDNRA/EDNRB	5
GO:0052547	regulation of peptidase activity	5/37	455/18862	0.00184266	0.0294826	0.0192473	FURIN/STAT3/SERPINE1/SNCA/F3	5
GO:0032355	response to estradiol	3/37	125/18862	0.00187279	0.0295881	0.0193161	CD38/CCND1/STAT3	3
GO:0042759	long-chain fatty acid biosynthetic process	2/37	33/18862	0.0019026	0.0295881	0.0193161	ALOX5/EPHX2	2
GO:0140448	signaling receptor ligand precursor processing	2/37	33/18862	0.0019026	0.0295881	0.0193161	FURIN/MME	2
GO:0035296	regulation of tube diameter	3/37	127/18862	0.0019596	0.0299154	0.0195298	CD38/EDNRA/EDNRB	3
GO:0097746	blood vessel diameter maintenance	3/37	127/18862	0.0019596	0.0299154	0.0195298	CD38/EDNRA/EDNRB	3
GO:0035150	regulation of tube size	3/37	128/18862	0.00200394	0.0301027	0.019652	CD38/EDNRA/EDNRB	3
GO:0050931	pigment cell differentiation	2/37	34/18862	0.00201902	0.0301027	0.019652	KIT/EDNRB	2
GO:0050890	cognition	4/37	276/18862	0.00202614	0.0301027	0.019652	KIT/CX3CR1/MME/SLC6A1	4
GO:0002687	positive regulation of leukocyte migration	3/37	133/18862	0.002235	0.0327268	0.0213651	CCR1/CX3CR1/SERPINE1	3
GO:0046942	carboxylic acid transport	4/37	284/18862	0.00224767	0.0327268	0.0213651	ABCG2/RGS4/PLA2G2A/SLC6A1	4
GO:0006691	leukotriene metabolic process	2/37	36/18862	0.00226177	0.0327268	0.0213651	ALOX5/ALOX5AP	2
GO:0010720	positive regulation of cell development	4/37	290/18862	0.00242443	0.0340294	0.0222156	MAP2K1/KIT/CX3CR1/MME	4
GO:0031644	regulation of nervous system process	3/37	137/18862	0.0024313	0.0340294	0.0222156	RGS4/CTSC/EDNRB	3
GO:0043312	neutrophil degranulation	5/37	485/18862	0.00243359	0.0340294	0.0222156	ALOX5/ANPEP/CTSC/PNP/MME	5
GO:0060284	regulation of cell development	5/37	485/18862	0.00243359	0.0340294	0.0222156	MAP2K1/KIT/CX3CR1/MME/EDNRB	5
GO:0098754	detoxification	3/37	138/18862	0.00248199	0.0342722	0.022374	PIM1/ABCG2/ALOX5AP	3
GO:0002283	neutrophil activation involved in immune response	5/37	488/18862	0.00249948	0.0342722	0.022374	ALOX5/ANPEP/CTSC/PNP/MME	5
GO:0051604	protein maturation	4/37	293/18862	0.00251632	0.0342722	0.022374	FURIN/SERPINE1/F3/MME	4
GO:0050921	positive regulation of chemotaxis	3/37	139/18862	0.00253334	0.0342722	0.022374	CCR1/SERPINE1/F3	3
GO:0002446	neutrophil mediated immunity	5/37	499/18862	0.00275225	0.0369335	0.0241114	ALOX5/ANPEP/CTSC/PNP/MME	5
GO:0072524	pyridine-containing compound metabolic process	2/37	41/18862	0.0029258	0.0389482	0.0254267	PNP/NAMPT	2
GO:0043405	regulation of MAP kinase activity	4/37	307/18862	0.00297705	0.039316	0.0256668	MAP2K1/RGS4/KIT/MAPK10	4
GO:0010863	positive regulation of phospholipase C activity	2/37	44/18862	0.00336292	0.0433106	0.0282746	KIT/EDNRA	2
GO:0048066	developmental pigmentation	2/37	44/18862	0.00336292	0.0433106	0.0282746	KIT/EDNRB	2
GO:0000187	activation of MAPK activity	3/37	154/18862	0.00338364	0.0433106	0.0282746	MAP2K1/KIT/MAPK10	3
GO:0046434	organophosphate catabolic process	3/37	154/18862	0.00338364	0.0433106	0.0282746	PDE5A/PNP/ENPP2	3
GO:0009416	response to light stimulus	4/37	319/18862	0.00341553	0.043385	0.0283232	CCND1/KIT/MAPK10/MME	4
GO:0030856	regulation of epithelial cell differentiation	3/37	156/18862	0.00350865	0.0439771	0.0287098	CTSK/CCND1/SERPINE1	3
GO:1900271	regulation of long-term synaptic potentiation	2/37	45/18862	0.003515	0.0439771	0.0287098	CX3CR1/MME	2
GO:0015849	organic acid transport	4/37	324/18862	0.00361059	0.0445023	0.0290526	ABCG2/RGS4/PLA2G2A/SLC6A1	4
GO:0006195	purine nucleotide catabolic process	2/37	46/18862	0.00367025	0.0445023	0.0290526	PDE5A/PNP	2
GO:0048483	autonomic nervous system development	2/37	46/18862	0.00367025	0.0445023	0.0290526	EDNRA/EDNRB	2
GO:1900274	regulation of phospholipase C activity	2/37	46/18862	0.00367025	0.0445023	0.0290526	KIT/EDNRA	2
GO:0032496	response to lipopolysaccharide	4/37	326/18862	0.0036907	0.0445023	0.0290526	CX3CR1/SERPINE1/SNCA/EDNRB	4
GO:0046394	carboxylic acid biosynthetic process	4/37	327/18862	0.00373121	0.0446671	0.0291602	ALOX5/ALOX5AP/HPGDS/EPHX2	4
GO:0001774	microglial cell activation	2/37	47/18862	0.00382865	0.0455062	0.029708	CTSC/SNCA	2
GO:0030195	negative regulation of blood coagulation	2/37	48/18862	0.0039902	0.0467584	0.0305254	SERPINE1/FAP	2
GO:0043090	amino acid import	2/37	48/18862	0.0039902	0.0467584	0.0305254	RGS4/SLC6A1	2
GO:0016053	organic acid biosynthetic process	4/37	335/18862	0.00406623	0.0473161	0.0308896	ALOX5/ALOX5AP/HPGDS/EPHX2	4
GO:1900047	negative regulation of hemostasis	2/37	49/18862	0.00415487	0.0480119	0.0313438	SERPINE1/FAP	2
GO:0006633	fatty acid biosynthetic process	3/37	168/18862	0.00431819	0.0492666	0.0321629	ALOX5/HPGDS/EPHX2	3
GO:0045744	negative regulation of G protein-coupled receptor signaling pathway	2/37	50/18862	0.00432267	0.0492666	0.0321629	RGS4/SNCA	2

## Sheet: CC
ID	Description	GeneRatio	BgRatio	pvalue	p.adjust	qvalue	geneID	Count
GO:0031965	nuclear membrane	5/37	295/19520	0.000223471	0.0248053	0.0181129	ALOX5/CCND1/ALOX5AP/EPHA3/EDNRB	5
GO:0009897	external side of plasma membrane	5/37	402/19520	0.000915398	0.0370625	0.0270632	ABCG2/KIT/CCR1/CX3CR1/F3	5
GO:0005635	nuclear envelope	5/37	462/19520	0.00169611	0.0370625	0.0270632	ALOX5/CCND1/ALOX5AP/EPHA3/EDNRB	5
GO:0043025	neuronal cell body	5/37	474/19520	0.00189778	0.0370625	0.0270632	KCNN3/CX3CR1/SNCA/MME/SLC6A1	5
GO:0030667	secretory granule membrane	4/37	305/19520	0.00257133	0.0370625	0.0270632	CD38/ANPEP/SNCA/MME	4
GO:0034774	secretory granule lumen	4/37	322/19520	0.00312534	0.0370625	0.0270632	ALOX5/CTSC/PNP/SERPINE1	4
GO:0045121	membrane raft	4/37	323/19520	0.00316027	0.0370625	0.0270632	ABCG2/FURIN/MME/EDNRB	4
GO:0098857	membrane microdomain	4/37	323/19520	0.00316027	0.0370625	0.0270632	ABCG2/FURIN/MME/EDNRB	4
GO:0060205	cytoplasmic vesicle lumen	4/37	326/19520	0.00326668	0.0370625	0.0270632	ALOX5/CTSC/PNP/SERPINE1	4
GO:0031983	vesicle lumen	4/37	328/19520	0.00333896	0.0370625	0.0270632	ALOX5/CTSC/PNP/SERPINE1	4

## Sheet: MF
ID	Description	GeneRatio	BgRatio	pvalue	p.adjust	qvalue	geneID	Count
GO:0002020	protease binding	6/37	131/18337	2.29681e-07	5.55829e-05	3.21554e-05	FURIN/KIT/SERPINE1/F3/ADAMTS4/FAP	6
GO:0004175	endopeptidase activity	7/37	438/18337	2.34188e-05	0.00236938	0.00137071	CTSK/FURIN/CTSC/F3/ADAMTS4/FAP/MME	7
GO:0008081	phosphoric diester hydrolase activity	4/37	89/18337	3.02968e-05	0.00236938	0.00137071	PDE5A/EDNRA/CCR1/ENPP2	4
GO:0008238	exopeptidase activity	4/37	95/18337	3.91633e-05	0.00236938	0.00137071	ANPEP/CTSC/FAP/MME	4
GO:0004620	phospholipase activity	4/37	105/18337	5.79653e-05	0.00280552	0.00162303	PLA2G2A/EDNRA/CCR1/ENPP2	4
GO:0016298	lipase activity	4/37	130/18337	0.000132873	0.00535922	0.00310037	PLA2G2A/EDNRA/CCR1/ENPP2	4
GO:0008239	dipeptidyl-peptidase activity	2/37	10/18337	0.000176466	0.00610069	0.00352932	CTSC/FAP	2
GO:0008528	G protein-coupled peptide receptor activity	4/37	148/18337	0.000218751	0.00651364	0.00376822	EDNRA/CCR1/CX3CR1/EDNRB	4
GO:0001653	peptide receptor activity	4/37	152/18337	0.000242243	0.00651364	0.00376822	EDNRA/CCR1/CX3CR1/EDNRB	4
GO:0004252	serine-type endopeptidase activity	4/37	168/18337	0.000354637	0.00858221	0.00496491	FURIN/CTSC/F3/FAP	4
GO:0008236	serine-type peptidase activity	4/37	186/18337	0.00052106	0.0109397	0.00632874	FURIN/CTSC/F3/FAP	4
GO:0017171	serine hydrolase activity	4/37	188/18337	0.000542463	0.0109397	0.00632874	FURIN/CTSC/F3/FAP	4
GO:0004708	MAP kinase kinase activity	2/37	18/18337	0.000593912	0.0110559	0.00639597	MAP2K1/MAPK10	2
GO:0042578	phosphoric ester hydrolase activity	5/37	367/18337	0.000804359	0.013737	0.00794704	PDE5A/EDNRA/CCR1/ENPP2/EPHX2	5
GO:0016493	C-C chemokine receptor activity	2/37	23/18337	0.00097587	0.013737	0.00794704	CCR1/CX3CR1	2
GO:0004896	cytokine receptor activity	3/37	97/18337	0.000978562	0.013737	0.00794704	CCR1/CX3CR1/F3	3
GO:0019957	C-C chemokine binding	2/37	24/18337	0.00106323	0.013737	0.00794704	CCR1/CX3CR1	2
GO:0061134	peptidase regulator activity	4/37	230/18337	0.00115085	0.013737	0.00794704	FURIN/CTSC/SERPINE1/SNCA	4
GO:0001637	G protein-coupled chemoattractant receptor activity	2/37	26/18337	0.00124882	0.013737	0.00794704	CCR1/CX3CR1	2
GO:0004364	glutathione transferase activity	2/37	26/18337	0.00124882	0.013737	0.00794704	ALOX5AP/HPGDS	2
GO:0004435	phosphatidylinositol phospholipase C activity	2/37	26/18337	0.00124882	0.013737	0.00794704	EDNRA/CCR1	2
GO:0004950	chemokine receptor activity	2/37	26/18337	0.00124882	0.013737	0.00794704	CCR1/CX3CR1	2
GO:0004629	phospholipase C activity	2/37	28/18337	0.00144879	0.0152438	0.00881872	EDNRA/CCR1	2
GO:0019956	chemokine binding	2/37	33/18337	0.00201091	0.0202766	0.0117303	CCR1/CX3CR1	2
GO:0004713	protein tyrosine kinase activity	3/37	135/18337	0.00252509	0.0231108	0.0133699	MAP2K1/KIT/EPHA3	3
GO:0019955	cytokine binding	3/37	136/18337	0.00257848	0.0231108	0.0133699	KIT/CCR1/CX3CR1	3
GO:0140375	immune receptor activity	3/37	136/18337	0.00257848	0.0231108	0.0133699	CCR1/CX3CR1/F3	3
GO:0004712	protein serine/threonine/tyrosine kinase activity	2/37	44/18337	0.00355297	0.0301246	0.0174274	MAP2K1/MAPK10	2
GO:0042277	peptide binding	4/37	315/18337	0.00360997	0.0301246	0.0174274	FURIN/ANPEP/MME/EDNRB	4
GO:0016763	transferase activity, transferring pentosyl groups	2/37	50/18337	0.004566	0.0368324	0.021308	PNP/NAMPT	2
GO:0004879	nuclear receptor activity	2/37	52/18337	0.00492997	0.0372829	0.0215686	STAT3/RXRG	2
GO:0098531	ligand-activated transcription factor activity	2/37	52/18337	0.00492997	0.0372829	0.0215686	STAT3/RXRG	2
GO:0004866	endopeptidase inhibitor activity	3/37	180/18337	0.00565655	0.0414814	0.0239975	FURIN/SERPINE1/SNCA	3
GO:0016765	transferase activity, transferring alkyl or aryl (other than methyl) groups	2/37	57/18337	0.00589638	0.0415623	0.0240443	ALOX5AP/HPGDS	2
GO:0008237	metallopeptidase activity	3/37	184/18337	0.00601107	0.0415623	0.0240443	ANPEP/ADAMTS4/MME	3
GO:0030414	peptidase inhibitor activity	3/37	187/18337	0.00628553	0.0419433	0.0242647	FURIN/SERPINE1/SNCA	3
GO:0019887	protein kinase regulator activity	3/37	190/18337	0.0065674	0.0419433	0.0242647	MAP2K1/CCND1/SNCA	3
GO:0004714	transmembrane receptor protein tyrosine kinase activity	2/37	61/18337	0.00672677	0.0419433	0.0242647	KIT/EPHA3	2
GO:0061135	endopeptidase regulator activity	3/37	192/18337	0.00675946	0.0419433	0.0242647	FURIN/SERPINE1/SNCA	3
GO:0033218	amide binding	4/37	391/18337	0.00771529	0.0466775	0.0270035	FURIN/ANPEP/MME/EDNRB	4
